# Supplementary material for: Chromatin States Accurately Classify Cell Differentiation Stages
Source: PLoS One. 2012 Feb 20;7(2):e31414. doi: 10.1371/journal.pone.0031414 (PMC3282719; doi:10.1371/journal.pone.0031414)
Supplement: Table S1 — Description of the cell lines used in this study. Code used for cell-type group: P – pluripotent cell; M – multipotent cell; U/D – unipotent/differentiated cell; C – cancer cell. (XLSX) [file pone.0031414.s006.xlsx]

## Sheet: Sheet1
ShortName	Full Name	Institution	Differentiation Status (P, M, U/D, and C)
UCSDH1	H1 Cell line	UCSD	P
UCSFH1	H1 Cell line	UCSF/UBC	P
BIES	P-I3 Embryonic Stem Cell Line	Broad	P
BIH1	H1 Cell line	Broad	P
EH1hesc	H1 Cell line	ENCODE/Broad	P
EHSMM	Normal Human Skeletal Muscle Myoblasts	ENCODE/Broad	M
BIMSCC	Muscle Satellite Cultured Cells	Broad	M
BIBMDMSS	Bone Marrow Derived MPenchymal Stem Cells	Broad	M
BIADMSC	Adipose Derived MPenchymal Stem Cells	Broad	M
EHUVEC	Human Umbilical Vein Endothelial Cell	ENCODE/Broad	U/D
UCSDIMR90	lung fibroblast	UCSD	U/D
Enhlf	Normal Human Lung Fibroblasts	ENCODE/Broad	U/D
BIFL	human fetal lung cells	Broad	U/D
EHMEC	Human Mammary Epithelial Cells	ENCODE/Broad	U/D
UCSFBMC	Breast Myoepithelial Cells	UCSF/UBC	U/D
BILiver	human hLiver cells	Broad	U/D
BIPancreatic	human pancreatic islets normal cells	Broad	U/D
BICM	colonic mucosa cells	Broad	U/D
BIDM	Duodenum mucosa	Broad	U/D
BIFK	human fetal kidney cells	Broad	U/D
BISM	Skeletal muscle cells	Broad	U/D
EGM12878	lymphoblastoid	ENCODE/Broad	U/D
BIRM	human rectal mucosa cells	Broad	U/D
ENHEK	Normal Human Epidermal KeratinocytP	ENCODE/Broad	U/D
EK562	leukemia line	ENCODE/Broad	C
HeLa	Cervical cancer	MSGSC, NCMLS Radboud University Nijmegen	C
VCaP	prostate cancer	U Michigan	C
