# Supplementary material for: Chromatin States Accurately Classify Cell Differentiation Stages
Source: PLoS One. 2012 Feb 20;7(2):e31414. doi: 10.1371/journal.pone.0031414 (PMC3282719; doi:10.1371/journal.pone.0031414)
Supplement: Table S2 — Mean (standard deviation) gene-level histone modification scores associated with each chromatin state identified by the hidden Markov model. The active state is associated with active marks, the non-active state is associated with the repressive mark H3K27me3, and the null state is not associated with any mark examined here. (XLSX) [file pone.0031414.s007.xlsx]

## Sheet: SuppTable2
	Null	Nonactive	Active
H3K4me1	2.40 (2.20)	5.40 (3.50)	8.63 (4.95)
H3K4me3	1.56 (2.75)	10.16(8.96)	44.91 (24.78)
H3K9ac	2.15 (1.94)	6.49(5.02)	26.17 (18.87)
H3K27me3	2.44 (2.29)	7.55(10.83)	2.25 (1.86)
H3K36me3	3.05 (2.68)	3.01 (2.60)	8.30 (5.24)
