# Supplementary material for: Chromatin States Accurately Classify Cell Differentiation Stages
Source: PLoS One. 2012 Feb 20;7(2):e31414. doi: 10.1371/journal.pone.0031414 (PMC3282719; doi:10.1371/journal.pone.0031414)
Supplement: Table S3 — Cell-type specific chromatin states inferred by the hidden Markov model. (1 – null; 2 – nonactive; 3 – active). (XLSX) [file pone.0031414.s008.xlsx]

## Sheet: SuppTable3
Chromosome	Transcription Start	Transcription End	Gene Symbol	UCSDH1	UCSFH1	BIES	BIH1	EH1hesc	BIMSCC	EHSMM	BIBMDMSC	BIADMSC	EHUVEC	EGM12878	UCSDIMR90	ENhlf	ENhek	BISM	BILiver	BIPancreatic	BICM	BIDM	EHMEC	UCSFBMC	BIRM	BIFL	BIFK	HeLa	VCaP	EK562
chr1	58953	59871	OR4F5	1	1	1	1	1	1	1	1	1	1	1	1	1	1	1	1	1	1	1	1	1	1	1	1	1	1	1
chr1	357521	358460	OR4F3	1	1	1	1	1	1	1	1	1	1	1	1	1	1	1	1	1	1	1	1	1	1	1	1	1	1	1
chr1	850983	869825	SAMD11	2	2	1	2	2	1	1	1	1	1	1	2	1	1	1	1	1	1	1	1	1	1	1	1	1	1	1
chr1	869445	884542	NOC2L	2	2	1	1	1	1	1	1	1	1	1	2	2	1	1	1	1	1	1	1	1	1	1	1	1	1	1
chr1	885829	890958	KLHL17	2	2	1	1	1	1	1	1	1	1	1	2	2	1	1	1	1	1	1	1	1	1	1	1	1	1	1
chr1	891739	900341	PLEKHN1	1	1	1	1	1	1	1	1	1	1	1	1	1	1	1	1	1	1	1	1	1	1	1	1	1	1	1
chr1	924207	925333	HES4	2	2	2	1	1	1	1	1	1	2	1	2	1	1	1	1	1	1	1	1	1	1	1	1	2	1	1
chr1	938741	939780	ISG15	1	1	1	1	1	1	1	1	1	1	2	2	1	1	1	1	1	1	1	1	1	1	1	1	1	1	1
chr1	945365	981355	AGRN	1	1	1	1	1	1	1	1	1	1	1	2	1	1	1	1	1	1	1	1	1	1	1	1	1	1	1
chr1	1007067	1041332	C1orf159	1	1	1	1	1	1	1	1	1	1	1	1	1	1	1	1	1	1	1	1	1	1	1	1	1	1	1
chr1	1104939	1111104	TTLL10	1	1	1	1	1	1	1	1	1	1	1	1	1	1	1	1	1	1	1	1	1	1	1	1	1	1	1
chr1	1128751	1131952	TNFRSF18	1	1	1	1	1	1	1	1	1	1	1	1	1	1	1	1	1	1	1	1	1	1	1	1	1	1	1
chr1	1136569	1139375	TNFRSF4	1	1	1	1	1	1	1	1	1	1	1	1	1	1	1	1	1	1	1	1	1	1	1	1	1	1	1
chr1	1142151	1157244	SDF4	1	2	1	1	1	2	1	1	1	2	1	2	2	2	2	1	1	2	1	1	1	1	1	1	1	1	1
chr1	1157491	1160281	B3GALT6	1	2	1	1	1	2	1	1	1	2	1	2	2	2	2	1	1	2	1	1	1	1	1	1	1	1	1
chr1	1167695	1171965	C1QDC2	1	1	1	1	1	1	1	1	1	1	1	1	1	1	1	1	1	1	1	1	1	1	1	1	1	1	1
chr1	1179156	1199097	UBE2J2	2	2	1	1	1	2	1	2	1	2	1	3	2	1	2	1	1	2	1	1	1	1	1	1	1	2	1
chr1	1207438	1217272	SCNN1D	1	1	1	1	1	1	1	1	1	1	1	1	1	1	1	1	1	1	1	1	1	1	1	1	1	1	1
chr1	1218806	1228503	CENTB5	1	1	1	1	1	1	1	1	1	1	1	1	1	1	1	1	1	1	1	1	1	1	1	1	1	1	1
chr1	1233856	1236919	PUSL1	2	2	2	1	1	1	1	1	1	2	1	2	2	1	2	1	1	2	1	1	1	1	1	1	1	2	1
chr1	1236827	1249909	CPSF3L	2	2	1	1	1	1	1	1	1	1	1	2	1	1	2	1	1	2	1	1	1	1	1	1	1	1	1
chr1	1250005	1254138	MGC10334	2	2	1	1	1	1	1	1	1	1	1	2	1	1	2	1	1	2	1	1	1	1	1	1	1	1	1
chr1	1256588	1259706	TAS1R3	1	1	1	1	1	1	1	1	1	1	1	1	1	1	1	1	1	1	1	1	1	1	1	1	1	1	1
chr1	1260521	1274355	DVL1	1	2	1	1	1	1	1	1	1	1	1	2	1	1	2	1	1	1	1	1	1	1	1	1	1	1	1
chr1	1277934	1283778	MXRA8	1	1	1	1	1	2	2	2	1	1	1	3	2	1	1	1	1	1	1	1	1	1	1	1	1	1	1
chr1	1298972	1300443	AURKAIP1	2	2	1	1	1	2	1	2	1	2	1	2	2	1	2	1	1	2	1	1	1	1	1	1	1	1	1
chr1	1310954	1324553	CCNL2	2	3	2	2	2	2	2	2	2	2	2	3	2	2	2	1	1	2	1	1	1	1	1	1	1	2	2
chr1	1327159	1332524	MRPL20	2	3	2	2	2	2	2	2	1	2	1	3	2	1	2	1	1	2	1	1	1	1	1	1	1	2	1
chr1	1360771	1366008	VWA1	1	1	2	1	1	1	1	1	1	1	1	1	1	1	1	1	1	1	1	1	1	1	1	1	1	1	1
chr1	1387909	1395401	ATAD3C	1	1	1	1	1	1	1	1	1	1	1	1	1	1	1	1	1	1	1	1	1	1	1	1	1	1	1
chr1	1397026	1421444	ATAD3B	2	2	1	1	1	1	1	1	1	2	1	2	2	2	1	1	1	1	1	1	1	1	1	1	1	1	2
chr1	1437417	1459927	ATAD3A	2	2	1	1	1	2	2	1	1	2	2	2	2	2	2	1	1	1	1	1	1	1	1	1	2	1	2
chr1	1466916	1500125	SSU72	2	2	2	2	2	2	2	2	2	3	2	2	2	2	3	1	1	2	1	2	1	1	1	1	2	2	2
chr1	1540746	1555847	MIB2	2	2	2	1	1	2	2	2	2	2	1	2	2	1	2	1	1	2	1	1	1	1	1	1	1	2	1
chr1	1557422	1559892	MMP23B	1	1	1	1	1	1	1	1	1	1	1	1	1	1	1	1	1	1	1	1	1	1	1	1	1	1	1
chr1	1582801	1614103	LOC728661	1	1	1	1	1	1	1	1	1	3	1	1	2	2	1	1	1	1	1	1	1	1	1	1	1	1	2
chr1	1560962	1645635	CDC2L1	1	1	1	1	1	1	1	1	1	2	1	1	2	2	1	1	1	1	1	1	1	1	1	1	1	1	2
chr1	1624029	1645651	CDC2L2	1	1	1	1	1	1	1	1	1	2	1	1	2	2	1	1	1	1	1	1	1	1	1	1	1	1	2
chr1	1653540	1667291	SLC35E2	1	1	1	1	1	1	1	1	1	2	1	1	2	1	1	1	1	1	1	1	1	1	1	1	1	1	1
chr1	1672537	1699769	NADK	2	2	2	1	1	1	1	1	1	1	1	2	1	1	2	1	1	2	1	1	1	1	1	1	1	1	1
chr1	1706589	1812355	GNB1	2	2	2	1	1	2	1	1	1	2	1	2	2	1	2	1	1	2	1	1	1	1	1	1	1	1	1
chr1	1836125	1838593	CALML6	1	1	1	1	1	1	1	1	1	1	1	1	1	1	2	1	1	1	1	1	1	1	1	1	1	1	1
chr1	1838889	1840567	TMEM52	1	1	1	1	1	1	1	1	1	1	1	1	1	1	2	1	1	1	1	1	1	1	1	1	1	1	1
chr1	1843256	1849228	LOC339457	1	1	1	1	1	1	1	1	1	1	1	1	1	1	1	1	1	1	1	1	1	1	1	1	1	1	1
chr1	1874611	1925136	KIAA1751	1	1	1	1	1	1	1	1	1	1	1	1	1	1	1	1	1	1	1	1	1	1	1	1	1	1	1
chr1	1940702	1952050	GABRD	1	1	1	1	1	1	1	1	1	1	1	1	1	1	1	1	1	1	1	1	1	1	1	1	1	1	1
chr1	2026014	2106692	PRKCZ	1	1	1	1	1	1	1	1	1	1	1	1	1	1	1	1	1	1	1	1	1	1	1	1	1	1	1
chr1	2110847	2116074	C1orf86	1	1	1	1	1	1	1	1	1	1	1	1	1	1	1	1	1	1	1	1	1	1	1	1	1	1	1
chr1	2149993	2229316	SKI	2	2	2	1	1	2	1	2	1	2	1	3	2	2	2	1	1	2	1	1	1	1	1	1	1	1	1
chr1	2242555	2312853	MORN1	2	2	2	1	1	2	1	2	1	2	1	2	2	1	2	1	1	2	1	1	1	1	1	1	1	1	1
chr1	2313073	2326734	RER1	2	2	2	1	1	2	1	2	1	2	1	2	2	1	2	1	1	2	1	1	1	1	1	1	1	1	1
chr1	2326102	2333870	PEX10	2	2	2	1	1	2	1	1	1	2	1	2	1	1	2	1	1	2	1	1	1	1	1	1	1	1	1
chr1	2397613	2426824	PLCH2	1	1	1	1	1	1	1	1	1	1	1	1	1	1	1	1	1	1	1	1	1	1	1	1	1	1	1
chr1	2429834	2447895	PANK4	1	2	1	1	1	1	1	1	1	1	1	2	1	1	2	1	1	1	1	1	1	1	1	1	1	1	1
chr1	2450043	2451544	HES5	1	1	1	1	1	1	1	1	1	1	1	1	1	1	1	1	1	1	1	1	1	1	1	1	1	1	1
chr1	2479152	2486613	TNFRSF14	1	1	1	1	1	1	1	1	1	1	1	1	1	1	1	1	1	2	1	1	1	2	1	1	1	1	1
chr1	2508108	2512762	C1orf93	2	2	1	1	1	1	1	1	1	1	1	2	1	1	1	1	1	2	1	1	1	1	1	1	1	1	1
chr1	2511940	2554289	MMEL1	1	1	1	1	1	1	1	1	1	1	1	1	1	1	1	1	1	1	1	1	1	1	1	1	1	1	1
chr1	2927905	2929325	ACTRT2	1	1	1	1	1	1	1	1	1	1	1	1	1	1	1	1	1	1	1	1	1	1	1	1	1	1	1
chr1	2975603	3345043	PRDM16	2	2	1	2	2	1	1	1	1	1	1	1	1	1	1	1	1	1	1	1	1	1	1	1	1	1	1
chr1	3361006	3387537	ARHGEF16	1	1	1	1	1	1	1	1	1	1	1	1	1	1	1	1	1	1	1	1	1	1	1	1	1	1	1
chr1	3394369	3517919	MEGF6	1	1	1	1	1	1	1	1	1	1	1	1	1	1	1	1	1	1	1	1	1	1	1	1	1	1	1
chr1	3531415	3536552	FAM79A	2	2	1	1	1	1	1	1	1	1	1	2	2	1	2	1	1	2	1	1	1	1	1	1	1	1	1
chr1	3537199	3556497	WDR8	2	2	1	1	1	1	1	1	1	1	1	1	1	1	1	1	1	1	1	1	1	1	1	1	1	1	1
chr1	3558988	3639716	TP73	2	2	1	2	2	1	1	1	1	1	1	1	1	1	1	1	1	1	1	1	1	1	1	1	1	1	1
chr1	3642407	3653746	KIAA0495	1	2	1	1	1	1	1	1	1	1	1	1	1	1	2	1	1	1	1	1	1	1	1	1	1	1	1
chr1	3658821	3678069	CCDC27	1	1	1	1	1	1	1	1	1	1	1	1	1	1	1	1	1	1	1	1	1	1	1	1	1	1	1
chr1	3686643	3702928	LRRC47	2	2	2	1	1	1	1	1	1	1	1	2	2	1	2	1	1	1	1	1	1	1	1	1	1	1	1
chr1	3721203	3763657	KIAA0562	2	2	2	1	1	1	1	1	1	2	1	2	2	1	2	1	1	2	1	1	1	1	1	1	1	1	1
chr1	3763704	3791852	DFFB	2	2	2	1	1	1	1	1	1	2	1	2	2	1	2	1	1	2	1	1	1	1	1	1	1	1	1
chr1	3795562	3806709	C1orf174	2	2	2	1	1	2	1	2	1	2	1	2	2	1	2	1	1	2	1	1	1	1	1	1	1	1	1
chr1	4614964	4743710	AJAP1	2	2	1	1	1	1	1	1	1	1	1	1	1	1	1	1	1	1	1	1	1	1	1	1	1	1	1
chr1	5845456	5975118	NPHP4	2	2	2	1	1	1	1	1	1	1	1	2	1	1	1	1	1	1	1	1	1	1	1	1	1	1	1
chr1	6008966	6083110	KCNAB2	1	1	1	1	1	1	1	1	1	1	1	1	1	1	1	1	1	1	1	1	1	1	1	1	1	1	1
chr1	6084439	6162770	CHD5	1	1	1	1	1	1	1	1	1	1	1	1	1	1	1	1	1	1	1	1	1	1	1	1	1	1	1
chr1	6167667	6182266	RPL22	2	2	2	2	2	2	2	2	2	2	1	2	2	2	2	1	1	1	1	2	1	1	1	1	2	2	2
chr1	6188775	6203946	RNF207	1	1	1	1	1	1	1	1	1	1	1	1	1	1	1	1	1	1	1	1	1	1	1	1	1	1	1
chr1	6203841	6218631	ICMT	1	2	2	1	1	1	1	1	1	1	1	2	1	1	1	1	1	1	1	1	1	1	1	1	1	1	1
chr1	6226848	6228225	HES3	2	2	1	1	1	1	1	1	1	1	1	1	1	1	1	1	1	1	1	1	1	1	1	1	1	1	1
chr1	6231442	6243622	GPR153	1	1	1	1	1	1	1	1	1	1	1	1	1	1	1	1	1	1	1	1	1	1	1	1	1	1	1
chr1	6246919	6376413	ACOT7	2	2	1	1	1	1	1	1	1	1	1	2	1	1	1	1	1	1	1	1	1	1	1	1	1	1	1
chr1	6397882	6402566	HES2	2	2	2	2	2	1	1	1	1	1	1	1	1	1	1	1	1	1	1	1	1	1	1	1	1	1	1
chr1	6407434	6443590	ESPN	2	2	2	2	2	1	1	1	1	1	1	1	1	1	1	1	1	1	1	1	1	1	1	1	1	1	1
chr1	6446757	6448842	TNFRSF25	1	1	1	1	1	1	1	1	1	1	1	1	1	1	1	1	1	1	1	1	1	1	1	1	1	1	1
chr1	6448738	6502656	PLEKHG5	1	1	1	1	1	1	1	1	1	1	1	1	1	1	1	1	1	1	1	1	1	1	1	1	1	1	1
chr1	6507796	6537168	NOL9	1	2	1	1	1	1	1	1	1	2	1	2	1	1	2	1	1	1	1	1	1	1	1	1	1	1	1
chr1	6538020	6562403	TAS1R1	1	2	1	1	1	1	1	1	1	2	1	2	1	1	2	1	1	1	1	1	1	1	1	1	1	1	1
chr1	6562697	6571926	HKR3	1	2	1	1	1	1	1	1	1	1	1	2	1	1	2	1	1	1	1	1	1	1	1	1	1	1	1
chr1	6573371	6585516	KLHL21	2	3	3	2	2	2	2	2	2	3	1	3	2	3	3	1	1	2	1	2	2	1	1	1	2	2	2
chr1	6596331	6606643	PHF13	2	2	2	1	1	1	1	1	1	1	1	3	2	1	2	1	1	2	1	1	1	1	1	1	1	1	1
chr1	6607838	6618232	THAP3	2	2	1	1	1	1	1	1	1	1	1	2	1	1	2	1	1	1	1	1	1	1	1	1	1	1	1
chr1	6616817	6684460	DNAJC11	2	2	2	1	1	1	1	1	1	2	1	2	1	2	2	1	1	1	1	1	1	1	1	1	1	1	1
chr1	6767970	7752350	CAMTA1	2	2	2	1	1	1	1	1	1	2	1	2	1	1	2	1	1	1	1	1	1	1	1	1	1	1	1
chr1	7753915	7764078	VAMP3	2	2	2	1	1	1	1	1	1	1	1	2	1	1	2	1	1	1	1	1	1	1	1	1	1	1	1
chr1	7767349	7827823	PER3	1	1	1	1	1	1	1	1	1	1	1	1	1	1	2	1	1	1	1	1	1	1	1	1	1	1	1
chr1	7830261	7836159	UTS2	1	1	1	1	1	1	1	1	1	1	1	1	1	1	1	1	1	1	1	1	1	1	1	1	1	1	1
chr1	7902494	7923474	TNFRSF9	1	1	1	1	1	1	1	1	1	1	1	1	1	1	1	1	1	1	1	1	1	1	1	1	1	1	1
chr1	7944379	7967923	PARK7	2	1	2	1	1	2	1	2	2	2	1	2	2	2	2	1	1	1	1	2	1	1	1	1	2	1	1
chr1	7994381	8008943	ERRFI1	2	2	2	1	1	2	2	3	2	2	1	3	2	2	2	2	2	2	1	2	2	1	1	1	1	3	1
chr1	8306976	8326814	SLC45A1	1	1	1	1	1	1	1	1	1	1	1	1	1	1	1	1	1	1	1	1	1	1	1	1	1	1	1
chr1	8335052	8800286	RERE	2	2	2	1	1	2	1	2	2	2	1	2	2	2	2	1	2	1	1	1	1	1	1	1	1	1	2
chr1	8843649	8861367	ENO1	2	3	2	2	2	2	2	2	2	2	2	3	2	2	2	1	1	2	1	2	1	1	1	1	3	2	2
chr1	8928508	8957733	CA6	1	1	1	1	1	1	1	1	1	1	1	1	1	1	1	1	1	1	1	1	1	1	1	1	1	1	1
chr1	8985945	9008991	SLC2A7	1	1	1	1	1	1	1	1	1	1	1	1	1	1	1	1	1	1	1	1	1	1	1	1	1	1	1
chr1	9019593	9052257	SLC2A5	1	1	1	1	1	1	1	1	1	1	1	1	1	1	2	1	1	1	1	1	1	1	1	1	1	1	1
chr1	9087062	9111816	GPR157	1	1	1	1	1	1	1	1	1	1	1	1	1	1	2	1	1	1	1	1	1	1	1	1	1	1	1
chr1	9217449	9253979	H6PD	1	1	1	1	1	1	1	1	1	1	1	2	1	1	2	1	1	1	1	1	1	1	1	1	1	1	1
chr1	9275570	9352175	SPSB1	1	1	1	1	1	1	1	1	2	2	1	2	2	2	1	1	1	2	1	1	1	1	1	1	1	1	1
chr1	9522114	9565417	BMSC0MCP	1	2	1	1	1	1	1	1	1	1	1	2	1	1	1	1	1	1	1	1	1	1	1	1	1	1	1
chr1	9571566	9587593	RP13015M17.2	1	1	1	1	1	1	1	1	1	1	1	2	1	1	1	1	1	1	1	1	1	1	1	1	1	1	1
chr1	9635255	9637231	LOC644997	1	1	1	1	1	1	1	1	1	1	2	1	1	1	1	1	1	1	1	1	1	1	1	1	1	1	1
chr1	9634376	9711759	PIK3CD	1	1	1	1	1	1	1	1	1	1	2	1	1	1	1	1	1	1	1	1	1	1	1	1	1	1	1
chr1	9711666	9807137	CLSTN1	2	2	2	1	1	1	1	1	1	1	1	2	1	2	1	1	1	2	1	1	1	1	1	1	1	1	1
chr1	9830920	9892903	CTNNBIP1	2	2	2	1	1	1	1	1	1	1	1	2	1	2	2	1	1	1	1	1	1	1	1	1	1	1	1
chr1	9912364	9925413	LZIC	2	1	2	1	1	2	1	2	2	2	2	2	2	2	2	1	1	1	1	2	1	1	1	1	2	1	2
chr1	9926072	9968142	NMNAT1	2	1	2	1	1	2	1	2	2	2	2	2	2	2	2	1	1	1	1	2	1	1	1	1	2	1	2
chr1	9979860	9998664	RBP7	1	1	1	1	1	1	1	1	1	1	1	1	1	1	1	1	1	1	1	1	1	1	1	1	1	1	1
chr1	10015602	10163883	UBE4B	2	2	2	2	2	2	1	2	2	2	1	2	2	2	2	1	2	1	1	2	1	1	1	1	2	1	2
chr1	10193417	10364241	KIF1B	2	2	2	2	2	2	2	2	2	2	1	2	2	2	3	1	2	2	1	1	1	1	1	1	1	1	1
chr1	10381671	10402787	PGD	2	2	2	2	2	2	2	2	2	2	1	2	2	1	1	1	1	1	1	1	1	1	1	1	1	1	1
chr1	10412745	10434795	APITD1	1	2	2	1	1	1	1	1	1	2	1	2	1	1	1	1	1	1	1	1	1	1	1	1	1	1	1
chr1	10432557	10434544	CORT	1	1	1	1	1	1	1	1	1	1	1	1	1	1	1	1	1	1	1	1	1	1	1	1	1	1	1
chr1	10443191	10455200	DFFA	2	2	2	1	1	1	1	1	1	1	1	2	1	1	1	1	1	1	1	1	1	1	1	1	1	1	2
chr1	10457589	10613400	PEX14	2	2	2	1	1	1	1	1	1	1	1	2	1	1	1	1	1	1	1	1	1	1	1	1	1	1	2
chr1	10629856	10779294	CASZ1	1	1	1	1	1	1	1	1	1	1	1	1	1	1	2	1	1	1	1	1	1	1	1	1	1	1	1
chr1	10929119	10946845	C1orf127	1	1	1	1	1	1	1	1	1	1	1	1	1	1	1	1	1	1	1	1	1	1	1	1	1	1	1
chr1	10995265	11008135	TARDBP	2	2	2	2	2	2	2	2	2	3	1	2	2	2	2	1	1	2	1	2	1	1	1	1	2	1	1
chr1	11027442	11029872	MASP2	1	1	1	1	1	1	1	1	1	1	1	1	1	1	1	1	1	1	1	1	1	1	1	1	1	1	1
chr1	11037235	11042678	SRM	2	2	2	1	1	1	1	1	1	1	1	2	2	2	2	1	1	2	1	1	1	1	1	1	1	1	1
chr6	10995049	11082525	EXOSC10	1	1	1	1	1	1	1	1	1	1	1	1	1	1	1	1	1	1	1	1	1	1	1	1	1	1	1
chr1	11171984	11178624	ANGPTL7	1	2	1	1	1	1	1	1	1	1	1	2	1	1	2	1	1	1	1	1	1	1	1	1	1	1	1
chr1	11089179	11245151	FRAP1	2	2	1	1	1	1	1	1	1	1	1	2	1	2	2	1	1	1	1	1	1	1	1	1	1	1	1
chr1	11255865	11268925	UBIAD1	1	2	1	1	1	1	1	1	1	1	1	1	1	1	1	1	1	1	1	1	1	1	1	1	1	1	1
chr1	11461881	11520227	PTCHD2	1	2	1	1	1	1	1	1	1	1	1	1	1	1	1	1	1	1	1	1	1	1	1	1	1	1	1
chr1	11631036	11637326	FBXO2	1	2	1	1	1	1	1	1	1	1	1	1	1	1	1	1	1	1	1	1	1	1	1	1	1	1	1
chr1	11637500	11645970	FBXO44	1	1	1	1	1	1	1	1	1	1	1	1	1	1	1	1	1	1	1	1	1	1	1	1	1	1	1
chr1	11646767	11656994	FBXO6	2	2	2	1	1	1	1	1	1	1	1	2	1	1	1	1	1	1	1	1	1	1	1	1	1	1	1
chr1	11657124	11663774	MAD2L2	2	2	2	2	2	1	1	1	1	1	1	1	1	1	1	1	1	1	1	1	1	1	1	1	1	1	1
chr1	11674367	11702923	C1orf187	1	2	2	1	1	1	1	1	1	1	1	2	1	2	2	1	1	1	1	1	1	1	1	1	1	1	1
chr1	11718728	11733414	AGTRAP	2	2	2	1	1	2	2	2	2	2	1	2	2	2	3	1	2	2	1	2	1	1	1	1	1	1	2
chr1	11768373	11788702	MTHFR	2	2	2	1	1	2	2	2	2	2	1	2	2	2	3	1	2	2	1	2	1	1	1	1	1	1	2
chr1	11788793	11825788	CLCN6	1	1	1	1	1	1	1	1	1	1	1	1	1	1	1	1	1	1	1	1	1	1	1	1	1	1	1
chr1	11828362	11830422	NPPA	1	1	1	1	1	1	1	1	1	1	1	1	1	1	1	1	1	1	1	1	1	1	1	1	1	1	1
chr1	11840108	11841579	NPPB	1	2	1	1	1	1	1	1	1	1	1	1	1	1	1	1	1	1	1	1	1	1	1	1	1	1	1
chr1	11902711	11909067	KIAA2013	1	1	1	1	1	1	1	1	1	1	1	2	1	1	1	1	1	1	1	1	1	1	1	1	1	1	1
chr1	11917332	11958180	PLOD1	1	2	1	1	1	1	1	1	1	2	1	2	1	2	2	1	1	1	1	1	1	1	1	1	1	1	1
chr1	11962955	11996152	MFN2	1	2	1	1	1	1	1	1	1	1	1	2	1	1	2	1	1	1	1	1	1	1	1	1	1	1	1
chr1	12002098	12014693	IIP45	1	1	1	1	1	1	1	1	1	1	1	1	1	1	1	1	1	1	1	1	1	1	1	1	1	1	1
chr1	12108544	12126849	TNFRSF8	1	1	1	1	1	1	1	1	1	1	1	2	1	1	2	1	1	1	1	1	1	1	1	1	1	1	1
chr1	12149646	12191863	TNFRSF1B	1	2	1	1	1	1	1	1	1	1	1	2	1	1	2	1	1	1	1	1	1	1	1	1	1	1	1
chr1	12212699	12494683	VPS13D	2	2	2	2	2	1	1	2	2	2	1	2	1	2	3	2	1	2	1	2	1	2	1	1	2	1	2
chr1	12550526	12600407	DHRS3	1	1	1	1	1	1	1	1	1	1	1	1	1	1	1	1	1	1	1	1	1	1	1	1	1	1	1
chr1	12627152	12649683	LOC343066	1	1	1	1	1	1	1	1	1	1	1	1	1	1	1	1	1	1	1	1	1	1	1	1	1	1	1
chr1	12698704	12711313	AADACL3	1	1	1	1	1	1	1	1	1	1	1	1	1	1	1	1	1	1	1	1	1	1	1	1	1	1	1
chr1	12728749	12743688	C1orf158	1	1	1	1	1	1	1	1	1	1	1	1	1	1	1	1	1	1	1	1	1	1	1	1	1	1	1
chr1	12757570	12760635	PRAMEF12	1	1	1	1	1	1	1	1	1	1	1	1	1	1	1	1	1	1	1	1	1	1	1	1	1	1	1
chr1	12774132	12778810	PRAMEF1	1	1	1	1	1	1	1	1	1	1	1	1	1	1	1	1	1	1	1	1	1	1	1	1	1	1	1
chr1	12829849	12831165	HNRPCL1	1	1	1	1	1	1	1	1	1	1	1	1	1	1	1	1	1	1	1	1	1	1	1	1	1	1	1
chr1	12839527	12844351	PRAMEF2	1	1	1	1	1	1	1	1	1	1	1	1	1	1	1	1	1	1	1	1	1	1	1	1	1	1	1
chr1	12861619	12868612	PRAMEF4	1	1	1	1	1	1	1	1	1	1	1	1	1	1	1	1	1	1	1	1	1	1	1	1	1	1	1
chr1	12875313	12880675	PRAMEF10	1	1	1	1	1	1	1	1	1	1	1	1	1	1	1	1	1	1	1	1	1	1	1	1	1	1	1
chr1	12900099	12902819	PRAMEF7	1	1	1	1	1	1	1	1	1	1	1	1	1	1	1	1	1	1	1	1	1	1	1	1	1	1	1
chr1	12899036	12903153	PRAMEF8	1	1	1	1	1	1	1	1	1	1	1	1	1	1	1	1	1	1	1	1	1	1	1	1	1	1	1
chr1	12920888	12929993	PRAMEF6	1	1	1	1	1	1	1	1	1	1	1	1	1	1	1	1	1	1	1	1	1	1	1	1	1	1	1
chr1	12958129	12960968	LOC653606	1	1	1	1	1	1	1	1	1	1	1	1	1	1	1	1	1	1	1	1	1	1	1	1	1	1	1
chr1	13031100	13040338	PRAMEF5	1	1	1	1	1	1	1	1	1	1	1	1	1	1	1	1	1	1	1	1	1	1	1	1	1	1	1
chr1	13200782	13204279	PRAMEF3	1	1	1	1	1	1	1	1	1	1	1	1	1	1	1	1	1	1	1	1	1	1	1	1	1	1	1
chr1	13293762	13300778	PRAMEF9	1	1	1	1	1	1	1	1	1	1	1	1	1	1	1	1	1	1	1	1	1	1	1	1	1	1	1
chr1	13320000	13325243	PRAMEF14	1	1	1	1	1	1	1	1	1	1	1	1	1	1	1	1	1	1	1	1	1	1	1	1	1	1	1
chr1	13346639	13350156	PRAMEF19	1	1	1	1	1	1	1	1	1	1	1	1	1	1	1	1	1	1	1	1	1	1	1	1	1	1	1
chr1	13367840	13370844	PRAMEF16	1	1	1	1	1	1	1	1	1	1	1	1	1	1	1	1	1	1	1	1	1	1	1	1	1	1	1
chr1	13394549	13399530	PRAMEF20	1	1	1	1	1	1	1	1	1	1	1	1	1	1	1	1	1	1	1	1	1	1	1	1	1	1	1
chr1	13567475	13570992	PRAMEF18	1	1	1	1	1	1	1	1	1	1	1	1	1	1	1	1	1	1	1	1	1	1	1	1	1	1	1
chr1	13588674	13591651	PRAMEF17	2	2	2	1	1	1	1	1	1	1	1	1	1	1	2	1	1	1	1	1	1	1	1	1	1	1	1
chr1	13784553	13817037	PDPN	1	1	1	1	1	1	1	1	1	1	1	1	1	1	1	1	1	1	1	1	1	1	1	1	1	1	1
chr1	13903936	14024162	PRDM2	1	1	1	1	1	1	1	1	1	1	1	1	1	1	1	1	1	1	1	1	1	1	1	1	1	1	1
chr1	15128882	15267238	KIAA1026	2	2	2	1	1	1	1	1	1	1	1	2	1	1	1	1	1	2	1	1	1	1	1	1	1	1	1
chr1	15352815	15419459	TMEM51	1	2	1	1	1	1	1	1	1	1	1	2	1	1	1	1	1	2	1	1	1	1	1	1	1	1	1
chr1	15609027	15629421	EFHD2	1	1	1	1	1	1	1	1	1	1	1	1	1	1	1	1	1	1	1	1	1	1	1	1	1	1	1
chr1	15637524	15645740	CTRC	1	1	1	1	1	1	1	1	1	1	1	1	1	1	1	1	1	1	1	1	1	1	1	1	1	1	1
chr1	15655810	15671167	ELA2A	1	1	1	1	1	1	1	1	1	1	1	1	1	1	1	1	1	1	1	1	1	1	1	1	1	1	1
chr1	15675182	15690481	ELA2B	1	1	1	1	1	1	1	1	2	1	1	2	1	1	2	1	1	1	1	1	1	1	1	1	2	1	1
chr1	15691383	15723377	CASP9	1	1	2	1	1	2	1	2	2	1	1	2	1	2	2	1	1	1	1	2	1	1	1	1	2	1	1
chr1	15725938	15770813	DNAJC16	1	1	1	1	1	1	1	1	1	1	1	1	1	1	1	1	1	1	1	1	1	1	1	1	1	1	1
chr1	15771738	15784192	AGMAT	2	2	2	1	1	2	1	2	2	1	1	2	2	2	3	1	1	1	1	2	1	1	1	1	2	1	1
chr1	15816656	15859335	DDI2	1	1	1	1	1	1	1	1	1	1	1	1	1	1	1	1	1	1	1	1	1	1	1	1	1	1	1
chr1	15858950	15860803	RSC1A1	1	1	1	1	1	1	1	1	1	1	1	1	1	1	1	1	1	1	1	1	1	1	1	1	1	1	1
chr1	15880612	15933851	PLEKHM2	1	1	1	1	1	1	1	1	1	1	1	1	1	1	1	1	1	1	1	1	1	1	1	1	1	1	1
chr1	15935395	15940471	SLC25A34	1	1	1	1	1	1	1	1	1	1	1	1	1	1	1	1	1	1	1	1	1	1	1	1	1	1	1
chr1	15941503	15947062	LOC388595	1	1	1	1	1	1	1	1	1	1	1	1	1	1	1	1	1	1	1	1	1	1	1	1	1	1	1
chr1	15963580	15974302	FBLIM1	1	1	1	1	1	1	1	1	1	1	1	1	1	1	1	1	1	1	1	1	1	1	1	1	1	1	1
chr1	16006243	16006781	LOC440567	2	2	2	2	2	2	2	2	2	3	2	2	2	3	3	1	2	2	1	2	1	1	1	1	2	1	2
chr1	16046945	16139537	SPEN	1	1	1	1	1	1	1	1	1	1	1	2	1	1	1	1	1	1	1	1	1	1	1	1	1	1	1
chr1	16140952	16175101	ZBTB17	1	1	1	1	1	1	1	1	1	1	1	1	1	1	1	1	1	1	1	1	1	1	1	1	1	1	1
chr1	16203317	16205767	C1orf64	1	1	1	1	1	1	1	2	1	1	1	1	1	1	3	1	1	1	1	1	1	1	1	1	1	1	1
chr1	16213109	16217872	HSPB7	1	1	1	1	1	1	1	1	1	1	1	1	1	1	1	1	1	1	1	1	1	1	1	1	1	1	1
chr1	16221072	16233131	CLCNKA	1	1	1	1	1	1	1	1	1	1	1	1	1	1	1	1	1	1	1	1	1	1	1	1	1	1	1
chr1	16242833	16256390	CLCNKB	1	1	1	1	1	1	1	1	1	1	1	1	1	1	1	1	1	1	1	1	1	1	1	1	1	1	1
chr1	16256850	16272714	FAM131C	2	2	2	1	1	2	2	1	1	2	1	2	2	2	1	1	1	1	1	2	1	1	1	1	1	1	1
chr1	16323419	16355151	EPHA2	1	1	1	1	1	1	1	1	1	1	1	1	1	1	1	1	1	1	1	1	1	1	1	1	1	1	1
chr1	16397185	16411691	ARHGEF19	1	1	1	1	1	1	1	1	1	1	1	1	1	1	2	1	1	1	1	1	1	1	1	1	1	1	1
chr1	16430782	16436033	C1orf89	2	2	2	1	1	2	1	2	2	2	1	2	2	2	2	1	1	2	1	1	1	1	1	1	1	1	2
chr1	16449146	16551535	FBXO42	2	2	2	1	1	2	1	2	2	2	1	2	2	2	2	1	1	1	1	1	1	1	1	1	2	1	2
chr1	16566306	16595451	C1orf144	1	1	1	1	1	1	1	1	1	1	1	1	1	1	1	1	1	1	1	1	1	1	1	1	1	1	1
chr1	16597724	16636506	SPATA21	1	2	2	1	1	1	1	2	1	1	1	2	2	2	2	1	1	1	1	1	1	1	1	1	1	1	1
chr1	16639819	16659159	NECAP2	2	2	2	2	2	2	2	2	2	2	1	3	3	2	3	2	2	2	1	1	2	2	1	1	1	3	2
chr1	16762998	16812569	NBPF10	1	1	1	1	1	1	1	1	1	1	1	1	1	1	1	1	1	1	1	1	1	1	1	1	1	1	1
chr1	17121031	17172061	CROCC	1	2	1	1	1	1	1	1	1	1	1	1	1	1	1	1	1	1	1	1	1	1	1	1	1	1	1
chr1	17173585	17180668	MFAP2	1	2	1	1	1	1	1	1	1	1	1	1	1	1	1	1	1	1	1	1	1	1	1	1	1	1	1
chr1	17185039	17210854	ATP13A2	1	2	1	1	1	1	1	1	1	1	1	2	1	1	2	1	1	1	1	1	1	1	1	1	1	1	1
chr1	17217813	17253252	SDHB	1	1	1	1	1	1	1	1	1	1	1	1	1	1	3	1	1	1	1	1	1	1	1	1	1	1	1
chr1	17265842	17318535	PADI2	1	1	1	1	1	1	1	1	1	1	1	1	1	1	1	1	1	1	1	1	1	1	1	1	1	1	1
chr1	17404207	17445088	PADI1	1	1	1	1	1	1	1	1	1	1	1	1	1	1	1	1	1	1	1	1	1	1	1	1	1	1	1
chr1	17448179	17483314	PADI3	1	1	1	1	1	1	1	1	1	1	1	1	1	1	1	1	1	1	1	1	1	1	1	1	1	1	1
chr1	17507278	17563082	PADI4	1	1	1	1	1	1	1	1	1	1	1	1	1	1	1	1	1	1	1	1	1	1	1	1	1	1	1
chr1	17571327	17600782	PADI6	2	3	3	2	2	2	1	1	1	2	1	2	1	3	2	1	1	1	1	1	1	1	1	1	2	1	2
chr1	17605865	17638807	RCC2	1	1	1	1	1	1	1	1	1	1	1	1	1	1	1	1	1	1	1	1	1	1	1	1	1	1	1
chr1	17779634	17896956	ARHGEF10L	1	1	1	1	1	1	1	1	1	1	1	1	1	1	1	1	1	1	1	1	1	1	1	1	1	1	1
chr1	17954430	18026143	ACTL8	2	1	1	1	1	1	1	1	1	1	1	1	1	1	1	1	1	1	1	1	1	1	1	1	1	1	1
chr1	18306826	18577563	IGSF21	1	1	1	1	1	1	1	1	1	1	1	1	1	1	1	1	1	1	1	1	1	1	1	1	1	1	1
chr1	18680010	18685065	KLHDC7A	2	1	1	2	2	1	1	1	1	1	1	1	1	1	1	1	1	1	1	1	1	1	1	1	1	1	1
chr1	18830086	18935218	PAX7	1	1	1	1	1	1	1	1	1	1	1	1	1	1	1	1	1	1	1	1	1	1	1	1	1	1	1
chr1	19038679	19058742	TAS1R2	1	1	2	1	1	1	1	2	1	2	1	2	1	2	2	1	1	1	1	1	1	1	1	1	1	1	1
chr1	19070512	19101659	ALDH4A1	2	2	2	2	2	2	2	2	2	2	2	3	2	2	3	1	2	2	1	2	1	1	1	1	2	2	3
chr1	19273588	19409333	ZUBR1	2	2	2	2	2	2	2	2	2	2	2	2	2	2	2	1	1	2	1	2	1	1	1	1	2	2	2
chr1	19417171	19450633	KIAA0090	2	2	2	2	2	2	2	2	2	2	2	2	2	2	2	1	1	2	1	2	1	1	1	1	2	2	2
chr1	19450661	19459208	MRT4	1	1	1	1	1	1	1	1	1	1	1	1	1	1	1	1	1	1	1	1	1	1	1	1	1	1	1
chr1	19465064	19473022	AFAR3	1	1	1	1	1	1	1	1	1	1	1	1	1	1	1	1	1	1	1	1	1	1	1	1	1	1	1
chr1	19481643	19487867	AKR7A3	2	2	2	1	1	2	1	2	1	2	1	2	2	1	2	1	1	2	1	1	1	1	1	1	1	1	1
chr1	19503050	19511227	AKR7A2	2	2	2	1	1	2	1	2	1	2	1	2	2	1	2	1	1	2	1	1	1	1	1	1	1	1	1
chr1	19511326	19528380	PQLC2	2	2	2	1	1	2	2	2	2	2	2	3	2	1	3	1	1	2	1	1	1	1	1	1	1	1	1
chr1	19537859	19684579	CAPZB	2	2	2	1	1	2	1	2	2	2	2	2	2	2	2	1	1	2	1	2	1	1	1	1	2	1	2
chr1	19796053	19827761	C1orf151	1	2	1	1	1	1	1	1	1	1	1	2	2	1	1	1	1	2	1	1	1	1	1	1	1	1	1
chr1	19843394	19857532	NBL1	1	1	1	1	1	1	1	1	1	1	1	1	1	1	1	1	1	1	1	1	1	1	1	1	1	1	1
chr1	19864366	19878641	HTR6	1	1	1	1	1	1	1	1	1	1	1	1	1	1	1	1	1	1	1	1	1	1	1	1	1	1	1
chr1	19881319	19998997	TMCO4	1	1	1	1	1	1	1	1	1	1	1	1	1	1	1	1	1	1	1	1	1	1	1	1	1	1	1
chr1	20013109	20014358	RNF186	1	2	1	1	1	1	1	1	1	1	1	2	1	1	2	1	1	1	1	1	1	1	1	1	1	1	1
chr1	20081474	20112024	OTUD3	1	1	1	1	1	1	1	1	1	1	1	1	1	1	1	1	1	1	1	1	1	1	1	1	1	1	1
chr1	20119387	20122697	PLA2G2E	1	1	1	1	1	1	1	1	1	1	1	1	1	1	1	1	1	1	1	1	1	1	1	1	1	1	1
chr1	20174517	20179496	PLA2G2A	1	1	1	1	1	1	1	1	1	1	1	1	1	1	1	1	1	1	1	1	1	1	1	1	1	1	1
chr1	20269287	20290980	PLA2G5	1	1	1	1	1	1	1	1	1	1	1	1	1	1	1	1	1	1	1	1	1	1	1	1	1	1	1
chr1	20311027	20318595	PLA2G2D	1	1	1	1	1	1	1	1	1	1	1	1	1	1	1	1	1	1	1	1	1	1	1	1	1	1	1
chr1	20338409	20349466	PLA2G2F	1	1	1	1	1	1	1	1	1	1	1	1	1	1	1	1	1	1	1	1	1	1	1	1	1	1	1
chr1	20363070	20374274	PLA2G2C	1	1	1	1	1	1	1	1	1	1	1	1	1	1	1	1	1	1	1	1	1	1	1	1	1	1	1
chr1	20385164	20392529	UBXD3	2	2	2	1	1	2	1	1	1	1	1	3	2	1	1	1	1	2	1	1	1	1	1	1	1	1	1
chr1	20681471	20685315	CAMK2N1	2	2	2	1	1	1	1	1	1	1	1	2	2	2	2	1	1	1	1	1	1	1	1	1	1	1	1
chr1	20698529	20707241	C1orf166	2	2	2	2	2	1	1	1	1	1	1	1	1	1	1	1	1	1	1	1	1	1	1	1	1	1	1
chr1	20751518	20754087	FAM43B	1	1	1	1	1	1	1	1	1	1	1	1	1	1	1	1	1	1	1	2	1	1	1	1	1	1	1
chr1	20788030	20817985	CDA	1	1	2	1	1	1	1	1	1	1	1	2	1	1	2	1	1	1	1	1	1	1	1	1	1	1	1
chr1	20832534	20850590	PINK1	2	2	2	2	2	2	1	2	1	1	2	2	2	2	2	1	1	1	1	1	1	1	1	1	1	1	1
chr1	20850846	20860624	DDOST	1	1	1	1	1	1	1	1	1	1	1	1	1	1	1	1	1	1	1	1	1	1	1	1	1	1	1
chr1	20863095	20917097	KIF17	1	1	1	1	1	1	1	1	1	1	1	2	1	2	1	1	1	1	1	1	1	1	1	1	1	1	1
chr1	20918811	20931720	SH2D5	2	2	2	2	2	2	2	2	2	2	1	3	2	2	3	1	2	2	1	2	1	1	1	1	2	2	2
chr1	20941757	20985768	HP1BP3	2	2	2	1	1	2	1	2	2	2	1	2	2	2	2	1	2	2	1	1	1	1	1	1	1	1	1
chr1	21005562	21375927	EIF4G3	2	2	2	1	1	1	1	1	1	2	1	2	2	1	2	1	1	2	1	1	1	1	1	1	1	1	1
chr1	21416326	21544621	ECE1	1	1	1	1	1	1	1	1	1	1	1	2	2	1	1	1	1	1	1	1	1	1	1	1	1	1	1
chr1	21639217	21683979	NBPF3	1	1	1	1	1	1	1	1	1	1	1	1	1	1	1	1	1	1	1	1	1	1	1	1	1	1	1
chr1	21708444	21777491	ALPL	1	1	1	1	1	1	1	1	1	1	1	1	1	1	1	1	1	1	1	1	1	1	1	1	1	1	1
chr1	21795301	21868386	RAP1GA1	2	2	3	2	2	2	2	2	2	3	2	3	2	3	2	1	2	2	1	2	1	1	1	2	2	2	3
chr1	21926926	21982275	USP48	1	1	1	1	1	1	1	1	1	1	1	1	1	1	1	1	1	1	1	1	1	1	1	1	1	1	1
chr1	22011344	22024301	LDLRAD2	1	1	1	1	1	2	2	2	1	3	1	2	1	1	1	1	1	1	1	1	1	1	1	1	1	1	1
chr1	22021323	22136337	HSPG2	1	1	1	1	1	1	1	1	1	1	1	1	1	1	1	1	1	1	1	1	1	1	1	1	1	1	1
chr1	22176004	22188432	ELA3B	1	1	1	1	1	1	1	1	1	1	1	1	1	1	1	1	1	1	1	1	1	1	1	1	1	1	1
chr1	22200735	22211620	ELA3A	1	1	2	1	1	2	1	2	1	2	1	2	2	2	2	1	1	1	1	1	1	1	1	1	1	1	1
chr1	22251706	22292022	CDC42	1	1	1	1	1	1	1	1	1	1	1	1	1	1	1	1	1	1	1	1	1	1	1	1	1	1	1
chr1	22316384	22342106	WNT4	1	1	2	1	1	1	1	1	1	1	1	2	1	1	2	1	1	1	1	1	1	1	1	1	1	1	1
chr1	22650930	22730237	ZBTB40	1	1	1	1	1	1	1	1	1	1	1	1	1	1	1	1	1	1	1	1	1	1	1	1	1	1	1
chr1	22762590	22802674	EPHA8	1	1	1	1	1	1	1	1	1	1	1	1	1	1	1	1	1	1	1	1	1	1	1	1	1	1	1
chr1	22835704	22838761	C1QA	1	1	1	1	1	1	1	1	1	1	1	1	1	1	1	1	1	1	1	1	1	1	1	1	1	1	1
chr1	22842733	22847189	C1QC	1	1	1	1	1	1	1	1	1	1	1	1	1	1	1	1	1	1	1	1	1	1	1	1	1	1	1
chr1	22852268	22860615	C1QB	1	1	1	1	1	1	1	1	1	1	1	2	1	1	1	1	1	1	1	1	1	1	1	1	1	1	1
chr1	22909917	23114409	EPHB2	2	2	2	2	2	2	2	2	2	2	1	2	2	2	2	1	2	1	1	2	1	1	1	1	2	1	2
chr1	23218532	23282771	AOF2	2	2	2	1	1	2	1	2	1	2	1	2	1	2	1	1	1	1	1	2	1	1	1	1	1	1	1
chr1	23284037	23367925	LUZP1	1	1	1	1	1	2	1	2	1	1	1	1	1	1	1	1	1	1	1	1	1	1	1	1	1	1	1
chr1	23390975	23393809	HTR1D	2	2	2	1	1	2	2	2	2	2	1	2	2	2	2	1	2	1	1	2	1	1	1	1	2	2	2
chr1	23508862	23543440	HNRNPR	2	2	2	1	1	2	2	2	2	2	2	3	2	2	3	1	2	2	1	2	1	2	1	2	2	2	2
chr1	23558528	23568944	ZNF436	2	2	2	2	2	2	2	2	2	2	2	3	2	3	3	1	2	2	1	2	1	2	1	2	2	2	2
chr1	23568050	23570865	LOC148898	2	2	1	2	2	1	1	1	1	1	1	1	1	1	2	1	1	1	1	1	1	1	1	1	1	1	1
chr1	23580141	23623848	TCEA3	2	2	2	1	1	1	1	1	1	1	1	2	1	1	1	1	1	1	1	1	1	1	1	1	1	1	1
chr1	23627642	23683258	DDEFL1	1	1	1	1	1	1	1	1	1	1	1	1	1	1	1	1	1	1	1	1	1	1	1	1	2	1	1
chr1	23705508	23730300	E2F2	2	2	2	2	2	3	2	3	2	3	2	3	2	2	2	1	1	2	1	1	1	1	1	2	3	1	1
chr1	23756995	23758909	ID3	2	2	2	2	2	2	2	2	2	2	2	2	2	2	2	1	2	2	1	2	1	1	1	1	3	2	2
chr1	23890880	23895500	RPL11	2	2	2	1	1	2	2	2	2	2	2	2	2	2	2	1	2	2	1	1	1	1	1	1	1	1	2
chr1	23942548	23958970	TCEB3	2	2	2	1	1	2	1	2	2	1	1	2	2	2	2	1	2	2	1	1	1	1	1	1	2	1	2
chr1	23977474	23987309	C1orf128	2	2	2	1	1	1	1	1	1	1	1	2	1	1	2	1	1	1	1	1	1	1	1	1	1	1	1
chr1	23990232	23994614	LYPLA2	2	2	2	1	1	1	1	1	1	2	1	2	1	2	2	1	1	2	1	1	1	1	1	1	1	1	1
chr1	23994675	23999881	GALE	1	1	2	1	1	2	1	2	1	2	1	2	1	2	2	1	1	1	1	1	1	1	1	1	1	1	1
chr1	24000954	24024536	HMGCL	1	1	1	1	1	1	1	1	1	1	1	1	1	1	2	1	1	1	1	1	1	1	1	1	1	1	1
chr1	24044160	24067408	FUCA1	1	1	1	1	1	1	1	1	1	1	2	1	1	1	1	1	1	1	1	1	1	1	1	1	1	1	1
chr1	24073047	24112404	CNR2	2	2	2	2	2	2	2	2	2	3	2	2	2	2	3	1	2	1	1	2	1	1	1	1	1	1	2
chr1	24158916	24162518	PNRC2	2	2	2	2	2	2	2	2	2	3	2	2	2	2	3	1	2	1	1	2	1	1	1	1	1	1	2
chr1	24168159	24179408	FUSIP1	1	1	1	1	1	1	1	1	1	1	1	1	1	1	2	1	1	1	1	1	1	1	1	1	1	1	1
chr1	24255117	24311252	MYOM3	1	1	1	1	1	1	1	1	1	1	1	1	1	1	1	1	1	1	1	1	1	1	1	1	1	1	1
chr1	24318847	24342198	IL22RA1	1	1	1	1	1	1	1	1	1	1	1	1	1	1	1	1	1	1	1	1	1	1	1	1	1	1	1
chr1	24353234	24386338	IL28RA	1	1	1	1	1	1	1	1	1	1	1	1	1	2	1	1	1	1	1	1	1	1	1	1	1	1	1
chr1	24522116	24554394	GRHL3	1	1	1	1	1	1	1	1	1	1	1	1	1	1	1	1	1	1	1	1	1	1	1	1	1	1	1
chr1	24556075	24600536	C1orf201	1	1	1	1	1	1	1	2	1	1	1	2	1	2	1	1	2	1	1	1	1	1	1	1	1	1	1
chr1	24614904	24671987	NPAL3	1	1	2	1	1	1	1	1	1	1	1	2	1	1	1	1	2	1	1	1	1	1	1	1	1	1	1
chr1	24701973	24735012	DSCR1L2	1	1	1	1	1	1	1	1	1	1	1	1	1	1	1	1	1	1	1	1	1	1	1	1	1	1	1
chr1	24755188	24808403	C1orf130	2	3	2	2	2	2	2	2	2	3	2	3	2	2	3	1	2	2	1	2	1	1	1	1	2	2	2
chr1	24842180	24872358	SRRM1	2	2	2	1	1	2	2	2	2	2	2	3	2	2	2	1	1	1	1	2	1	1	1	1	2	1	1
chr1	24944434	25043345	CLIC4	1	1	1	1	1	1	1	1	1	1	2	1	1	1	1	1	1	1	1	1	1	1	1	1	1	1	1
chr1	25098589	25164088	RUNX3	2	2	2	2	2	2	2	2	2	2	2	2	2	2	2	1	2	2	1	2	1	1	1	2	2	2	2
chr1	25421355	25431600	SYF2	2	2	2	2	2	2	2	2	2	2	2	3	2	2	2	1	2	2	1	2	2	2	1	1	2	2	2
chr1	25441327	25446572	C1orf63	1	1	1	1	1	1	1	1	1	1	1	1	1	1	1	1	1	1	1	1	1	1	1	1	1	1	1
chr1	25471567	25529522	RHD	2	2	2	1	2	2	2	2	2	2	2	2	2	3	2	1	1	1	1	2	1	1	1	1	1	1	2
chr1	25537397	25561437	TMEM50A	1	1	1	1	1	1	1	1	1	1	1	1	1	1	1	1	1	1	1	1	1	1	1	1	1	1	1
chr1	25561327	25619950	RHCE	2	2	2	1	1	2	2	2	2	2	1	2	2	2	2	1	2	2	1	1	1	1	1	1	2	2	2
chr1	25630005	25698515	TMEM57	1	1	1	1	1	1	1	1	1	1	1	2	1	1	2	1	1	1	1	1	1	1	1	1	1	1	1
chr1	25742662	25767964	LDLRAP1	1	1	2	1	1	1	1	1	1	1	1	2	1	1	2	1	1	1	1	1	1	1	1	1	1	1	1
chr1	25816545	25983845	MAN1C1	1	1	1	1	1	1	1	1	1	1	1	2	1	1	2	1	1	1	1	1	1	1	1	1	1	1	1
chr1	25999253	26017300	SEPN1	2	2	2	1	1	2	2	2	1	2	2	3	2	2	3	1	1	2	1	1	1	1	1	1	1	1	2
chr1	26018983	26032020	FAM54B	2	2	2	1	1	1	1	1	1	1	1	1	1	2	1	1	1	1	1	1	1	1	1	1	2	1	2
chr1	26033083	26058435	C1orf135	1	1	1	1	1	1	1	1	1	1	1	1	1	1	1	1	1	1	1	1	1	1	1	1	1	1	1
chr1	26060562	26070331	PAQR7	1	1	2	1	1	1	1	1	1	1	1	2	1	1	1	1	1	1	1	1	1	1	1	1	1	1	1
chr1	26099194	26105955	STMN1	1	1	1	1	1	1	1	1	1	1	1	2	1	1	2	1	1	1	1	1	1	1	1	1	1	1	1
chr1	26158844	26197235	PAFAH2	1	1	1	1	1	1	1	1	1	1	1	2	1	1	2	1	1	1	1	1	1	1	1	1	1	1	1
chr1	26220857	26235539	EXTL1	2	2	1	2	2	1	1	1	1	1	1	1	1	1	1	1	1	1	1	1	1	1	1	1	1	1	1
chr1	26237100	26245191	SLC30A2	1	1	1	1	1	1	1	1	1	1	1	1	1	1	3	1	1	1	1	1	1	1	1	1	1	1	1
chr1	26250384	26266708	TRIM63	2	2	2	1	1	1	1	1	1	2	1	2	2	2	2	1	1	2	1	1	1	1	1	1	1	1	2
chr1	26310912	26324626	PDIK1L	1	1	1	1	1	1	1	1	1	1	1	1	1	1	1	1	1	1	1	1	1	1	1	1	1	1	1
chr1	26358097	26361705	GRRP1	1	1	1	1	1	1	1	1	1	1	1	2	1	1	2	1	1	1	1	1	1	1	1	1	1	1	1
chr1	26368974	26369951	ZNF593	1	1	1	1	1	1	1	1	1	1	1	1	1	1	1	1	1	1	1	1	1	1	1	1	1	1	1
chr1	26376589	26388960	CNKSR1	1	1	1	1	1	1	1	1	1	1	1	1	1	1	1	1	1	1	1	1	1	1	1	1	1	1	1
chr1	26389705	26401619	CATSPER4	2	2	2	1	1	1	1	1	1	1	1	2	2	2	2	1	1	1	1	1	1	1	1	1	2	1	2
chr1	26433279	26477886	CCDC21	1	2	1	1	1	2	1	2	1	2	1	2	2	1	1	1	1	2	1	1	1	1	1	1	1	1	1
chr1	26478799	26480599	SH3BGRL3	1	1	1	1	1	1	1	1	1	1	2	1	1	1	1	1	1	1	1	1	1	1	1	1	1	1	1
chr1	26481361	26517343	UBXD5	1	1	1	1	1	1	1	1	1	1	2	1	1	1	1	1	1	1	1	1	1	1	1	1	1	1	1
chr1	26516997	26519600	CD52	1	1	1	1	1	1	1	1	1	1	1	1	1	1	1	1	1	1	1	1	1	1	1	1	1	1	1
chr1	26520936	26543030	AIM1L	1	1	1	1	1	1	1	1	1	1	1	1	1	1	1	1	1	1	1	1	1	1	1	1	1	1	1
chr1	26560711	26571853	ZNF683	2	3	2	2	2	1	1	1	1	1	1	1	1	1	1	1	1	1	1	1	1	1	1	1	1	1	1
chr1	26609855	26628805	LIN28	1	1	2	1	1	1	1	1	1	1	1	2	2	2	2	1	1	1	1	1	1	1	1	1	1	1	2
chr1	26631388	26670380	DHDDS	2	2	2	1	1	1	1	1	1	2	1	2	2	1	2	1	1	1	1	1	1	1	1	1	1	1	1
chr1	26671488	26675720	HMGN2	1	1	1	1	1	1	1	1	1	1	2	1	1	1	1	1	1	1	1	1	1	1	1	1	1	1	1
chr1	26744929	26774107	RPS6KA1	2	3	2	1	1	2	2	1	1	2	2	2	2	1	2	1	1	2	1	1	1	1	1	1	1	1	2
chr1	26895108	26981188	ARID1A	2	2	2	1	1	2	2	2	2	2	2	3	2	2	3	2	2	2	1	1	1	2	1	1	1	1	2
chr1	26987072	26997473	PIGV	1	1	1	1	1	1	1	1	1	1	1	2	1	1	1	1	1	1	1	1	1	1	1	1	1	1	1
chr1	27025787	27054794	ZDHHC18	1	1	2	1	1	1	1	1	1	1	1	1	1	3	1	1	1	2	1	2	2	1	1	1	2	1	1
chr1	27062219	27063534	SFN	2	2	2	1	1	2	1	2	1	2	1	2	2	2	2	1	1	2	1	1	1	1	1	1	1	1	1
chr1	27078459	27089456	ATPBD1B	2	2	2	1	1	2	1	2	1	2	1	2	2	2	2	1	2	1	1	2	1	1	1	1	2	1	2
chr1	27089566	27099544	GPATC3	1	1	1	1	1	1	1	1	1	1	1	1	1	1	1	1	1	1	1	1	1	1	1	1	1	1	1
chr1	27110565	27113047	NR0B2	2	2	2	1	1	1	1	1	1	2	1	2	1	2	2	1	1	1	1	1	1	1	1	1	2	1	1
chr1	27120810	27145474	NUDC	2	2	2	1	1	1	1	1	1	1	1	1	1	2	1	1	1	1	1	1	1	1	1	1	1	1	1
chr1	27148647	27159484	C1orf172	2	2	2	1	1	1	1	1	1	1	1	2	1	2	1	1	1	1	1	1	1	1	1	1	1	1	1
chr1	27192781	27199964	LOC388610	2	2	2	2	2	1	1	1	1	1	1	1	1	2	1	1	1	1	1	1	1	1	1	1	1	1	1
chr1	27204099	27211914	FAM46B	1	1	1	1	1	2	1	2	1	1	1	2	1	2	2	1	1	1	1	1	1	1	1	1	1	1	1
chr1	27297893	27353988	SLC9A1	1	1	1	1	1	1	1	1	1	1	1	2	1	1	2	1	1	1	1	1	1	1	1	1	1	1	1
chr1	27433745	27507322	WDTC1	2	2	1	1	1	2	1	2	1	2	1	2	2	2	2	1	1	1	1	1	1	1	1	1	1	1	1
chr1	27521222	27535478	C1orf160	1	1	1	1	1	1	1	1	1	1	1	1	1	2	1	1	1	1	1	1	1	1	1	1	1	1	1
chr1	27541099	27553008	SYTL1	1	1	1	1	1	2	1	1	1	1	1	2	1	1	1	1	1	1	1	1	1	1	1	1	1	1	1
chr1	27554256	27565924	MAP3K6	1	1	1	1	1	1	1	1	1	1	1	1	1	1	1	1	1	1	1	1	1	1	1	1	1	1	1
chr1	27568189	27573902	FCN3	1	1	1	1	1	1	1	1	1	1	1	1	1	1	1	1	1	1	1	1	1	1	1	1	1	1	1
chr1	27578183	27582392	CD164L2	1	1	1	1	1	1	1	1	1	1	1	2	1	1	1	1	1	1	1	1	1	1	1	1	1	1	1
chr1	27591738	27594902	GPR3	2	2	2	1	1	2	2	2	2	2	2	2	2	2	2	1	1	2	1	2	1	1	1	1	2	1	2
chr1	27604712	27689256	WASF2	2	2	2	1	1	1	1	1	1	1	1	2	2	1	2	1	1	1	1	1	1	1	1	1	1	1	1
chr1	27733342	27802730	AHDC1	1	1	1	1	1	1	1	1	1	1	1	1	1	1	1	1	1	1	1	1	1	1	1	1	1	1	1
chr1	27811388	27834314	FGR	1	1	1	1	1	1	1	1	1	1	1	1	1	1	1	1	1	1	1	1	1	1	1	1	1	1	1
chr1	27865158	27871311	IFI6	1	1	1	1	1	1	1	2	2	1	1	2	1	1	2	1	1	1	1	1	1	1	1	1	1	1	1
chr1	27925076	27960701	FAM76A	1	1	2	1	1	2	1	2	2	2	1	2	2	2	2	1	2	1	1	1	1	1	1	1	1	1	1
chr1	27972280	28023550	STX12	2	2	2	1	1	2	1	2	2	2	1	2	2	2	2	1	1	1	1	1	1	1	1	1	2	1	2
chr1	28029879	28050770	PPP1R8	1	1	1	1	1	1	1	1	1	1	1	1	1	1	1	1	1	1	1	1	1	1	1	1	1	1	1
chr1	28071641	28085780	C1orf38	1	1	1	1	1	1	1	1	1	1	1	1	1	1	1	1	1	1	1	1	1	1	1	1	1	1	1
chr1	28090636	28113823	RPA2	1	1	1	1	1	1	1	1	1	1	1	1	1	1	1	1	1	1	1	1	1	1	1	1	1	1	1
chr1	28134090	28158249	SMPDL3B	1	1	2	1	1	1	1	1	1	1	1	2	1	1	2	1	1	1	1	1	1	1	1	1	1	1	1
chr1	28159090	28167191	XKR8	2	2	2	2	1	2	1	2	2	1	1	2	2	2	2	1	1	1	1	2	1	1	1	1	2	1	2
chr1	28173405	28287718	EYA3	1	1	1	1	1	1	1	1	1	1	1	1	1	1	1	1	1	1	1	1	1	1	1	1	1	1	1
chr1	28348450	28375778	PTAFR	2	2	1	1	1	1	1	1	1	2	1	2	2	2	2	1	1	1	1	1	1	1	1	1	1	1	1
chr1	28399378	28432129	DNAJC8	2	2	2	1	1	1	1	1	1	1	1	2	2	2	2	1	1	2	1	1	1	1	1	1	1	1	2
chr1	28435197	28437196	ATPIF1	2	2	2	1	1	1	1	2	2	1	1	2	2	2	2	1	1	1	1	1	1	1	1	1	1	1	2
chr1	28458592	28481588	SESN2	1	2	2	1	1	1	1	1	1	1	1	2	1	1	2	1	1	1	1	1	1	1	1	1	1	1	2
chr1	28528135	28535062	MED18	2	2	2	1	1	1	1	1	1	1	1	2	1	1	2	1	1	1	1	1	1	1	1	1	1	1	1
chr1	28568679	28699467	PHACTR4	2	2	2	1	1	1	1	1	1	1	1	2	1	1	1	1	1	1	1	1	1	1	1	1	2	1	1
chr1	28717331	28738194	SNHG30RCC1	2	2	2	1	1	1	1	1	1	1	1	2	1	1	2	1	1	1	1	1	1	1	1	1	1	1	1
chr1	28752115	28777643	TRSPAP1	1	1	1	1	1	1	1	1	1	1	1	1	1	1	1	1	1	1	1	1	1	1	1	1	1	1	1
chr1	28791298	28793673	RAB42	2	2	2	1	1	2	2	2	2	2	2	2	2	3	3	1	2	2	1	2	1	1	1	1	2	1	3
chr1	28802199	28842172	TAF12	1	2	2	1	1	2	1	2	2	2	2	2	1	2	2	1	1	1	1	1	1	1	1	1	2	1	2
chr1	28867830	28913972	GMEB1	2	2	2	2	2	2	1	2	2	2	1	2	2	2	2	1	1	2	1	1	1	1	1	1	2	1	2
chr1	28935722	28968873	YTHDF2	1	1	1	1	1	1	1	1	1	1	1	1	1	1	1	1	1	1	1	1	1	1	1	1	1	1	1
chr1	29011240	29062795	OPRD1	1	2	2	1	1	1	1	1	1	1	1	1	1	1	2	1	1	1	1	1	1	1	1	1	1	1	1
chr1	29086214	29319545	EPB41	2	2	2	1	1	1	1	2	1	1	1	2	2	1	2	1	1	2	1	1	1	1	1	1	1	1	1
chr1	29318526	29322994	TTMB	2	2	2	1	1	2	2	2	2	3	2	2	2	2	3	1	2	2	1	2	1	1	1	1	2	1	2
chr1	29346951	29380948	SFRS4	1	1	2	1	1	1	1	1	1	1	1	2	1	1	2	1	1	1	1	1	1	1	1	1	1	1	1
chr1	29391971	29430041	MECR	2	2	2	1	1	1	1	1	1	1	1	2	1	1	1	1	1	1	1	1	1	1	1	1	1	1	1
chr1	29435633	29525902	PTPRU	1	1	1	1	1	1	1	1	1	1	1	1	1	1	1	1	1	1	1	1	1	1	1	1	1	1	1
chr1	30958584	30969474	MATN1	1	1	1	1	1	1	1	1	1	1	2	1	1	1	1	1	1	1	1	1	1	1	1	1	1	1	1
chr1	30977902	31003254	LAPTM5	1	1	1	1	1	1	1	1	1	1	1	2	1	1	1	1	1	1	1	1	1	1	1	1	1	1	1
chr1	31118568	31154067	SDC3	2	2	2	2	2	2	2	2	2	2	1	2	2	2	2	1	2	1	1	2	1	1	1	1	2	1	2
chr1	31176939	31311151	PUM1	1	1	1	1	1	1	1	1	1	1	1	1	1	1	1	1	1	1	1	1	1	1	1	1	1	1	1
chr1	31425179	31433587	FAM77C	2	2	2	2	2	2	2	2	2	2	2	2	2	2	3	1	2	2	1	2	1	1	1	1	2	2	2
chr1	31505001	31542231	WDR57	2	2	2	2	2	2	2	2	2	2	2	2	2	2	3	1	2	2	1	2	1	1	1	1	2	2	2
chr1	31542428	31610367	ZCCHC17	1	1	1	1	1	1	1	1	1	1	1	1	1	1	3	1	1	1	1	1	1	1	1	1	1	1	1
chr1	31610686	31618510	FABP3	2	2	2	1	1	1	2	1	1	1	1	2	2	2	2	1	1	1	1	1	1	1	1	1	1	1	1
chr1	31658549	31680111	SERINC2	1	1	1	1	1	1	1	1	1	2	1	1	1	2	1	1	1	2	1	2	1	1	1	1	1	1	1
chr1	31814746	31825872	TINAGL1	1	1	1	1	1	1	1	1	1	1	1	1	1	1	1	1	1	1	1	1	1	1	1	1	1	1	1
chr1	31857227	31865301	HCRTR1	2	2	2	2	2	2	2	2	2	3	2	2	2	3	3	1	2	1	1	2	1	1	1	1	2	1	2
chr1	31868057	31883064	PEF1	1	1	1	1	1	1	1	2	1	1	1	2	2	2	1	1	1	1	1	1	1	1	1	1	1	1	1
chr1	31890434	31942355	COL16A1	1	2	1	1	1	1	1	1	1	1	1	2	1	1	1	1	1	1	1	1	1	1	1	1	1	1	1
chr1	31965305	32002235	BAI2	1	1	1	1	1	1	1	1	1	1	1	1	1	1	1	1	1	1	1	1	1	1	1	1	1	1	1
chr1	32028611	32054167	SPOCD1	2	2	2	1	1	2	1	2	2	2	1	3	2	2	2	1	1	2	1	1	1	1	1	1	2	1	2
chr1	32146379	32176575	PTP4A2	2	2	2	2	2	2	2	2	2	2	2	3	2	2	2	1	2	2	1	2	1	1	1	1	2	1	2
chr1	32252077	32282058	KHDRBS1	2	2	2	1	1	2	1	2	1	2	1	2	1	1	2	1	1	2	1	1	1	1	1	1	1	1	1
chr1	32311115	32341052	TMEM39B	2	2	2	2	2	2	1	2	2	2	1	2	2	2	3	1	1	2	1	2	1	1	1	1	2	1	2
chr1	32346230	32414753	KPNA6	1	2	2	1	1	2	1	2	2	2	1	2	2	1	2	1	1	1	1	1	1	1	1	1	2	1	2
chr1	32417931	32436472	TXLNA	1	1	1	1	1	1	1	1	1	1	1	2	1	1	2	1	1	1	1	1	1	1	1	1	1	1	1
chr1	32438788	32443578	CCDC28B	1	1	1	1	1	1	1	1	1	1	1	1	1	1	2	1	1	1	1	1	1	1	1	1	1	1	1
chr1	32443858	32446875	IQCC	1	1	1	1	1	1	1	1	1	1	1	1	1	1	1	1	1	1	1	1	1	1	1	1	1	1	1
chr1	32447281	32454384	DCDC2B	2	2	2	2	1	2	2	2	2	2	1	2	2	2	2	1	2	1	1	2	1	1	1	1	2	1	2
chr1	32454386	32460513	C1orf91	2	2	2	2	1	2	2	2	2	2	1	2	2	2	2	1	2	1	1	2	1	1	1	1	2	1	2
chr1	32460557	32469791	EIF3S2	1	1	1	1	1	1	1	1	1	1	1	1	1	1	1	1	1	1	1	1	1	1	1	1	1	1	1
chr1	32485404	32487046	C1orf90	1	1	1	1	1	1	1	1	1	1	1	1	1	1	1	1	1	1	1	1	1	1	1	1	1	1	1
chr1	32512298	32524352	LCK	2	2	2	1	1	1	1	1	1	1	1	2	1	1	1	1	1	1	1	1	1	1	1	1	1	1	1
chr1	32530294	32571811	HDAC1	2	2	2	1	1	1	1	1	1	1	1	2	1	1	1	1	1	1	1	1	1	1	1	1	1	1	1
chr1	32572027	32574410	MARCKSL1	1	1	1	1	1	1	1	1	1	1	1	1	1	1	1	1	1	1	1	1	1	1	1	1	1	1	1
chr1	32600448	32602509	TSSK3	2	2	2	2	2	2	1	2	2	2	1	2	2	2	3	1	2	1	1	1	1	1	1	1	2	1	2
chr1	32603362	32632614	BSDC1	2	2	2	1	1	1	1	1	1	1	1	2	1	1	1	1	1	1	1	1	1	1	1	1	1	1	1
chr1	32777358	32844128	ZBTB8	2	2	2	2	2	2	2	2	2	2	2	2	2	3	3	1	2	2	1	2	1	1	1	2	3	1	2
chr1	32859893	32888772	ZBTB8OS	2	2	2	2	2	2	2	2	2	2	2	2	2	3	3	1	2	2	1	2	1	1	1	2	3	1	2
chr1	32889410	32918839	RBBP4	1	1	1	1	1	1	1	1	1	1	1	1	1	1	1	1	1	1	1	1	1	1	1	1	1	1	1
chr1	32918564	32933460	SYNC1	1	1	1	1	1	1	1	1	1	1	1	1	1	1	1	1	1	2	1	1	1	1	1	1	1	1	1
chr1	32980098	33013158	KIAA1522	2	2	3	2	2	2	2	2	2	2	2	3	2	2	3	1	2	2	1	2	2	1	1	1	3	2	2
chr1	33013426	33056220	YARS	2	2	3	2	2	2	2	2	2	2	2	3	2	2	3	1	2	2	1	2	2	1	1	1	3	2	2
chr1	33055762	33097062	S100PBP	1	1	1	1	1	1	1	1	1	1	1	1	1	1	1	1	1	1	1	1	1	1	1	1	1	1	1
chr1	33100463	33108934	FNDC5	1	1	1	1	1	1	1	1	1	1	1	1	1	1	1	1	1	1	1	1	1	1	1	1	1	1	1
chr1	33124684	33132833	HPCA	1	1	1	1	1	1	1	1	1	1	1	1	1	1	1	1	1	2	1	1	1	1	1	1	1	1	1
chr1	33132782	33139540	TMEM54	1	1	2	1	1	1	1	1	1	1	1	2	1	2	1	1	1	2	1	2	2	1	1	1	1	1	1
chr1	33174633	33202301	IBRDC3	1	1	1	1	1	1	1	1	1	1	1	2	1	2	2	1	1	1	1	1	1	1	1	1	2	1	1
chr1	33251169	33275058	AK2	1	1	1	1	1	1	1	1	1	1	1	2	1	1	1	1	1	1	1	1	1	1	1	1	1	1	1
chr1	33319300	33358581	ADC	1	1	1	1	1	1	1	1	1	1	1	2	1	1	1	1	1	1	1	1	1	1	1	1	1	1	1
chr1	33383590	33419854	TRIM62	1	2	2	1	1	1	1	1	1	1	1	2	1	1	2	1	1	1	1	1	1	1	1	1	1	1	1
chr1	33494760	33538907	FLJ25476	1	1	1	1	1	1	1	1	1	1	1	1	1	1	1	1	1	1	1	1	1	1	1	1	1	1	1
chr1	33544953	33559286	A3GALT2	1	1	1	1	1	1	1	1	1	1	1	1	1	1	1	1	1	1	1	1	1	1	1	1	1	1	1
chr1	33561810	33613781	PHC2	1	1	1	1	1	1	1	1	1	1	1	1	1	1	1	1	1	1	1	1	1	1	1	1	1	1	1
chr1	33710818	33734582	ZSCAN20	1	1	1	1	1	1	1	1	1	1	1	1	1	1	1	1	1	1	1	1	1	1	1	1	1	1	1
chr1	34102217	34102978	HMGB4	2	2	2	1	1	1	1	1	1	1	1	1	1	1	1	1	1	1	1	1	1	1	1	1	1	1	1
chr1	33752195	34404030	CSMD2	1	1	1	1	1	1	1	1	1	1	1	1	1	1	1	1	1	1	1	1	1	1	1	1	1	1	1
chr1	34415857	34457316	C1orf94	1	1	1	1	1	1	1	1	1	1	1	1	1	2	1	1	1	1	1	1	1	1	1	1	1	1	1
chr1	34993307	34996699	GJB5	1	1	1	1	1	1	1	1	1	1	1	1	1	1	1	1	1	1	1	1	1	1	1	1	1	1	1
chr1	34999364	35000514	GJB4	1	1	1	1	1	1	1	1	1	1	1	1	1	2	1	1	1	1	1	2	1	1	1	1	1	1	1
chr1	35019376	35024551	GJB3	1	1	1	1	1	1	1	1	1	1	1	1	1	1	1	1	1	1	1	1	1	1	1	1	1	1	1
chr1	35031185	35033933	GJA4	2	2	2	1	1	2	1	2	1	2	1	2	2	2	2	1	1	1	1	1	1	1	1	1	2	1	1
chr1	35091710	35097932	C1orf212	1	1	1	1	1	1	1	1	1	1	1	1	1	1	1	1	1	1	1	1	1	1	1	1	1	1	1
chr1	35103623	35143571	DLGAP3	1	1	2	1	1	2	1	2	2	1	1	2	2	2	2	1	1	1	1	1	1	1	1	1	2	1	1
chr1	35224354	35270156	ZMYM6	1	2	2	1	1	1	1	1	1	1	1	2	1	1	2	1	1	1	1	1	1	1	1	1	2	1	1
chr1	35317558	35354041	ZMYM1	2	2	2	2	2	2	2	2	2	3	1	2	2	2	3	1	2	2	1	2	1	1	1	1	2	2	1
chr1	35421789	35431322	SFPQ	2	2	2	1	1	1	1	1	1	1	1	2	1	1	1	1	1	1	1	1	1	1	1	1	2	1	1
chr1	35507154	35660131	ZMYM4	2	2	2	2	2	2	2	2	2	2	2	3	2	2	2	1	1	2	1	1	1	1	1	1	2	1	1
chr1	35676729	35795591	KIAA0319L	2	2	2	2	2	2	2	2	2	2	2	3	2	2	2	1	1	2	1	1	1	1	1	1	2	1	1
chr1	35795979	35804965	NCDN	2	2	1	2	2	1	1	1	1	2	1	1	1	1	1	1	1	1	1	1	1	1	1	1	1	1	1
chr1	35811557	35833512	TFAP2E	2	2	2	2	2	2	1	2	2	2	1	2	2	2	2	1	1	1	1	2	1	1	1	1	2	1	2
chr1	35841326	35879730	PSMB2	1	1	2	1	1	2	1	2	2	1	1	2	2	1	2	1	1	1	1	1	1	1	1	1	2	1	1
chr1	35952063	35957377	FLJ38984	1	2	2	1	1	1	1	1	1	1	1	2	1	1	1	1	1	1	1	1	1	1	1	1	2	1	1
chr1	35974406	36008138	CLSPN	1	2	2	1	1	1	1	1	1	1	1	2	1	1	2	1	1	1	1	1	1	1	1	1	1	1	1
chr1	36046414	36093775	EIF2C4	2	2	2	1	1	1	1	1	1	1	1	2	1	1	2	1	1	1	1	1	1	1	1	1	1	1	1
chr1	36121396	36162484	EIF2C1	2	2	2	2	1	2	2	2	2	2	1	2	2	2	2	1	2	2	1	2	1	1	1	1	2	2	2
chr1	36169358	36294649	EIF2C3	1	1	1	1	1	1	1	1	1	1	1	1	1	1	1	1	1	1	1	1	1	1	1	1	1	1	1
chr1	36322262	36326462	TEKT2	2	2	1	1	1	1	1	1	1	1	1	2	1	1	2	1	1	1	1	1	1	1	1	1	1	1	1
chr1	36327072	36332119	ADPRHL2	1	1	1	1	1	1	1	1	1	1	1	1	1	1	1	1	1	1	1	1	1	1	1	1	1	1	1
chr1	36333432	36338437	COL8A2	1	1	2	1	1	2	1	2	2	2	1	2	2	2	2	1	1	1	1	2	1	1	1	1	2	1	1
chr1	36374761	36387654	TRAPPC3	2	2	2	1	1	2	2	2	2	2	1	3	2	2	2	1	1	2	1	2	1	1	1	1	2	1	1
chr1	36394389	36419023	RPRC1	2	2	2	2	2	2	2	2	2	2	2	3	2	2	3	1	2	2	1	2	1	1	1	1	2	2	2
chr1	36462633	36542744	THRAP3	1	1	2	1	1	1	1	1	1	1	1	2	1	1	1	1	1	1	1	1	1	1	1	1	1	1	1
chr1	36560218	36562342	C1orf78	1	2	2	1	1	1	1	1	1	1	1	2	1	1	1	1	1	1	1	1	1	1	1	1	1	1	1
chr1	36545304	36563071	C1orf113	2	2	2	2	1	2	1	2	2	2	1	2	2	3	3	1	2	2	1	2	1	1	1	1	2	1	2
chr1	36577811	36624072	STK40	2	2	2	1	1	1	1	1	1	1	1	2	1	1	2	1	1	1	1	1	1	1	1	1	1	1	1
chr1	36631617	36636080	LSM10	1	1	2	1	1	1	1	1	1	1	1	2	1	1	2	1	1	1	1	1	1	1	1	1	1	1	1
chr1	36666487	36688639	C1orf102	2	2	2	2	1	1	1	1	1	1	1	2	2	2	2	1	1	1	1	1	1	1	1	1	2	1	2
chr1	36693959	36702556	MRPS15	1	1	1	1	1	1	1	1	1	1	1	1	1	1	1	1	1	1	1	1	1	1	1	1	1	1	1
chr1	36704231	36721096	CSF3R	2	2	2	2	2	1	1	1	1	1	1	1	1	1	1	1	1	1	1	1	1	1	1	1	1	1	1
chr1	37033714	37272431	GRIK3	1	1	1	1	1	2	1	2	1	1	2	2	2	3	2	1	1	2	2	2	2	2	1	1	2	1	1
chr1	37712705	37722565	ZC3H12A	1	1	1	1	1	2	1	2	1	1	1	2	2	1	2	1	2	1	1	1	1	1	1	1	2	1	1
chr1	37730762	37752951	C1orf149	2	2	1	1	1	2	1	2	1	2	1	2	2	2	2	1	2	1	1	1	1	1	1	1	2	1	1
chr1	37774731	37792490	SNIP1	1	1	1	1	1	1	1	1	1	1	1	1	1	1	1	1	1	1	1	1	1	1	1	1	1	1	1
chr1	37795106	37805044	DNALI1	2	1	2	1	1	2	1	2	2	1	1	2	2	2	2	1	1	1	1	1	1	1	1	1	2	1	2
chr1	37805004	37834083	GNL2	2	2	2	2	2	1	1	1	1	1	1	1	1	1	1	1	1	1	1	1	1	1	1	1	1	1	1
chr1	37849537	37873078	RSPO1	2	2	2	2	1	2	1	2	2	2	1	2	2	2	2	1	1	2	1	1	1	1	1	1	2	1	2
chr1	37919836	37928779	C1orf109	2	2	2	1	1	2	1	2	1	2	1	2	2	2	2	1	1	2	1	1	1	1	1	1	2	1	2
chr1	37930745	37947976	CDCA8	1	1	1	1	1	1	1	1	1	1	1	1	1	1	1	1	1	1	1	1	1	1	1	1	1	1	1
chr1	37998531	38003411	EPHA10	1	1	1	1	1	1	1	1	1	1	1	1	1	1	1	1	1	1	1	1	1	1	1	1	1	1	1
chr1	38033746	38039865	MANEAL	2	2	2	1	1	2	2	2	2	2	1	2	2	1	2	1	1	2	1	1	1	1	1	1	2	1	1
chr1	38041200	38046452	YRDC	2	2	2	1	1	2	2	2	2	2	1	2	2	1	2	1	1	2	1	1	1	1	1	1	2	1	1
chr1	38046555	38047713	C1orf122	2	2	2	2	2	2	2	2	2	2	1	2	2	2	2	1	1	2	1	2	1	1	1	1	2	1	1
chr1	38047826	38097879	MTF1	1	1	1	1	1	1	1	2	2	1	1	2	1	1	2	1	1	1	1	1	1	1	1	1	2	1	1
chr1	38098955	38185316	INPP5B	2	2	2	1	1	1	1	1	1	1	1	2	2	1	2	1	1	1	1	1	1	1	1	1	2	1	2
chr1	38195240	38228348	SF3A3	1	1	1	1	1	1	1	1	1	1	1	2	1	1	3	1	1	1	1	1	1	1	1	1	1	1	2
chr1	38235030	38243821	FHL3	2	2	2	1	1	1	1	1	1	1	1	2	1	2	3	1	1	1	1	1	1	1	1	1	2	1	2
chr1	38250970	38263084	UTP11L	2	2	2	1	1	1	1	1	1	1	1	1	1	1	1	1	1	1	1	1	1	1	1	1	1	1	1
chr1	38282109	38285037	POU3F1	2	2	2	1	1	2	1	2	2	1	1	2	2	2	2	1	2	1	1	1	1	1	1	1	1	1	1
chr1	39077607	39097927	RRAGC	2	2	2	1	1	1	1	2	1	1	1	2	1	2	2	1	1	1	1	1	1	1	1	1	1	1	1
chr1	39101223	39111637	MYCBP	1	1	1	1	1	1	1	1	1	1	1	1	1	1	1	1	1	1	1	1	1	1	1	1	1	1	1
chr1	39112325	39119876	GJA10	1	1	1	1	1	1	1	1	1	1	1	1	1	1	1	1	1	1	1	1	1	1	1	1	1	1	1
chr1	39124065	39180043	RHBDL2	2	2	2	2	1	2	1	2	2	2	1	2	2	2	2	1	1	1	1	1	1	1	1	1	2	1	1
chr1	39229503	39243566	C1orf108	2	2	2	2	2	2	2	2	2	2	1	2	2	2	2	1	1	1	1	1	1	1	1	1	2	1	2
chr1	39264592	39272873	NDUFS5	2	2	2	1	1	2	2	2	2	2	1	2	2	1	2	1	1	1	1	1	1	1	1	1	1	1	1
chr1	39647762	39654741	KIAA0754	1	1	1	1	1	1	1	1	1	1	1	1	1	1	1	1	1	1	1	1	1	1	1	1	1	1	1
chr1	39569396	39725376	MACF1	1	1	1	1	1	1	1	1	1	1	1	1	1	1	1	1	1	1	1	1	1	1	1	1	1	1	1
chr1	39729904	39768128	BMP8A	2	2	1	1	1	2	1	2	1	2	1	2	2	2	2	1	1	1	1	1	1	1	1	1	2	1	1
chr1	39799074	39815003	PABPC4	1	1	1	1	1	1	2	1	1	1	1	1	1	1	1	1	1	1	1	1	1	1	1	1	1	1	1
chr1	39861690	39877935	HEYL	2	2	1	2	2	1	1	1	1	1	1	1	1	1	2	1	1	1	1	1	1	1	1	1	1	1	1
chr1	39897379	39910297	NT5C1A	2	2	1	2	2	1	1	1	1	1	1	1	1	1	1	1	1	1	1	1	1	1	1	1	1	1	1
chr1	39917238	39929676	HPCAL4	1	1	1	1	1	1	1	1	1	1	1	2	1	1	1	1	1	1	1	1	1	1	1	1	2	1	1
chr1	39977116	40002172	PPIE	1	1	1	1	2	1	1	1	1	1	1	1	1	1	1	1	1	1	1	1	1	1	1	1	1	1	1
chr1	40007784	40009607	OXCT2	1	2	1	1	2	1	1	1	1	1	1	1	1	1	1	1	1	1	1	1	1	1	1	1	1	1	1
chr1	39996489	40027120	BMP8B	1	2	1	1	1	1	1	1	1	1	1	2	1	2	1	1	1	1	1	1	1	1	1	1	2	1	1
chr1	40079314	40121764	TRIT1	2	2	2	1	1	1	1	1	1	1	1	1	1	1	1	1	1	1	1	1	1	1	1	1	1	1	1
chr1	40137872	40140274	MYCL1	1	2	1	1	1	1	1	1	1	1	1	1	1	2	1	1	1	1	1	1	1	1	1	1	1	1	1
chr1	40193396	40208214	MFSD2	2	2	2	2	2	2	2	2	2	2	2	3	2	2	3	1	2	2	1	2	2	2	1	1	3	1	2
chr1	40278841	40310908	CAP1	1	1	2	1	1	1	1	1	1	1	1	2	1	1	1	1	1	1	1	1	1	1	1	1	1	1	1
chr1	40310970	40335555	PPT1	2	2	2	1	1	2	1	2	2	2	1	2	2	2	3	1	2	1	1	2	1	1	1	1	2	2	1
chr1	40399627	40479180	RLF	1	1	1	1	1	1	1	1	1	1	1	1	1	1	1	1	1	1	1	1	1	1	1	1	1	1	1
chr1	40486159	40489950	TMCO2	2	2	2	2	2	2	2	2	2	2	2	3	2	3	3	1	2	2	1	2	1	1	1	1	2	2	2
chr1	40496319	40532443	ZMPSTE24	2	1	2	1	1	1	1	1	1	1	1	1	1	1	1	1	1	1	1	1	1	1	1	1	1	1	1
chr1	40538749	40555526	COL9A2	1	1	1	1	1	1	1	2	1	1	1	2	2	1	2	1	1	1	1	1	1	1	1	1	1	1	2
chr1	40612314	40661579	SMAP1L	1	1	2	1	1	1	1	2	1	1	1	2	1	1	1	1	1	1	1	1	1	1	1	1	1	1	1
chr1	40688365	40701939	ZNF643	1	1	2	1	1	1	1	1	1	1	1	2	1	1	1	1	1	1	1	1	1	1	1	1	1	1	1
chr1	40715888	40734601	ZNF642	1	1	2	1	1	1	1	1	1	1	1	2	1	1	2	1	1	1	1	1	1	1	1	1	1	1	1
chr1	40747019	40754799	C1orf176	1	1	2	1	1	1	1	1	1	1	1	2	1	1	2	1	1	1	1	1	1	1	1	1	1	1	1
chr1	40769819	40786426	ZNF684	1	1	1	1	1	1	1	1	1	1	1	1	1	1	1	1	1	1	1	1	1	1	1	1	1	1	1
chr1	40858938	40903911	RIMS3	2	2	2	2	2	2	1	2	2	2	2	2	2	2	2	1	1	2	1	1	1	1	1	1	2	1	2
chr1	40929828	41009862	NFYC	1	1	1	1	1	1	1	1	1	1	1	1	1	1	1	1	1	1	1	1	1	1	1	1	1	1	1
chr1	41022270	41076947	KCNQ4	1	1	1	1	1	1	1	1	1	1	1	1	1	1	1	1	1	1	1	1	1	1	1	1	2	1	1
chr1	41099315	41100605	CITED4	2	2	2	1	1	2	1	1	1	2	1	2	1	2	1	1	1	1	1	1	1	1	1	1	2	1	1
chr1	41217593	41250822	CTPS	1	1	1	1	1	1	1	1	1	1	1	1	1	1	1	1	1	1	1	1	1	1	1	1	1	1	1
chr1	41253855	41259974	FLJ23878	1	1	1	1	1	1	1	1	1	1	1	1	1	1	1	1	1	1	1	1	1	1	1	1	1	1	1
chr1	41265461	41399633	SCMH1	1	1	1	1	1	1	1	1	1	1	1	1	1	1	1	1	1	1	1	1	1	1	1	1	1	1	1
chr1	41717035	41722884	EDN2	1	1	2	1	1	1	1	1	1	1	1	1	1	1	2	1	2	1	1	1	1	1	1	1	1	1	1
chr1	41748271	42156782	HIVEP3	1	1	1	1	1	1	1	1	1	1	1	1	1	1	1	1	1	1	1	1	1	1	1	1	1	1	1
chr1	42391678	42394082	GUCA2B	1	1	1	1	1	1	1	1	1	1	1	1	1	1	1	1	1	1	1	1	1	1	1	1	1	1	1
chr1	42400948	42402982	GUCA2A	2	2	2	1	1	2	2	2	2	2	1	2	2	2	3	1	2	2	1	1	1	1	1	1	2	2	1
chr1	42414797	42573490	FOXJ3	1	1	1	1	1	1	1	1	1	1	1	1	1	1	1	1	1	1	1	1	1	1	1	1	1	1	1
chr1	42619054	42662487	FAM80A	2	2	2	1	1	2	1	2	1	2	2	2	1	2	2	1	1	2	1	1	1	1	1	1	1	1	1
chr1	42668681	42694514	ZMYND12	2	2	2	1	1	2	1	2	1	2	2	2	1	2	2	1	1	2	1	1	1	1	1	1	1	1	1
chr1	42694759	42698672	PPCS	1	1	1	1	1	1	1	1	1	1	1	1	1	1	1	1	1	1	1	1	1	1	1	1	1	1	1
chr1	42772128	42892441	LOC728621	2	2	2	1	1	1	1	2	2	1	1	2	2	2	2	1	1	1	1	1	1	1	1	1	2	1	2
chr1	42896634	42915015	PPIH	2	2	3	2	2	2	1	2	2	2	2	2	2	2	2	1	2	2	1	2	1	1	1	1	2	2	2
chr1	42920652	42940604	YBX1	1	1	1	1	1	1	1	1	1	1	1	1	1	1	1	1	1	1	1	1	1	1	1	1	1	1	1
chr1	42971350	42978512	CLDN19	2	2	3	2	2	2	2	2	2	2	2	3	2	2	3	1	2	2	1	1	1	1	1	1	2	1	2
chr1	42984632	43005270	LEPRE1	2	2	3	2	2	2	2	2	2	2	2	3	2	2	3	1	2	2	1	1	1	1	1	1	2	1	2
chr1	43005526	43013997	C1orf50	1	1	1	1	1	1	1	1	1	1	1	2	1	1	2	1	1	1	1	1	1	1	1	1	1	1	1
chr1	43045319	43055510	CCDC23	1	1	1	1	1	1	1	1	1	1	1	1	1	1	1	1	1	1	1	1	1	1	1	1	1	1	2
chr1	43063835	43083247	ERMAP	2	2	2	1	1	1	1	1	1	1	1	2	2	1	2	1	1	1	1	1	1	1	1	1	2	1	2
chr1	43084866	43090731	ZNF691	2	3	3	2	2	2	1	2	1	2	1	3	2	2	1	1	1	2	1	2	1	1	1	1	2	1	2
chr1	43164105	43197088	SLC2A1	1	1	1	1	1	1	1	1	1	1	1	1	1	1	1	1	1	1	1	1	1	1	1	1	1	1	1
chr1	43386180	43394654	LOC440585	2	2	2	1	1	1	1	2	1	1	1	2	2	2	1	1	1	1	1	1	1	1	1	1	2	1	1
chr1	43402442	43410518	EBNA1BP2	2	2	2	1	1	1	1	2	1	1	1	2	2	2	1	1	1	1	1	1	1	1	1	1	2	1	1
chr1	43410612	43449136	WDR65	1	1	1	1	1	1	1	1	1	1	1	1	1	1	1	1	1	1	1	1	1	1	1	1	1	1	1
chr1	43508993	43512259	TMEM125	1	1	1	1	1	1	1	1	1	1	1	1	1	1	1	1	1	1	1	1	1	1	1	1	1	1	1
chr1	43520143	43523837	C1orf210	1	1	1	1	1	1	1	1	1	2	1	1	1	1	1	1	1	1	1	1	1	1	1	1	1	1	1
chr1	43539250	43561365	TIE1	1	1	1	1	1	1	1	1	1	1	1	1	1	1	1	1	1	1	1	1	1	1	1	1	1	1	1
chr1	43576061	43592721	MPL	2	2	2	2	1	2	1	1	1	1	1	2	2	2	1	1	1	1	1	1	1	1	1	1	2	1	1
chr1	43597212	43601458	CDC20	2	2	2	1	1	2	1	2	1	2	1	3	2	2	2	1	1	2	1	1	1	1	1	1	2	1	1
chr1	43601659	43606286	ELOVL1	2	2	2	1	1	2	2	2	2	2	1	3	2	2	2	1	2	2	1	1	1	1	1	1	2	1	1
chr1	43622174	43628070	MED8	2	2	2	1	1	2	2	2	2	2	1	3	2	2	2	1	2	2	1	1	1	1	1	1	2	1	1
chr1	43628142	43645151	C1orf84	1	1	1	1	1	1	1	1	1	1	1	1	1	1	1	1	1	1	1	1	1	1	1	1	1	1	1
chr1	43661383	43690891	KIAA0467	1	1	1	1	1	1	1	1	1	1	1	2	1	1	1	1	1	1	1	1	1	1	1	1	1	1	1
chr1	43689415	43692505	HYI	2	2	2	1	1	1	1	1	1	1	1	2	1	1	1	1	1	1	1	1	1	1	1	1	1	1	1
chr1	43769133	43861929	PTPRF	2	2	2	2	1	2	1	2	2	2	1	2	2	2	2	1	1	1	1	2	1	1	1	1	2	1	1
chr1	43888383	43943775	JMJD2A	2	2	2	1	1	2	1	1	1	2	1	2	2	2	2	1	1	1	1	1	1	1	1	1	2	1	2
chr1	43945804	44169417	ST3GAL3	1	1	1	1	1	1	1	1	1	1	1	1	1	2	1	1	1	1	1	1	1	1	1	1	1	1	1
chr1	44174240	44175471	ARTN	1	1	1	1	1	2	1	2	1	2	1	2	1	2	3	1	1	2	1	1	1	1	1	1	2	1	1
chr1	44185229	44206011	IPO13	2	2	1	1	1	1	1	1	1	1	1	2	1	1	1	1	1	1	1	1	1	1	1	1	1	1	1
chr1	44208239	44211630	DPH2	2	2	2	1	1	2	1	1	1	1	1	2	2	2	3	1	1	2	1	1	1	1	1	1	1	1	1
chr1	44213188	44216558	ATP6V0B	1	2	1	1	1	1	1	1	1	1	1	2	1	2	1	1	1	1	1	1	1	1	1	1	1	1	1
chr1	44218769	44229426	B4GALT2	1	1	1	1	1	1	1	1	1	1	1	2	1	1	1	1	1	1	1	1	1	1	1	1	1	1	1
chr1	44229866	44234783	CCDC24	2	2	2	1	1	1	1	1	1	1	1	2	1	2	1	1	1	2	1	1	1	1	1	1	2	1	1
chr1	44234742	44269721	SLC6A9	1	1	1	1	1	1	1	1	1	1	1	1	1	1	1	1	1	1	1	1	1	1	1	1	1	1	1
chr1	44357108	44373394	KLF17	1	1	1	1	1	1	1	1	1	1	1	2	1	1	2	1	1	1	1	1	1	1	1	1	1	1	1
chr1	44451711	44458938	DMAP1	1	2	1	1	1	1	1	1	1	1	1	1	1	1	1	1	1	1	1	1	1	1	1	1	1	1	1
chr1	44459329	44593526	PRNPIP	2	2	2	1	1	1	1	1	1	1	1	1	1	1	1	1	1	1	1	1	1	1	1	1	1	1	1
chr1	44643546	44889983	C1orf164	2	2	2	1	1	1	1	1	1	1	1	2	1	1	2	1	1	1	1	1	1	1	1	1	1	1	1
chr1	44892088	44912686	TMEM53	2	2	2	1	1	2	1	1	1	1	1	2	2	2	1	1	1	1	1	1	1	1	1	1	3	1	2
chr1	44978137	45005993	KIF2C	2	3	2	2	2	2	2	2	2	2	2	3	2	3	2	1	1	2	1	2	2	1	1	1	3	2	2
chr1	45013832	45016998	RPS8	1	1	1	1	1	1	1	1	1	1	1	1	1	1	1	1	1	1	1	1	1	1	1	1	1	1	1
chr1	45021843	45026013	BEST4	1	1	2	1	1	2	1	2	2	2	1	2	2	2	2	1	1	1	1	2	1	1	1	1	1	1	1
chr1	45038622	45044253	PLK3	1	1	1	1	1	2	1	2	2	3	1	3	2	1	2	1	1	1	1	2	1	1	1	1	2	1	1
chr1	45044176	45045544	LOC343521	1	1	1	1	1	1	1	1	1	1	1	1	1	1	1	1	1	1	1	1	1	1	1	1	1	1	1
chr1	45060674	45081203	PTCH2	1	1	2	1	1	1	1	1	1	1	1	2	1	1	2	1	1	1	1	1	1	1	1	1	1	1	1
chr1	45089036	45224869	EIF2B3	2	2	2	1	1	2	2	2	2	2	2	2	2	2	2	1	1	2	1	1	1	1	1	1	2	1	2
chr1	45240806	45249614	HECTD3	2	2	2	1	1	2	2	2	2	2	2	2	2	2	2	1	1	2	1	1	1	1	1	1	2	1	2
chr1	45250416	45253928	UROD	2	2	1	1	1	1	1	1	1	1	1	1	1	1	1	1	2	1	1	1	1	1	1	1	1	1	1
chr1	45254662	45444837	ZSWIM5	2	2	1	1	1	1	1	1	1	1	1	1	1	1	1	1	1	1	1	1	1	1	1	1	2	1	1
chr1	45565131	45566931	GLOXD1	2	2	2	2	2	2	2	2	2	2	2	2	2	2	2	1	1	2	1	1	1	1	1	1	3	1	2
chr1	45567500	45578729	MUTYH	2	2	2	2	2	2	2	2	2	2	2	2	2	2	2	1	1	2	1	1	1	1	1	1	3	1	2
chr1	45577928	45582237	TOE1	2	2	2	1	1	1	1	1	1	1	1	2	1	1	2	1	1	1	1	1	1	1	1	1	1	1	1
chr1	45582141	45729427	TESK2	2	2	2	1	1	1	1	1	1	1	1	2	1	2	1	1	1	1	1	1	1	1	1	1	2	1	2
chr1	45733167	45738233	LOC126661	2	2	2	1	1	1	1	1	1	1	1	2	1	2	1	1	1	1	1	1	1	1	1	1	2	1	2
chr1	45738442	45749326	MMACHC	2	2	2	2	2	2	1	2	2	2	1	2	2	2	2	1	1	2	1	1	1	1	1	1	3	1	2
chr1	45749294	45760196	PRDX1	2	1	2	1	1	2	1	2	2	1	1	2	2	2	2	1	1	1	1	1	1	1	1	1	2	1	2
chr1	45789084	45808307	AKR1A1	3	2	2	2	2	2	2	2	2	2	2	2	2	2	2	1	1	2	1	1	1	1	1	2	2	2	2
chr1	45822303	45857154	NASP	1	1	1	1	1	1	1	1	1	1	1	1	1	1	1	1	1	1	1	1	1	1	1	1	1	1	1
chr1	45858303	45862260	CCDC17	1	1	1	1	1	1	1	1	1	1	1	1	1	1	1	1	1	1	1	1	1	1	1	1	1	1	1
chr1	45865567	45899398	GPBP1L1	2	2	3	2	2	2	2	2	2	2	2	3	2	3	3	1	2	2	1	2	1	2	1	2	3	2	3
chr1	45926433	45932695	TMEM69	1	1	1	1	1	1	1	1	1	1	1	1	1	1	1	1	1	1	1	1	1	1	1	1	1	1	1
chr1	45936995	45984720	IPP	1	1	2	1	1	1	1	1	1	1	1	2	1	1	2	1	1	1	1	1	1	1	1	1	1	1	1
chr1	46041871	46274383	MAST2	2	2	2	2	2	2	2	2	2	2	2	2	2	1	2	1	2	1	1	2	1	1	1	1	2	2	1
chr1	46278400	46370901	PIK3R3	1	1	1	1	1	1	1	1	1	1	1	1	1	1	1	1	1	1	1	1	1	1	1	1	1	1	1
chr1	46418798	46424217	TSPAN1	1	1	1	1	1	1	1	1	1	1	1	2	1	1	2	1	1	1	1	1	1	1	1	1	1	1	1
chr1	46426940	46436708	POMGNT1	2	2	2	1	1	1	1	1	1	1	1	2	1	1	1	1	1	1	1	1	1	1	1	1	1	1	1
chr1	46441592	46509912	C1orf190	2	2	2	1	1	1	1	1	1	1	1	2	1	1	1	1	1	1	1	1	1	1	1	1	2	1	2
chr1	46486003	46516732	RAD54L	2	3	3	2	2	3	2	2	2	3	2	3	2	2	3	1	2	2	1	2	2	2	1	1	3	2	2
chr1	46516659	46541625	LRRC41	2	3	3	2	2	3	2	2	2	3	2	3	2	2	3	1	1	2	1	2	2	2	1	1	3	2	2
chr1	46541966	46555032	UQCRH	2	2	2	1	1	2	1	2	2	2	2	2	2	2	2	1	1	1	1	1	1	1	1	1	2	1	2
chr1	46578976	46603277	NSUN4	2	2	1	1	1	1	1	1	1	1	1	1	1	1	1	1	1	1	1	1	1	1	1	1	1	1	1
chr1	46632578	46652099	FAAH	1	1	1	1	1	1	1	1	1	1	1	1	1	1	1	1	1	1	1	1	1	1	1	1	1	1	1
chr1	46745254	46752471	DMBX1	1	1	1	1	1	1	1	1	1	1	1	1	1	1	1	1	1	1	1	1	1	1	1	1	1	1	1
chr1	46783902	46789474	L5	1	1	1	1	1	1	1	1	1	1	1	1	1	1	1	1	1	1	1	1	1	1	1	1	1	1	1
chr1	46796839	46832405	MKNK1	1	1	1	1	1	1	1	1	1	1	1	2	1	1	2	1	1	1	1	1	1	1	1	1	1	1	1
chr1	46845973	46855150	MOBKL2C	1	1	1	1	1	1	1	1	1	1	1	2	1	1	2	1	1	1	1	1	1	1	1	1	1	1	1
chr1	46870999	46906686	ATPAF1	1	2	1	1	1	1	1	1	1	1	1	2	2	1	2	1	1	1	1	1	1	1	1	1	1	1	1
chr1	46913419	46957323	KIAA0494	1	1	1	1	1	1	1	1	1	1	1	1	1	1	1	1	1	1	1	1	1	1	1	1	1	1	1
chr1	47037256	47057608	CYP4B1	1	1	1	1	1	1	1	1	1	1	1	1	1	1	1	1	1	1	1	1	1	1	1	1	1	1	1
chr1	47167432	47179743	CYP4A11	1	1	1	1	1	1	1	1	1	1	1	1	1	1	1	1	1	1	1	1	1	1	1	1	1	1	1
chr1	47261826	47289009	CYP4X1	1	1	1	1	1	1	1	1	1	1	1	1	1	1	1	1	1	1	1	1	1	1	1	1	1	1	1
chr1	47305746	47356579	CYP4Z1	1	1	1	1	1	1	1	1	1	1	1	1	1	1	1	1	1	1	1	1	1	1	1	1	1	1	1
chr1	47375693	47387113	CYP4A22	1	1	1	1	1	1	1	1	1	1	1	1	1	1	1	1	1	1	1	1	1	1	1	1	1	1	1
chr1	47421847	47428358	PDZK1IP1	2	2	2	2	2	1	1	1	1	2	1	1	1	1	1	1	1	1	1	1	1	1	1	1	1	1	3
chr1	47454550	47468030	TAL1	2	2	2	2	1	2	1	2	2	2	1	2	2	2	1	1	1	1	1	2	1	1	1	1	2	1	2
chr1	47488397	47552406	STIL	2	2	2	2	1	2	1	2	2	2	1	2	2	2	2	1	1	1	1	1	1	1	1	1	2	1	2
chr1	47572174	47617097	CMPK	2	2	1	2	2	1	1	1	1	1	1	1	1	1	1	1	1	1	1	1	1	1	1	1	1	1	1
chr1	47654330	47656310	FOXE3	2	2	2	2	2	1	1	1	1	1	1	2	1	1	1	1	1	2	1	1	1	1	1	1	1	1	1
chr1	47674275	47678950	FOXD2	1	1	1	1	1	1	1	1	1	1	1	1	1	1	1	1	1	1	1	1	1	1	1	1	1	1	1
chr1	48460990	48486903	SLC5A9	1	1	2	1	1	1	1	1	1	1	1	2	1	1	1	1	1	1	1	1	1	1	1	1	1	1	1
chr1	48536864	48710432	SPATA6	1	1	1	1	1	1	1	1	1	1	1	1	1	1	1	1	1	1	1	1	1	1	1	1	1	1	1
chr1	48966128	49015090	C1orf165	1	1	1	1	1	1	1	1	1	1	1	1	1	1	1	1	1	1	1	1	1	1	1	1	1	1	1
chr1	48825046	49283906	AGBL4	1	1	1	1	1	1	1	1	1	1	1	1	1	1	1	1	2	1	1	1	1	1	1	1	1	1	1
chr1	50347224	50439641	ELAVL4	2	2	2	2	2	1	1	1	1	2	1	1	1	1	1	1	1	1	1	1	1	1	1	1	1	1	1
chr1	50655813	50661729	DMRTA2	2	2	2	1	1	1	1	2	1	1	1	2	2	2	2	1	2	1	1	1	1	1	1	1	2	1	2
chr1	50679522	51198524	FAF1	2	1	2	1	1	2	2	2	2	2	2	3	2	2	3	1	2	2	1	2	1	2	1	1	2	2	2
chr1	51206954	51212893	CDKN2C	2	2	2	1	1	2	2	2	2	2	1	2	2	2	3	1	2	2	1	2	2	1	1	1	2	2	2
chr1	51474532	51511707	RNF11	1	1	1	1	1	1	1	1	1	1	1	1	1	1	1	1	1	1	1	1	1	1	1	1	1	1	1
chr1	51525369	51560526	C1orf34	2	2	2	1	1	1	1	1	1	1	1	2	1	2	2	1	1	2	1	1	1	1	1	1	1	1	2
chr1	51592523	51757583	EPS15	2	2	2	1	1	1	1	1	1	1	1	2	1	1	1	1	1	1	1	1	1	1	1	1	2	1	2
chr1	51968110	52026724	OSBPL9	2	2	2	2	2	2	2	2	2	2	2	3	2	2	3	1	2	2	1	2	1	1	1	2	3	2	2
chr1	52027453	52117197	NRD1	2	2	1	1	1	1	1	1	1	1	1	1	1	1	1	1	1	1	1	1	1	1	1	1	1	1	1
chr1	52157424	52228936	RAB3B	2	2	2	1	1	2	1	2	2	2	2	2	2	1	2	1	1	2	1	1	1	1	1	1	2	1	1
chr1	52270364	52272060	KTI12	3	2	3	2	2	2	2	2	2	2	2	3	2	3	2	2	2	2	2	2	2	2	1	2	3	2	2
chr1	52258394	52293635	TXNDC12	3	2	3	2	2	2	2	2	2	2	2	3	2	3	2	2	2	2	2	2	2	2	1	2	3	2	2
chr1	52294560	52326650	BTF3L4	2	2	2	1	1	2	1	2	1	2	1	2	2	2	2	1	1	1	1	2	1	1	1	1	2	1	1
chr1	52380633	52584945	ZFYVE9	2	2	2	1	1	2	1	2	1	2	1	2	2	2	2	1	1	1	1	1	1	1	1	1	2	1	1
chr1	52588854	52604452	CC2D1B	2	2	2	2	2	2	2	2	2	2	2	2	2	2	2	1	2	2	1	2	1	1	1	2	3	2	3
chr1	52611089	52642719	ORC1L	2	2	2	2	2	2	2	2	2	2	2	2	2	2	2	1	2	2	1	2	1	1	1	2	3	2	3
chr1	52642806	52656580	PRPF38A	2	2	2	2	2	2	2	2	2	2	1	2	2	2	2	1	2	2	1	2	1	1	1	1	2	2	1
chr1	52661537	52791331	ZCCHC11	1	1	1	1	1	1	1	1	1	1	1	1	1	1	2	1	1	1	1	1	1	1	1	1	1	1	1
chr1	52840631	52847310	GPX7	2	1	1	1	1	1	1	1	1	1	1	1	1	1	1	1	1	1	1	1	1	1	1	1	1	1	1
chr1	52871653	52895324	MGC52498	1	1	1	1	1	1	1	1	1	1	1	2	1	1	1	1	1	1	1	1	1	1	1	1	2	1	1
chr1	52925101	52936626	C1orf163	1	1	1	1	1	1	1	1	1	1	1	2	1	1	2	1	1	1	1	1	1	1	1	1	1	1	1
chr1	52964768	53063913	ZYG11B	1	1	1	1	1	1	1	1	1	1	1	1	1	1	2	1	1	1	1	1	1	1	1	1	1	1	1
chr1	53134491	53160034	ECHDC2	1	1	1	1	1	1	1	1	1	1	1	2	1	1	1	1	2	1	1	1	1	1	1	1	1	1	1
chr1	53253197	53289870	SCP2	1	1	1	1	1	1	1	1	1	1	1	2	1	1	1	1	1	1	1	1	1	1	1	1	1	1	1
chr1	53300472	53323761	PODN	1	1	1	1	1	1	1	1	1	1	1	1	1	1	1	1	1	1	1	1	1	1	1	1	1	1	1
chr1	53325443	53380837	SLC1A7	1	1	2	1	1	1	1	1	2	1	1	2	1	1	2	1	1	1	1	1	1	1	1	1	2	1	1
chr1	53434688	53452455	CPT2	1	1	2	1	1	2	1	1	1	1	1	2	1	2	2	1	1	1	1	1	1	1	1	1	2	1	1
chr1	53452361	53458877	C1orf123	2	2	2	1	1	2	1	2	1	2	1	2	2	2	2	1	1	1	1	1	1	1	1	1	2	1	1
chr1	53465153	53476795	MAGOH	2	2	2	1	1	1	1	1	1	2	1	2	2	1	1	1	1	1	1	1	1	1	1	1	2	1	1
chr1	53483804	53566314	LRP8	1	1	1	1	1	1	1	1	1	1	1	1	1	1	1	1	1	1	1	1	1	1	1	1	1	1	1
chr1	53697659	53705746	DMRTB1	1	1	1	1	1	2	1	2	1	1	1	1	1	1	1	1	1	1	1	1	1	1	1	1	1	1	1
chr1	53744493	53972465	GLIS1	2	2	2	1	1	1	1	1	1	2	1	2	1	2	2	1	1	1	1	1	1	1	1	1	2	1	1
chr1	54005977	54076763	TMEM48	1	1	1	1	1	1	1	1	1	1	1	2	1	1	2	1	1	1	1	1	1	1	1	1	1	1	1
chr1	54089994	54128041	YIPF1	1	1	1	1	1	1	1	1	1	1	1	1	1	1	1	1	1	1	1	1	1	1	1	1	1	1	1
chr1	54132448	54149346	DIO1	2	2	2	1	1	2	1	2	1	1	1	2	2	1	2	1	1	2	1	1	1	1	1	1	2	1	1
chr1	54159823	54183876	C1orf41	2	2	2	1	1	2	1	2	1	1	1	2	2	1	2	1	1	2	1	1	1	1	1	1	2	1	1
chr1	54184624	54206427	LRRC42	1	1	1	1	1	1	1	1	1	1	1	1	1	1	1	1	1	1	1	1	1	1	1	1	1	1	1
chr1	54247093	54256391	LDLRAD1	2	2	2	2	2	2	2	2	2	2	2	3	2	2	3	1	2	2	2	2	1	2	1	2	2	2	2
chr1	54269938	54291699	TMEM59	2	2	2	2	2	2	2	2	2	2	2	3	2	2	3	1	2	2	2	2	1	2	1	2	2	2	2
chr1	54291861	54338004	C1orf83	1	1	1	1	1	1	1	1	1	1	1	1	1	1	1	1	1	1	1	1	1	1	1	1	1	1	1
chr1	54377255	54392031	CDCP2	2	2	2	2	2	2	1	2	1	1	1	2	2	2	2	1	1	2	1	1	1	1	1	1	2	2	2
chr1	54410614	54438334	LOC606495	2	2	2	2	2	2	1	2	1	1	1	2	2	2	2	1	1	2	1	1	1	1	1	1	2	2	2
chr1	54438427	54456638	MRPL37	2	2	2	1	1	1	1	1	1	1	1	2	1	1	2	1	1	2	1	1	1	1	1	1	1	1	1
chr1	54464783	54644680	SSBP3	1	1	1	1	1	1	1	1	1	1	1	1	1	1	2	1	1	1	1	1	1	1	1	1	1	1	1
chr1	54786488	54873005	ACOT11	1	1	1	1	1	1	1	1	1	1	1	1	1	1	1	1	1	1	1	1	1	1	1	1	1	1	1
chr1	54847441	54861786	C1orf179	1	1	1	1	1	1	1	1	1	1	1	1	1	1	1	1	1	1	1	1	1	1	1	1	1	1	1
chr1	54880031	54948527	C1orf175	1	1	1	1	1	1	1	1	1	1	1	2	1	2	2	1	1	1	1	1	1	1	1	1	2	1	1
chr1	54954116	54980569	TTC4	1	1	1	1	1	1	1	1	1	1	1	2	1	2	1	1	1	1	1	1	1	1	1	1	2	1	1
chr1	54995160	55002775	PARS2	1	1	1	1	1	1	1	1	1	1	1	1	1	1	1	1	1	1	1	1	1	1	1	1	1	1	1
chr1	55022811	55039459	TTC22	1	1	1	1	1	1	1	1	1	1	1	1	1	1	1	1	1	1	1	1	1	1	1	1	1	1	1
chr1	55044323	55080525	C1orf177	2	2	2	1	1	1	1	1	1	1	1	1	2	2	1	1	1	1	1	1	1	1	1	1	2	1	1
chr1	55087887	55125509	DHCR24	1	1	1	1	1	1	1	1	1	1	1	1	1	1	1	1	1	1	1	1	1	1	1	1	1	1	1
chr1	55219052	55230553	TMEM61	1	1	1	1	1	1	1	1	1	1	1	1	1	1	1	1	1	1	1	1	1	1	1	1	1	1	1
chr1	55237204	55247052	BSND	2	1	1	1	1	1	1	1	1	1	1	1	1	2	1	1	1	1	1	1	1	1	1	1	2	1	1
chr1	55277807	55303111	PCSK9	2	2	2	2	2	2	2	2	2	2	2	3	2	2	3	1	2	2	1	1	1	1	1	1	2	1	1
chr1	55304619	55453350	USP24	2	2	2	2	2	2	2	2	2	2	1	3	2	1	2	1	1	2	1	1	1	1	1	1	2	1	1
chr1	56733022	56817845	PPAP2B	2	2	2	1	1	1	1	1	1	1	1	2	1	1	3	1	1	1	1	1	1	1	1	1	2	1	1
chr1	56883577	56953596	PRKAA2	1	1	1	1	1	1	1	1	1	1	1	1	1	1	1	1	1	1	1	1	1	1	1	1	1	1	1
chr1	56957064	57057632	C1orf168	1	1	1	1	1	1	1	1	1	1	1	1	1	1	1	1	1	1	1	1	1	1	1	1	1	1	1
chr1	57093066	57156482	C8A	1	1	1	1	1	1	1	1	1	1	1	1	1	1	1	1	1	1	1	1	1	1	1	1	1	1	1
chr1	57167472	57204276	C8B	1	1	1	1	1	1	1	1	1	1	1	1	1	1	1	1	1	1	1	1	1	1	1	1	1	1	1
chr1	58294296	58294767	LOC644928	1	1	1	1	1	1	1	1	1	1	1	1	1	1	1	1	1	1	1	1	1	1	1	1	1	1	1
chr1	57236166	58488799	DAB1	1	1	1	1	1	1	1	2	2	1	1	2	1	1	2	1	1	1	1	1	1	1	1	1	2	1	1
chr1	58718979	58785034	OMA1	1	1	1	1	1	1	1	1	1	1	1	1	1	2	1	1	1	1	1	2	1	1	1	1	1	1	1
chr1	58813230	58816033	TACSTD2	2	1	2	2	1	1	1	2	1	2	1	2	2	2	2	1	1	1	1	2	1	1	1	1	2	1	1
chr1	58898177	58938335	MYSM1	2	2	3	2	2	3	2	3	3	3	2	3	3	2	3	2	2	3	2	2	2	2	1	2	3	2	1
chr1	59019052	59022373	JUN	1	1	2	1	1	1	1	1	1	1	1	2	1	1	3	1	1	1	1	1	1	1	1	1	2	1	1
chr1	59535212	60000990	FLJ10986	1	1	1	1	1	1	1	1	1	1	1	1	1	1	1	1	2	1	1	1	1	1	1	1	1	1	1
chr1	60053120	60114637	HOOK1	1	1	1	1	1	1	1	1	1	1	1	1	1	1	1	1	1	1	1	1	1	1	1	1	1	1	1
chr1	60131568	60165011	CYP2J2	1	1	1	1	1	1	1	1	1	1	1	1	1	1	1	1	1	1	1	1	1	1	1	1	1	1	1
chr1	60228654	60312014	C1orf87	2	2	2	1	1	2	1	2	2	2	1	2	2	2	2	1	1	2	1	1	1	1	1	1	2	1	1
chr1	61320882	61694617	NFIA	2	2	2	1	1	2	1	2	2	2	1	2	2	2	2	1	2	1	1	1	1	1	1	1	2	1	1
chr1	61919306	61963683	TM2D1	2	2	2	1	1	1	1	1	1	1	1	2	1	2	2	1	1	1	1	1	1	1	1	1	2	1	1
chr1	61980736	62402177	INADL	2	2	2	2	2	1	1	1	1	1	1	1	1	1	1	1	1	1	1	1	1	1	1	1	1	1	1
chr1	62433083	62450588	L1TD1	1	1	1	1	1	1	1	1	1	1	1	1	1	1	1	1	1	1	1	1	1	1	1	1	1	1	1
chr1	62474424	62557671	ANKRD38	2	2	3	2	2	2	2	2	2	3	2	3	2	3	3	1	2	2	1	2	2	1	1	1	3	2	2
chr1	62674970	62690061	USP1	1	1	1	1	1	1	1	1	1	1	1	1	1	1	1	1	1	1	1	1	1	1	1	1	1	1	1
chr1	62835774	62843768	ANGPTL3	2	2	2	1	1	2	1	2	1	2	1	2	2	2	1	1	1	1	1	1	1	1	1	1	2	1	1
chr1	62692986	62926557	DOCK7	2	1	2	1	1	2	1	2	2	1	1	2	2	2	2	1	1	1	1	1	1	1	1	1	2	1	1
chr1	63022390	63102637	ATG4C	2	3	2	1	1	1	1	1	1	2	1	2	1	1	1	1	1	1	1	1	1	1	1	1	1	1	1
chr1	63561317	63563385	FOXD3	1	1	2	1	1	1	1	1	1	1	1	2	1	1	2	1	1	1	1	1	1	1	1	1	2	1	1
chr1	63605885	63675464	ALG6	2	1	2	2	2	2	1	2	2	2	1	2	2	2	2	1	2	1	1	2	1	1	1	2	3	2	1
chr1	63679049	63761423	ITGB3BP	2	1	2	2	2	2	1	2	2	2	1	2	2	2	2	1	2	1	1	2	1	1	1	2	3	2	1
chr1	63761855	63810951	KIAA1799	2	2	2	1	1	2	1	2	1	1	1	2	1	1	2	1	1	2	1	1	1	1	1	1	2	1	1
chr1	63831534	63898502	PGM1	2	2	2	1	1	2	1	2	1	1	1	2	1	1	1	1	1	1	1	1	1	1	1	1	1	1	1
chr1	64012277	64417295	ROR1	1	1	1	1	1	1	1	1	1	1	1	1	1	1	1	1	1	1	1	1	1	1	1	1	1	1	1
chr1	64442077	64482615	UBE2U	2	2	2	2	2	1	1	1	1	1	1	2	1	1	1	1	1	1	1	1	1	1	1	1	1	1	1
chr1	64709063	64931329	CACHD1	2	2	2	1	1	1	1	1	1	1	1	2	1	1	2	1	1	1	1	1	1	1	1	1	1	1	1
chr1	64983365	65071500	RAVER2	2	2	2	1	1	2	1	2	2	2	1	2	2	2	2	1	2	2	1	1	1	1	1	1	2	1	1
chr1	65071494	65204775	JAK1	2	2	2	1	1	1	1	2	1	1	1	2	1	1	1	1	1	1	1	1	1	1	1	1	1	1	1
chr1	65386678	65464446	AK3L2	2	2	2	1	1	1	1	1	1	1	1	2	1	1	1	1	1	1	1	1	1	1	1	1	1	1	1
chr1	65386473	65465761	AK3L1	1	1	1	1	1	1	1	1	1	1	1	1	1	1	1	1	1	1	1	1	1	1	1	1	1	1	1
chr1	65503017	65654140	DNAJC6	2	2	2	1	1	2	2	2	2	3	1	2	2	2	2	1	2	2	1	2	1	1	1	1	2	1	2
chr1	65658906	65670837	LEPROT	2	2	2	1	1	2	2	2	2	3	1	2	2	2	2	1	2	2	1	2	1	1	1	1	2	1	2
chr1	65658905	65875408	LEPR	1	1	1	1	1	2	1	2	1	2	1	2	1	1	2	1	2	1	1	1	1	1	1	1	1	1	1
chr1	66570380	66612849	PDE4B	1	1	1	1	1	2	1	2	2	1	1	3	2	1	1	1	1	1	1	1	1	1	1	1	1	1	1
chr1	66772412	66983355	SGIP1	1	1	1	1	1	1	1	1	1	1	1	1	1	1	1	1	1	1	1	1	1	1	1	1	1	1	1
chr1	66990729	67017058	TCTEX1D1	1	1	1	1	1	1	1	1	1	1	1	1	1	1	1	1	1	1	1	1	1	1	1	1	1	1	1
chr1	67036012	67039527	INSL5	2	2	2	2	2	2	1	2	2	2	1	2	2	2	1	1	2	1	1	2	1	1	1	1	3	1	1
chr1	67075875	67163158	WDR78	2	1	2	1	1	2	1	2	2	2	1	2	2	2	1	1	2	1	1	2	1	1	1	1	2	1	1
chr1	67168513	67226890	MIER1	2	2	2	1	1	2	1	2	2	2	1	2	2	2	1	1	1	2	1	1	1	1	1	1	2	1	1
chr1	67242439	67292316	SLC35D1	1	1	1	1	1	1	1	1	1	1	1	1	1	1	1	1	1	1	1	1	1	1	1	1	1	1	1
chr1	67330446	67366808	C1orf141	1	1	1	1	1	1	1	1	1	1	1	1	1	1	1	1	1	1	1	1	1	1	1	1	1	1	1
chr1	67404756	67498236	IL23R	1	1	1	1	1	1	1	1	1	1	1	1	1	1	1	1	1	1	1	1	1	1	1	1	1	1	1
chr1	67545634	67635170	IL12RB2	3	3	3	2	2	2	2	2	2	2	2	3	2	3	1	2	2	2	2	2	2	2	1	2	3	2	2
chr1	67646082	67668711	SERBP1	2	2	2	1	1	2	2	2	2	3	1	3	2	3	1	1	1	2	1	2	1	1	1	1	2	1	2
chr1	67923470	67926607	GADD45A	2	2	2	1	1	2	2	2	2	3	1	3	2	2	1	1	1	2	1	2	1	1	1	1	3	1	1
chr1	67939736	68071730	GNG12	1	1	1	1	1	1	1	1	1	1	1	1	1	1	1	1	1	1	1	1	1	1	1	1	1	1	1
chr1	68284234	68289048	DIRAS3	1	1	2	1	1	2	1	2	1	2	1	3	2	2	1	1	1	1	1	1	1	1	1	1	2	1	1
chr1	68363629	68470841	GPR177	1	1	1	1	1	1	1	1	1	1	1	1	1	1	1	1	1	1	1	1	1	1	1	1	1	1	1
chr1	68667094	68688230	RPE65	2	1	2	1	1	1	1	1	1	1	1	2	2	2	1	1	1	1	1	1	1	1	1	1	3	1	1
chr1	68713526	68735295	DEPDC1	1	1	1	1	1	1	1	1	1	1	1	1	1	1	1	1	1	1	1	1	1	1	1	1	1	1	1
chr1	69998445	70361757	LRRC7	2	2	2	2	2	2	2	2	2	2	1	2	2	2	1	1	2	1	1	2	2	1	2	2	3	2	2
chr1	70383084	70443863	LRRC40	2	2	2	2	2	2	2	2	2	2	1	2	2	2	1	1	2	1	1	2	2	1	2	2	3	2	2
chr1	70443952	70490271	SFRS11	2	2	2	2	2	2	2	2	2	3	1	2	2	2	1	1	2	2	1	2	1	1	1	2	3	1	2
chr1	70500133	70592988	ANKRD13C	2	2	2	2	2	2	2	2	2	3	1	2	2	2	1	1	2	2	1	2	1	1	1	2	3	1	2
chr1	70593080	70606291	HHLA3	2	2	2	2	2	2	1	2	2	1	1	2	2	2	1	1	2	1	1	1	1	1	1	1	3	1	2
chr1	70649542	70677840	CTH	1	1	1	1	1	1	1	1	1	1	1	1	1	1	1	1	1	1	1	1	1	1	1	1	1	1	1
chr1	71244125	71286079	PTGER3	2	1	2	1	1	2	1	2	2	2	1	2	2	2	1	1	2	1	1	2	1	1	1	1	3	1	2
chr1	71301562	71319333	ZNF265	2	2	2	2	2	2	2	2	2	3	1	3	2	2	1	1	2	1	1	1	1	1	1	1	2	1	1
chr1	71641213	72520865	NEGR1	1	1	1	1	1	1	1	2	2	1	1	2	1	1	1	1	1	1	1	1	1	1	1	1	1	1	1
chr1	74264289	74436459	LRRC44	1	1	1	1	1	1	1	2	2	1	1	2	1	1	1	1	1	1	1	1	1	1	1	1	1	1	1
chr1	74436513	74445708	FPGT	1	1	1	1	1	1	1	2	2	1	1	2	1	1	1	1	1	1	1	1	1	1	1	1	1	1	1
chr1	74436534	74782696	TNNI3K	1	1	1	1	1	1	1	1	1	1	1	1	1	1	1	1	1	1	1	1	1	1	1	1	1	1	1
chr1	74806383	74912010	C1orf173	1	1	2	1	1	2	1	2	2	2	2	2	2	2	1	1	2	1	1	2	1	1	1	2	2	1	1
chr1	74943771	74971315	CRYZ	1	1	2	1	1	2	1	2	2	2	2	2	2	2	1	1	2	1	1	2	1	1	1	2	2	1	1
chr1	74971427	75003896	C1orf171	1	1	1	2	1	1	1	1	1	1	1	1	1	1	1	1	1	1	1	1	1	1	1	1	1	1	1
chr1	75366706	75399804	LHX8	1	1	1	1	1	1	1	1	1	1	1	1	1	1	1	1	1	1	1	1	1	1	1	1	1	1	1
chr1	75444868	75849357	SLC44A5	1	1	2	1	1	2	1	2	2	1	1	2	2	1	1	1	2	1	1	1	1	1	1	1	3	1	2
chr1	75962869	76001771	ACADM	2	1	2	1	1	2	1	2	2	1	2	2	2	2	1	1	2	1	1	2	1	1	1	1	3	2	2
chr1	76024473	76033352	RABGGTB	1	1	1	1	1	1	1	1	1	1	1	1	1	1	1	1	1	1	1	1	1	1	1	1	1	1	1
chr1	76035217	76151511	MSH4	1	1	1	1	1	1	1	1	1	1	1	1	1	1	1	1	1	1	1	1	1	1	1	1	1	1	1
chr1	76157147	76170704	ASB17	1	1	1	1	1	1	1	1	1	1	1	1	1	1	1	1	1	1	1	1	1	1	1	1	1	1	1
chr1	76312991	76869220	ST6GALNAC3	1	2	2	1	1	1	1	1	1	1	1	1	1	1	1	1	1	1	1	1	1	1	1	1	1	1	1
chr1	77105773	77302323	ST6GALNAC5	1	1	1	1	1	1	1	1	1	1	1	1	1	1	1	1	1	1	1	1	1	1	1	1	1	1	1
chr1	77366632	77367995	LOC645441	1	1	2	1	1	2	1	2	2	1	1	2	1	2	1	1	1	1	1	1	1	1	1	1	2	1	1
chr1	77327256	77457720	PIGK	2	2	2	1	1	2	1	2	1	1	1	2	2	1	1	1	1	1	1	1	1	1	1	1	1	1	1
chr1	77520874	77798240	AK5	2	2	2	2	2	2	2	2	2	2	2	2	2	2	1	1	2	1	1	2	1	1	1	2	3	2	2
chr1	77802777	77920931	ZZZ3	2	2	2	1	1	2	1	2	2	1	1	2	2	1	1	1	1	1	1	1	1	1	1	1	2	1	1
chr1	77949927	77998125	USP33	1	1	1	1	1	1	1	1	1	1	1	2	1	1	1	1	1	1	1	1	1	1	1	1	2	1	1
chr1	78017896	78116669	FAM73A	2	2	2	1	1	2	2	2	2	2	1	3	2	1	1	1	1	1	1	1	1	1	1	1	1	1	1
chr1	78126787	78182166	NEXN	2	2	3	2	2	3	2	3	3	3	2	3	2	3	1	1	2	2	1	2	2	1	2	2	3	2	2
chr1	78186180	78217365	FUBP1	1	1	1	1	1	3	3	3	3	2	1	2	2	2	1	1	2	1	1	1	1	1	2	1	2	1	2
chr1	78243223	78255581	DNAJB4	1	1	2	1	1	1	1	1	1	1	1	1	1	1	1	1	1	1	1	1	1	1	1	1	1	1	1
chr1	78284176	78375699	GIPC2	1	1	1	1	1	1	1	1	2	1	1	2	1	1	1	1	1	1	1	1	1	1	1	1	1	1	1
chr1	78729315	78778973	PTGFR	1	1	1	1	1	1	1	1	2	1	2	1	1	1	1	1	1	1	1	1	1	1	1	1	1	1	1
chr1	78858736	78880657	IFI44L	1	1	1	1	1	1	1	1	2	1	1	1	1	1	1	1	1	1	1	1	1	1	1	1	1	1	1
chr1	78888103	78902345	IFI44	1	1	1	1	1	1	1	1	1	2	1	1	1	1	1	1	1	1	1	1	1	1	1	1	1	1	1
chr1	79128036	79245083	ELTD1	2	2	2	2	2	1	1	2	1	2	1	2	2	1	1	1	1	1	1	1	1	1	1	1	1	1	1
chr1	82038669	82230694	LPHN2	1	1	1	1	1	1	1	1	1	1	1	2	1	1	1	1	1	1	1	1	1	1	1	1	1	1	1
chr1	84107646	84237421	TTLL7	1	1	1	1	1	1	1	1	1	1	1	1	1	1	1	1	1	1	1	1	1	1	1	1	1	1	1
chr1	84382539	84476767	PRKACB	1	2	1	1	1	1	1	1	1	1	1	2	1	1	1	1	1	1	1	1	1	1	1	1	1	1	1
chr1	84536636	84589067	SAMD13	1	1	1	1	1	1	1	1	1	1	1	1	1	1	1	1	1	1	1	1	1	1	1	1	1	1	1
chr1	84646621	84653279	DNASE2B	1	1	2	1	1	2	1	2	2	1	1	2	2	2	1	1	2	1	1	1	1	1	1	1	2	2	1
chr1	84717507	84736621	BXDC5	2	2	2	1	1	2	2	2	2	2	2	3	2	2	1	1	2	2	1	2	1	1	1	1	3	2	2
chr1	84736679	84744831	GNG5	2	2	2	1	1	2	2	2	2	2	2	3	2	2	1	1	2	2	1	2	1	1	1	1	3	2	2
chr1	84744561	84804463	SPATA1	1	1	2	1	1	2	1	2	2	1	2	2	1	2	1	1	2	1	1	1	1	1	1	1	2	1	2
chr1	84792809	84812686	CTBS	2	1	2	1	1	1	1	1	1	1	1	2	1	1	1	1	2	1	1	1	1	1	1	1	2	1	2
chr1	84882186	84928768	SSX2IP	1	1	1	1	1	1	1	1	1	1	1	1	1	1	1	1	1	1	1	1	1	1	1	1	1	1	1
chr1	85052088	85104430	EDG7	2	1	2	1	1	1	1	1	1	1	2	1	1	1	1	1	1	1	1	1	1	1	1	1	1	1	1
chr1	85163854	85235384	MCOLN2	1	1	2	1	1	1	1	1	1	1	1	1	1	1	1	1	1	1	1	1	1	1	1	1	1	1	1
chr1	85256353	85286757	MCOLN3	1	1	1	1	1	1	1	1	1	1	1	1	1	1	1	1	1	1	1	1	1	1	1	1	1	1	1
chr1	85300594	85371407	WDR63	2	2	2	1	1	1	2	2	1	2	1	3	2	1	1	1	1	2	1	1	1	1	1	1	2	1	1
chr1	85395943	85439316	SYDE2	1	2	1	1	1	1	1	2	2	1	1	2	2	1	1	1	1	1	1	1	1	1	1	1	2	1	1
chr1	85490243	85497913	C1orf52	1	2	2	1	1	2	1	2	1	2	1	2	2	2	1	1	1	1	1	1	1	1	1	1	2	1	1
chr1	85504049	85516171	BCL10	1	2	2	1	1	2	1	1	1	3	1	2	2	1	1	1	1	1	1	1	1	1	1	1	2	1	1
chr1	85556756	85703411	DDAH1	2	2	2	2	2	3	3	3	2	3	1	3	2	2	1	1	1	1	1	2	2	1	1	1	3	1	1
chr1	85819047	85821977	CYR61	2	1	2	1	1	2	1	2	2	1	1	2	2	2	1	1	1	1	1	2	1	1	1	1	2	1	1
chr1	85891079	85946689	C1orf181	2	1	2	1	1	1	1	1	1	1	1	2	1	1	1	1	1	1	1	1	1	1	1	1	1	1	1
chr1	85967505	86394709	COL24A1	1	1	2	1	1	1	1	2	2	2	1	2	1	1	1	1	1	1	1	1	1	1	1	1	2	1	1
chr1	86587008	86634591	ODF2L	1	1	1	1	1	1	1	1	1	1	1	1	1	2	1	1	1	1	1	1	1	1	1	1	1	1	1
chr1	86662412	86694826	CLCA2	1	1	1	1	1	1	1	1	1	1	1	1	1	1	1	1	1	1	1	1	1	1	1	1	1	1	1
chr1	86707113	86738560	CLCA1	1	1	1	1	1	1	1	1	1	1	1	1	1	1	1	1	1	1	1	1	1	1	1	1	1	1	1
chr1	86785346	86819020	CLCA4	1	1	1	1	1	1	1	1	1	1	1	1	1	1	1	1	1	1	1	1	1	1	1	1	1	1	1
chr1	86872546	86893646	CLCA3	2	2	2	1	1	2	2	2	2	3	1	3	2	2	1	1	2	2	2	2	1	2	1	1	2	1	1
chr1	86942844	86986454	SH3GLB1	2	2	3	2	2	2	2	2	2	3	2	3	2	3	2	2	2	2	2	2	2	2	2	2	3	2	2
chr1	87100717	87152695	2011-09-15	2	2	3	2	2	2	2	2	2	3	2	3	2	3	2	2	2	2	2	2	2	2	2	2	3	2	2
chr1	87152949	87348252	HS2ST1	2	2	2	1	1	2	1	2	2	1	1	2	2	2	1	1	1	2	1	1	1	1	1	1	3	1	1
chr1	87566738	87583838	LMO4	2	2	2	2	2	2	2	2	2	2	1	2	2	2	1	1	2	2	1	2	1	1	1	1	3	1	2
chr1	88922509	89074525	PKN2	1	1	2	1	1	2	1	2	2	2	1	2	2	2	1	1	2	1	1	1	1	1	1	1	2	2	1
chr1	89090908	89129889	GTF2B	1	2	2	1	1	1	1	2	2	2	1	2	2	2	1	1	1	1	1	1	1	1	1	1	2	1	1
chr1	89218709	89231104	KAT3	1	1	1	1	1	1	1	2	2	1	1	2	2	1	1	1	1	1	1	1	1	1	1	1	1	1	1
chr1	89244954	89261137	GBP3	1	1	1	1	1	1	1	2	2	1	1	2	1	1	1	1	1	1	1	1	1	1	1	1	1	1	1
chr1	89290593	89303479	GBP1	1	1	1	1	1	1	1	1	1	1	1	1	1	1	1	1	1	1	1	1	1	1	1	1	1	1	1
chr1	89345897	89364387	GBP2	1	1	1	1	1	1	1	1	1	1	1	1	1	1	1	1	1	1	1	1	1	1	1	1	1	1	1
chr1	89370021	89414311	GBP7	1	1	1	1	1	1	1	1	1	1	1	1	1	1	1	1	1	1	1	1	1	1	1	1	1	1	1
chr1	89420045	89437150	GBP4	1	1	1	1	1	1	1	1	1	1	1	1	1	1	1	1	1	1	1	1	1	1	1	1	1	1	1
chr1	89498852	89511119	GBP5	1	1	1	1	1	1	1	1	1	1	1	1	1	1	1	1	1	1	1	1	1	1	1	1	1	1	1
chr1	89602023	89626307	GBP6	1	1	1	1	1	1	1	1	1	1	1	1	1	1	1	1	1	1	1	1	1	1	1	1	1	1	1
chr1	89796859	89831803	LRRC8B	2	2	2	1	1	1	1	1	1	3	1	2	2	2	1	1	1	2	1	1	1	1	1	1	1	1	1
chr1	89871349	89953169	LRRC8C	2	2	2	1	1	1	1	1	1	1	1	2	1	1	1	1	1	2	1	1	1	1	1	1	2	1	2
chr1	90060100	90174147	LRRC8D	2	2	2	1	1	2	2	2	2	2	1	2	1	2	1	1	2	1	1	1	1	1	1	1	2	1	1
chr1	90233265	90266682	ZNF326	2	2	2	2	2	1	1	1	1	2	1	1	1	1	1	1	1	1	1	1	1	1	1	1	1	1	1
chr1	90950167	90955382	BARHL2	2	2	2	2	2	2	1	2	2	2	1	2	2	1	1	1	1	1	1	1	1	1	1	1	2	1	1
chr1	91153447	91260259	ZNF644	1	1	1	1	1	1	1	1	1	1	1	1	1	1	1	1	1	1	1	1	1	1	1	1	1	1	1
chr1	91498910	91643014	HFM1	2	1	2	2	1	2	1	2	2	1	1	2	2	1	1	1	1	1	1	1	1	1	1	1	2	1	2
chr1	91739031	91763901	CDC7	2	2	2	1	1	1	1	2	2	1	1	2	2	1	1	1	1	1	1	1	1	1	1	1	2	1	1
chr1	91920574	92124243	TGFBR3	1	1	1	1	1	1	1	1	1	1	1	1	1	1	1	1	1	1	1	1	1	1	1	1	1	1	1
chr1	92190333	92252571	BRDT	1	1	1	1	1	1	1	1	1	1	1	1	1	1	1	1	1	1	1	1	1	1	1	1	1	1	1
chr1	92268145	92301681	ABHD7	1	1	2	1	1	1	1	1	1	1	1	2	1	1	1	1	1	1	1	1	1	1	1	1	1	1	1
chr1	92318480	92385985	BTBD8	1	1	1	1	1	1	1	1	1	1	1	1	1	1	1	1	1	1	1	1	1	1	1	1	1	1	1
chr1	92456160	92483954	C1orf146	2	2	2	1	1	2	1	2	2	2	1	2	2	2	1	1	1	1	1	1	1	1	1	1	2	1	1
chr1	92484544	92537154	GLMN	2	2	2	1	1	2	1	2	2	2	1	2	2	2	1	1	1	1	1	1	1	1	1	1	2	1	1
chr1	92537194	92626317	C1orf82	2	2	2	2	2	1	1	1	1	1	1	1	1	1	1	1	1	1	1	1	1	1	1	1	1	1	1
chr1	92712909	92725021	GFI1	1	1	1	1	1	1	1	1	1	1	1	1	1	1	1	1	1	1	1	1	1	1	1	1	1	1	1
chr1	92746841	93030549	EVI5	2	2	2	2	2	2	2	2	2	2	2	2	2	2	1	1	2	2	1	2	1	1	1	1	3	2	2
chr1	93070181	93080068	RPL5	2	2	2	1	1	2	2	2	2	1	2	2	2	2	1	1	1	2	1	1	1	1	1	1	1	1	1
chr1	93080308	93199667	FAM69A	2	2	2	2	2	2	2	2	2	2	2	2	2	2	1	1	2	2	1	2	1	1	1	2	3	2	2
chr1	93317430	93375711	MTF2	2	2	2	2	2	2	2	2	2	2	2	2	2	3	1	1	2	2	1	2	1	1	1	2	3	2	2
chr1	93389998	93418834	TMED5	2	2	2	2	2	2	2	2	2	2	2	2	2	3	1	1	2	2	1	2	1	1	1	2	3	2	2
chr1	93418507	93516854	CCDC18	2	2	3	2	2	2	2	2	2	2	2	3	2	3	1	1	2	2	1	2	2	1	1	2	3	2	2
chr1	93584065	93600734	DR1	2	2	2	2	2	2	2	2	1	2	1	2	1	2	1	1	2	2	1	1	1	1	1	1	2	2	1
chr1	93686426	93792804	FNBP1L	2	2	2	1	1	2	2	2	1	2	1	2	2	2	1	1	1	1	1	2	1	1	1	1	2	1	1
chr1	93799937	93919973	BCAR3	2	2	2	2	1	2	1	2	2	2	1	2	2	2	1	1	2	1	1	2	1	1	1	1	3	1	1
chr1	94107925	94117330	DNTTIP2	2	1	2	1	1	1	1	2	2	2	1	2	2	1	1	1	2	1	1	2	1	1	1	1	2	1	1
chr1	94125177	94147600	GCLM	1	1	1	1	1	1	1	1	1	1	1	1	1	1	1	1	1	1	1	1	1	1	1	1	1	1	1
chr1	94230983	94359293	ABCA4	1	1	2	1	1	2	1	2	2	3	1	2	2	2	1	1	1	1	1	2	1	1	1	1	2	1	1
chr1	94407050	94475895	ARHGAP29	2	2	2	1	1	2	1	2	2	2	1	2	2	2	1	1	2	2	1	2	1	1	1	1	2	1	1
chr1	94656598	94756672	ABCD3	2	2	2	1	1	2	1	1	1	1	1	3	2	2	1	1	1	2	1	2	2	1	1	1	2	1	1
chr1	94767460	94779903	F3	1	1	2	1	1	1	1	1	1	1	1	1	1	1	1	1	1	2	1	1	1	1	1	1	1	1	1
chr1	95058764	95133196	SLC44A3	2	2	3	2	2	2	3	2	2	3	1	3	2	1	1	1	1	2	1	1	1	1	1	1	1	1	1
chr1	95135095	95165289	CNN3	1	1	2	1	1	2	1	2	2	1	1	2	2	2	1	1	2	1	1	1	1	1	1	1	2	1	1
chr1	95220884	95311071	ALG14	1	2	2	1	1	1	1	1	1	1	1	2	1	1	1	1	1	1	1	1	1	1	1	1	2	1	1
chr1	95355571	95431462	TMEM56	1	2	2	1	1	1	1	1	1	1	1	2	1	1	1	1	1	1	1	1	1	1	1	1	1	1	1
chr1	95472298	95485369	RWDD3	2	2	2	1	1	2	1	2	2	2	1	2	2	1	1	1	1	1	1	1	1	1	1	1	2	1	1
chr1	96959965	97052934	PTBP2	1	1	2	1	1	2	1	2	2	1	1	2	2	1	1	1	1	1	1	2	1	1	1	1	2	1	1
chr1	97315887	98159203	DPYD	1	1	2	1	1	2	1	2	2	1	1	2	2	1	1	1	2	1	1	2	1	1	1	1	1	1	1
chr1	98900005	98998642	SNX7	2	2	1	1	1	1	1	1	1	1	1	1	1	1	1	1	1	1	1	1	1	1	1	1	1	1	1
chr1	99128390	99243037	PAP2D	1	1	1	1	1	1	1	1	1	1	1	1	1	1	1	1	1	1	1	1	1	1	1	1	1	1	1
chr1	99502487	99547724	LPPR4	1	1	1	1	1	1	1	1	1	2	1	1	1	2	1	1	1	1	1	1	1	1	1	1	2	1	1
chr1	99884185	99932847	PALMD	1	1	1	1	1	1	1	1	1	1	1	1	1	1	1	1	1	1	1	1	1	1	1	1	1	1	1
chr1	99946846	100003937	FRRS1	1	1	1	1	1	1	1	1	1	1	1	1	1	1	1	1	1	1	1	1	1	1	1	1	1	1	1
chr1	100099353	100162167	AGL	2	2	2	1	1	1	1	2	1	1	1	2	2	1	1	1	1	2	1	1	1	1	1	1	2	1	1
chr1	100208127	100261594	SLC35A3	2	2	2	2	2	2	2	2	2	2	2	2	2	3	1	1	2	2	1	2	1	1	2	1	3	2	2
chr1	100276376	100321515	HIAT1	2	2	2	2	2	2	1	2	2	1	1	2	2	2	1	1	1	1	1	2	1	1	1	1	3	2	2
chr1	100321691	100371099	SASS6	2	2	2	2	2	2	1	2	2	1	1	2	2	2	1	1	1	1	1	2	1	1	1	1	3	2	2
chr1	100371306	100388641	CCDC76	1	1	1	1	1	1	1	1	1	1	1	1	1	1	1	1	1	1	1	1	1	1	1	1	1	1	1
chr1	100387000	100416359	LRRC39	2	2	1	1	1	1	1	1	2	1	1	2	2	2	1	1	1	1	1	1	1	1	1	1	2	1	1
chr1	100425066	100487997	DBT	2	2	2	1	1	2	1	2	2	2	1	2	2	2	1	1	1	1	1	1	1	1	1	1	2	1	1
chr1	100504350	100529915	RTCD1	2	2	2	2	2	2	2	2	2	2	1	2	2	1	1	1	1	2	1	1	1	2	1	1	1	1	2
chr1	100590610	100758421	CDC14A	2	2	1	1	1	1	1	1	1	1	1	1	1	1	1	1	1	1	1	1	1	1	1	1	1	1	1
chr1	100776315	100780170	GPR88	1	1	1	1	1	1	1	2	1	1	1	1	1	1	1	1	1	1	1	1	1	1	1	1	1	1	1
chr1	100957884	100977187	VCAM1	2	2	3	2	2	2	2	2	2	3	2	3	2	3	2	2	2	2	2	2	2	2	2	2	3	2	2
chr1	101110528	101133006	EXTL2	2	2	3	2	2	2	2	2	2	3	2	3	2	3	2	2	2	2	2	2	2	2	2	2	3	2	2
chr1	101134265	101217580	SLC30A7	2	1	2	1	1	2	2	2	2	2	2	2	2	2	1	1	2	1	1	2	1	1	1	1	3	1	2
chr1	101227770	101263950	DPH5	2	1	2	1	1	2	2	1	1	3	2	2	1	1	1	1	1	1	1	2	1	1	2	1	1	1	1
chr1	101475042	101479661	EDG1	1	1	1	1	1	1	1	1	1	1	1	1	1	1	1	1	1	1	1	1	1	1	1	1	1	1	1
chr1	102040722	102235136	OLFM3	2	1	2	1	1	1	1	1	1	1	1	1	1	1	1	1	1	1	1	1	1	1	1	1	1	1	1
chr1	103114611	103346640	COL11A1	2	1	2	1	1	2	1	2	2	2	1	2	1	2	1	1	2	1	1	2	1	1	1	1	2	1	1
chr1	103841165	103899380	RNPC3	1	1	1	1	1	1	1	1	1	1	1	1	1	1	1	1	1	1	1	1	1	1	1	1	1	1	1
chr1	103898844	103923670	AMY2B	1	1	1	1	1	1	1	1	1	1	1	1	1	1	1	1	1	1	1	1	1	1	1	1	1	1	1
chr1	103961521	103969916	AMY2A	1	1	1	1	1	1	1	1	1	1	1	1	1	1	1	1	1	1	1	1	1	1	1	1	1	1	1
chr1	103999847	104008695	AMY1A	1	1	1	1	1	1	1	1	1	1	1	1	1	1	1	1	1	1	1	1	1	1	1	1	1	1	1
chr1	104031563	104040596	AMY1B	2	2	2	1	1	1	1	1	1	1	1	2	2	1	1	1	1	2	1	1	1	1	1	1	1	1	1
chr1	107400931	107403437	PRMT6	2	2	2	1	1	1	1	1	1	1	1	1	1	1	1	1	1	1	1	1	1	1	1	1	1	1	1
chr1	107484267	107825994	NTNG1	2	2	2	1	1	1	1	1	1	1	1	1	1	1	1	1	1	1	1	1	1	1	1	1	1	1	1
chr1	107915304	108309068	VAV3	1	1	1	1	1	1	1	1	1	1	1	1	1	1	1	1	1	1	1	1	1	1	1	1	1	1	1
chr1	108478971	108536886	SLC25A24	1	1	1	1	1	1	1	1	1	1	1	1	1	1	1	1	1	1	1	1	1	1	1	1	2	1	1
chr1	108904493	108983472	FAM102B	1	1	2	1	1	1	1	1	1	1	1	1	1	1	1	1	1	1	1	1	1	1	1	1	2	1	1
chr1	108992432	109005671	C1orf59	2	2	3	2	2	2	2	2	2	2	2	3	2	2	1	1	2	2	2	2	2	2	1	2	3	2	2
chr1	109036660	109045686	PRPF38B	1	1	1	1	1	1	1	1	1	1	1	1	1	1	1	1	1	1	1	1	1	1	1	1	1	1	1
chr1	109066555	109086888	FNDC7	1	1	1	1	1	1	1	1	1	2	1	2	1	1	1	1	1	1	1	1	1	1	1	1	2	1	1
chr1	109090807	109153662	STXBP3	1	1	1	1	1	1	1	1	1	1	1	1	1	1	1	1	1	1	1	1	1	1	1	1	1	1	1
chr1	109160054	109201239	C1orf62	1	1	1	1	1	1	2	1	2	1	1	2	2	2	1	1	1	1	1	2	1	1	1	1	2	1	1
chr1	109221125	109274567	GPSM2	1	1	2	1	1	1	1	1	1	1	1	2	1	1	1	1	1	1	1	1	1	1	1	1	2	1	1
chr1	109273652	109307634	CLCC1	1	2	2	1	1	2	1	1	1	1	1	2	2	1	1	1	1	1	1	1	1	1	1	1	1	1	1
chr1	109314358	109386258	WDR47	1	1	2	1	1	2	1	2	2	2	1	2	2	2	1	1	2	1	1	1	1	1	1	1	1	1	1
chr1	109408520	109420147	TAF13	1	1	2	1	1	2	1	2	2	2	1	2	2	2	1	1	2	1	1	1	1	1	1	1	1	1	2
chr1	109434925	109441076	C1orf119	1	1	1	1	1	1	1	1	1	1	1	1	1	1	1	1	2	1	1	1	1	1	1	1	1	1	1
chr1	109458055	109547376	KIAA1324	2	2	2	1	1	2	2	2	2	1	1	3	2	2	1	1	2	1	1	2	1	1	1	1	2	1	2
chr1	109558062	109582308	SARS	1	1	1	1	1	1	1	1	1	1	1	1	1	1	1	1	1	1	1	1	1	1	1	1	1	1	1
chr1	109594163	109619901	CELSR2	2	2	2	1	1	2	1	1	1	1	1	2	2	1	1	1	1	1	1	1	1	1	1	1	2	1	2
chr1	109623701	109627294	PSRC1	1	1	1	1	1	1	1	1	1	1	1	1	1	1	1	1	1	1	1	1	1	1	1	1	1	1	1
chr1	109636509	109651186	MYBPHL	1	2	2	1	1	1	1	1	1	1	1	2	1	1	1	1	1	1	1	1	1	1	1	1	1	1	1
chr1	109653714	109742086	SORT1	2	2	2	1	1	2	1	2	2	1	1	2	2	2	1	1	2	1	1	2	1	1	1	1	2	1	2
chr1	109746000	109770560	PSMA5	1	1	1	1	1	1	1	1	1	1	1	1	1	1	1	1	1	1	1	1	1	1	1	1	1	1	1
chr1	109810622	109826286	SYPL2	2	1	2	1	1	1	1	1	1	1	1	2	1	1	1	1	1	1	1	1	1	1	1	1	1	1	1
chr1	109828083	109836877	ATXN7L2	1	1	1	1	1	1	1	1	1	1	1	2	1	1	1	1	1	1	1	1	1	1	1	1	1	1	1
chr1	109838244	109843000	CYB561D1	1	1	1	1	1	1	1	1	1	1	1	1	1	1	1	1	1	1	1	1	1	1	1	1	1	1	1
chr1	109850968	109853859	AMIGO1	1	1	1	1	1	1	1	1	1	1	1	1	1	1	1	1	1	1	1	1	1	1	1	1	1	1	1
chr1	109884016	109889978	GPR61	2	2	2	1	1	2	2	2	2	2	2	3	2	3	1	1	2	2	1	2	1	1	1	1	3	1	2
chr1	109892823	109938498	GNAI3	1	1	1	1	1	1	1	1	1	1	1	1	1	1	1	1	1	1	1	1	1	1	1	1	1	1	1
chr1	109947412	109957228	GNAT2	1	1	1	1	1	1	1	1	1	1	1	1	1	1	1	1	1	1	1	1	1	1	1	1	1	1	1
chr1	109969571	109976200	AMPD2	1	1	1	1	1	1	1	1	1	1	1	2	1	1	1	1	1	1	1	1	1	1	1	1	1	1	1
chr1	110000225	110009647	GSTM4	1	1	1	1	1	1	1	1	1	1	1	1	1	1	1	1	1	1	1	1	1	1	1	1	1	1	1
chr1	110012213	110019430	GSTM2	1	1	1	1	1	1	1	1	1	1	1	1	1	1	1	1	1	1	1	1	1	1	1	1	1	1	1
chr1	110031964	110037889	GSTM1	1	1	1	1	1	1	1	1	1	1	1	1	1	1	1	1	1	1	1	1	1	1	1	1	1	1	1
chr1	110056387	110062411	GSTM5	1	1	1	1	1	1	1	1	1	1	1	2	1	1	1	1	1	1	1	1	1	1	1	1	1	1	1
chr1	110078076	110084563	GSTM3	1	1	1	1	1	1	1	1	1	1	1	1	1	1	1	1	1	1	1	1	1	1	1	1	1	1	1
chr1	110094224	110108087	EPS8L3	1	1	1	1	1	1	1	2	2	1	1	2	2	1	1	1	1	1	1	1	1	1	1	1	1	1	1
chr1	110254979	110273877	CSF1	1	2	2	1	1	2	1	2	2	2	1	2	2	2	1	1	2	1	1	1	1	1	1	1	2	1	1
chr1	110328830	110367886	AHCYL1	2	2	2	1	1	2	1	2	2	2	1	2	2	2	1	1	1	1	1	1	1	1	1	1	2	1	1
chr1	110378763	110398778	FAM40A	2	2	2	2	2	1	1	1	1	2	1	1	1	1	1	1	1	1	1	1	1	1	1	1	1	1	1
chr1	110404520	110414845	ALX3	1	1	1	1	1	1	1	1	1	1	1	1	1	1	1	1	1	1	1	1	1	1	1	1	1	1	1
chr1	110456584	110458091	UBL4B	2	2	1	2	1	1	1	1	1	1	1	1	1	1	1	1	1	1	1	1	1	1	1	1	1	1	1
chr1	110494654	110546346	SLC6A17	2	2	2	1	1	1	1	1	1	1	1	1	1	1	1	1	1	2	1	1	1	1	1	1	1	1	1
chr1	110555587	110578188	KCNC4	2	3	3	2	2	2	2	2	2	3	2	3	2	2	1	1	1	2	1	2	2	2	1	1	3	2	2
chr1	110683467	110690826	RBM15	1	1	1	1	1	1	1	1	1	1	1	1	1	1	1	1	1	1	1	1	1	1	1	1	1	1	1
chr1	110707027	110735159	SLC16A4	2	2	2	1	1	2	1	2	2	2	1	2	2	2	1	1	1	1	1	1	1	1	1	1	2	1	2
chr1	110745401	110752069	HBXIP	1	1	1	1	1	1	1	1	1	1	1	1	1	1	1	1	1	1	1	1	1	1	1	1	1	1	1
chr1	110795310	110801497	PROK1	1	1	1	1	1	1	1	1	1	1	1	1	1	1	1	1	1	1	1	1	1	1	1	1	1	1	1
chr1	110861361	110863320	KCNA10	1	1	1	1	1	1	1	1	1	1	1	1	1	1	1	1	1	1	1	1	1	1	1	1	1	1	1
chr1	110947298	110949868	KCNA2	2	2	1	1	1	1	1	1	1	1	1	1	1	1	1	1	1	1	1	1	1	1	1	1	1	1	1
chr1	111015832	111019178	KCNA3	1	1	1	1	1	1	1	1	1	1	2	1	1	1	1	1	1	1	1	1	1	1	1	1	1	1	1
chr1	111217244	111244080	CD53	1	1	2	1	1	1	1	2	2	1	1	2	1	2	1	1	1	1	1	1	1	1	1	1	1	1	2
chr1	111291334	111308089	C1orf103	2	2	2	1	1	2	2	2	2	2	2	3	2	2	1	1	1	2	1	2	1	1	1	1	2	1	2
chr1	111461480	111484238	TMEM77	2	2	2	1	1	2	2	2	2	2	2	3	2	2	1	1	1	2	1	2	1	1	1	1	2	1	2
chr1	111484355	111529247	CEPT1	1	1	1	1	1	1	1	1	1	1	2	1	1	1	1	1	1	1	1	1	1	1	1	1	1	1	1
chr1	111531323	111544804	DENND2D	1	1	1	1	1	1	1	1	1	1	1	1	1	1	1	1	1	1	1	1	1	1	1	1	1	1	1
chr1	111573855	111587583	CHI3L2	1	1	1	1	1	1	1	1	1	1	1	1	1	1	1	1	1	1	1	1	1	1	1	1	1	1	1
chr1	111635006	111664707	CHIA	1	1	1	1	1	1	1	1	1	1	1	1	1	1	1	1	1	1	1	1	1	1	1	1	1	1	1
chr1	111690770	111697158	C1orf88	1	1	1	1	1	1	1	1	1	1	1	1	1	1	1	1	1	1	1	1	1	1	1	1	1	1	1
chr1	111758460	111771922	OVGP1	2	2	2	2	2	2	2	2	2	2	2	2	2	2	1	1	2	2	1	2	2	1	1	1	3	2	2
chr1	111784035	111793353	WDR77	2	2	2	2	2	2	2	2	2	2	2	2	2	2	1	1	2	2	1	2	2	1	1	1	3	2	2
chr1	111793265	111806046	ATP5F1	1	1	1	1	1	1	1	1	1	1	1	1	1	1	1	1	1	1	1	1	1	1	1	1	1	1	1
chr1	111818126	111822656	C1orf162	1	1	1	1	1	1	1	1	1	1	1	1	1	1	1	1	1	1	1	1	1	1	1	1	1	1	1
chr1	111843573	111848266	ADORA3	1	1	2	1	1	1	1	1	1	1	1	2	1	1	1	1	1	1	1	1	1	1	1	1	2	1	1
chr1	111963927	112057623	RAP1A	2	2	2	2	2	2	2	2	2	2	1	2	2	2	1	1	1	1	1	1	1	1	1	1	2	1	1
chr1	112069892	112099942	C1orf183	2	2	2	2	2	2	2	2	2	2	1	2	2	2	1	1	1	1	1	1	1	1	1	1	2	1	1
chr1	112099776	112111721	DDX20	2	2	1	2	2	1	1	1	1	1	1	1	1	1	1	1	1	1	1	1	1	1	1	1	1	1	1
chr1	112119976	112333300	KCND3	2	2	2	2	2	2	2	2	2	3	1	3	2	2	1	1	1	2	1	1	1	2	1	1	2	1	1
chr1	112740382	112803737	CTTNBP2NL	2	2	2	2	2	1	1	1	1	1	1	2	1	1	1	1	1	1	1	1	1	1	1	1	1	1	1
chr1	112853388	112865428	WNT2B	2	2	3	2	2	3	2	2	2	3	2	3	2	3	2	1	2	2	2	2	2	2	2	2	3	2	3
chr1	112885938	112963563	ST7L	2	2	3	2	2	3	2	2	2	3	2	3	2	3	2	1	2	2	2	2	2	2	2	2	3	2	3
chr1	112963597	113015764	CAPZA1	2	2	2	1	1	2	1	2	2	2	1	2	2	2	1	1	1	2	1	1	1	1	1	1	2	1	1
chr1	113018989	113044882	MOV10	1	1	2	1	1	2	1	2	1	2	1	2	2	2	1	1	1	2	1	1	1	1	1	1	2	1	1
chr1	113045271	113051548	RHOC	2	2	2	1	1	1	1	1	1	1	1	1	1	1	1	1	1	1	1	1	1	1	1	1	1	1	1
chr1	113054138	113059473	PPM1J	1	1	1	1	1	1	1	1	1	1	1	1	1	1	1	1	1	1	1	1	1	1	1	1	1	1	1
chr1	113064711	113071377	FAM19A3	2	3	3	2	2	2	2	2	2	2	2	3	2	3	1	1	1	2	1	2	2	1	1	1	3	1	2
chr1	113255994	113300498	SLC16A1	2	2	2	2	1	2	2	2	2	2	1	2	2	2	1	1	2	2	1	1	1	1	1	1	2	1	1
chr1	113417353	113468865	LRIG2	2	2	2	2	1	2	2	2	2	2	1	2	2	2	1	1	2	2	1	1	1	2	1	1	2	2	1
chr1	113734997	114030068	MAGI3	2	2	2	2	1	2	2	2	2	2	1	2	2	2	1	1	2	2	1	1	1	1	1	1	2	1	2
chr1	114041364	114102879	PHTF1	2	2	2	1	1	2	1	2	2	2	1	2	2	2	1	1	2	2	1	1	1	1	1	1	2	1	2
chr1	114105977	114156593	RSBN1	1	1	1	1	1	1	1	1	1	1	1	1	1	1	1	1	1	1	1	1	1	1	1	1	1	1	1
chr1	114177091	114215840	PTPN22	1	1	1	1	1	1	1	1	1	1	1	1	1	1	1	1	1	1	1	1	1	1	1	1	1	1	1
chr1	114220958	114231692	C1orf178	2	2	2	2	2	2	1	2	2	2	2	2	2	2	1	1	2	2	1	2	1	1	1	1	2	1	2
chr1	114239200	114249215	AP4B1	2	2	2	2	2	2	1	2	2	2	2	2	2	2	1	1	2	2	1	2	1	1	1	1	2	1	2
chr1	114249560	114258215	DCLRE1B	1	1	1	1	1	1	1	1	1	1	1	1	1	1	1	1	1	1	1	1	1	1	1	1	1	1	1
chr1	114298021	114321944	HIPK1	1	1	1	1	1	1	1	2	1	1	1	1	1	1	1	1	1	1	1	1	1	1	1	1	1	1	1
chr1	114323552	114326398	OLFML3	2	2	2	1	1	1	1	1	1	1	1	1	1	1	1	1	1	1	1	1	1	1	1	1	1	1	1
chr1	114433437	114497995	SYT6	2	2	2	2	2	2	2	2	2	2	2	2	2	2	1	1	2	2	1	2	1	1	1	1	2	2	2
chr1	114736923	114855304	TRIM33	1	1	2	1	1	1	1	2	2	1	1	2	1	2	1	1	2	1	1	2	1	1	1	1	2	1	1
chr1	114911705	114925788	BCAS2	1	1	2	1	1	1	1	2	1	1	1	2	1	3	1	1	1	1	1	2	1	1	1	1	1	1	1
chr1	114928718	115014255	DENND2C	1	1	1	1	1	1	1	1	1	1	1	1	1	1	1	1	1	1	1	1	1	1	1	1	1	1	1
chr1	115017244	115039699	AMPD1	2	1	2	1	1	2	1	2	2	2	1	2	2	3	1	1	1	1	1	2	1	1	1	1	2	1	1
chr1	115051107	115061038	NRAS	2	2	2	2	2	2	2	2	2	3	1	2	2	3	1	1	2	2	1	2	1	1	1	2	3	1	2
chr1	115061060	115102147	CSDE1	2	1	2	1	1	1	1	2	1	1	1	2	1	2	1	1	1	1	1	1	1	1	1	1	1	1	1
chr1	115113627	115124831	SIKE	1	1	1	1	1	1	1	1	1	1	1	1	1	1	1	1	1	1	1	1	1	1	1	1	1	1	1
chr1	115198977	115339511	SYCP1	1	1	1	1	1	1	1	1	1	1	1	1	1	1	1	1	1	1	1	1	1	1	1	1	1	1	1
chr1	115373937	115378464	TSHB	1	1	1	1	1	1	1	1	1	1	1	1	1	1	1	1	1	1	1	1	1	1	1	1	1	1	1
chr1	115392156	115433638	TSPAN2	1	1	1	1	1	1	1	1	1	1	1	1	1	1	1	1	1	1	1	1	1	1	1	1	1	1	1
chr1	115630059	115682380	NGFB	1	2	2	1	1	1	1	1	1	1	1	2	1	1	1	1	1	1	1	1	1	1	1	1	1	1	1
chr1	115986096	116042368	VANGL1	1	1	1	1	1	1	1	1	1	1	1	1	1	1	1	1	1	1	1	1	1	1	1	1	1	1	1
chr1	116044148	116112929	CASQ2	1	1	1	1	1	1	1	1	1	1	1	1	1	1	1	1	1	1	1	1	1	1	1	1	1	1	1
chr1	116180521	116185270	NHLH2	1	1	2	1	1	1	1	1	1	1	1	1	1	2	1	1	1	1	1	1	1	1	1	1	1	1	1
chr1	116320644	116413548	SLC22A15	1	1	1	1	1	1	1	1	1	1	1	1	1	1	1	1	1	1	1	1	1	1	1	1	1	1	1
chr1	116455898	116479384	C1orf161	2	2	2	1	1	1	1	1	1	2	1	2	1	1	1	1	1	2	1	1	2	1	1	1	1	1	1
chr1	116717358	116748917	ATP1A1	1	2	1	1	1	1	1	1	1	1	2	1	1	1	1	1	1	2	1	1	1	1	1	1	2	1	1
chr1	116858679	116915126	CD58	1	1	1	1	1	1	1	1	1	1	1	1	1	1	1	1	1	1	1	1	1	1	1	1	1	1	1
chr1	116918553	117011837	IGSF3	1	1	1	1	1	1	1	1	1	1	1	1	1	1	1	1	1	1	1	1	1	1	1	1	1	1	1
chr1	117098608	117113374	CD2	2	2	2	1	1	1	1	1	1	1	1	1	1	2	1	1	1	1	1	1	1	1	1	1	1	1	1
chr1	117254211	117334495	PTGFRN	1	1	1	1	1	1	1	1	1	1	1	1	1	1	1	1	1	1	1	1	1	1	1	1	1	1	1
chr1	117345904	117380690	IGSF2	2	2	2	2	2	1	1	1	1	1	2	2	1	2	1	1	1	1	1	1	1	1	1	1	2	1	2
chr1	117404471	117447012	TTF2	1	1	2	1	1	1	1	1	1	1	1	2	1	1	1	1	1	1	1	1	1	1	1	1	1	1	1
chr1	117455212	117465934	TRIM45	1	1	1	1	1	1	1	1	1	1	1	1	1	1	1	1	1	1	1	1	1	1	1	1	1	1	1
chr1	117487732	117555072	VTCN1	2	2	2	2	1	2	2	2	2	2	2	3	2	2	1	1	2	2	1	2	1	2	1	1	2	2	2
chr1	117711607	117869843	MAN1A2	2	2	2	1	1	1	1	1	1	1	1	3	2	1	1	1	2	2	1	1	1	2	1	1	2	1	2
chr1	117950126	117972533	FAM46C	2	2	2	2	2	2	2	2	2	2	2	3	2	2	1	1	2	2	2	2	2	1	1	2	3	2	2
chr1	118213562	118273729	GDAP2	2	2	2	2	2	2	2	2	2	2	2	3	2	2	1	1	2	2	2	2	2	1	1	2	3	2	2
chr1	118273913	118304572	WDR3	1	1	1	1	1	1	1	1	1	1	1	1	1	1	1	1	1	1	1	1	1	1	1	1	1	1	1
chr1	118297810	118529357	SPAG17	2	1	2	2	2	1	1	1	1	1	1	1	1	1	1	1	1	1	1	1	1	1	1	1	1	1	1
chr1	119227188	119333702	TBX15	1	1	2	1	1	2	1	2	2	2	1	2	1	2	1	1	1	1	1	1	1	1	1	1	3	1	2
chr1	119375361	119484818	WARS2	1	1	1	1	1	1	1	1	1	1	1	1	1	1	1	1	1	1	1	1	1	1	1	1	1	1	1
chr1	119712924	119738274	HAO2	1	1	1	1	1	1	1	1	1	1	1	1	1	1	1	1	1	1	1	1	1	1	1	1	1	1	1
chr1	119759295	119767172	HSD3B2	1	1	1	1	1	1	1	1	1	1	1	1	1	1	1	1	1	1	1	1	1	1	1	1	1	1	1
chr1	119851348	119859204	HSD3B1	2	2	2	1	1	2	1	2	2	3	1	3	2	2	1	1	1	1	1	1	1	1	1	1	2	1	1
chr1	119963522	119991913	ZNF697	2	2	2	2	2	1	1	2	1	1	1	2	1	2	1	1	1	1	1	1	1	1	1	1	2	1	1
chr1	120056032	120088359	PHGDH	1	1	1	1	1	1	1	1	1	1	1	1	1	1	1	1	1	1	1	1	1	1	1	1	1	1	1
chr1	120092527	120113041	HMGCS2	1	1	1	1	1	1	1	1	1	1	1	1	1	1	1	1	1	1	1	1	1	1	1	1	1	1	1
chr1	120138231	120155726	REG4	1	1	1	1	1	1	1	1	1	1	1	1	1	1	1	1	1	1	1	1	1	1	1	1	1	1	1
chr1	120178911	120189302	NBPF7	1	1	1	1	1	1	1	1	1	1	1	1	1	1	1	1	1	1	1	1	1	1	1	1	1	1	1
chr1	120237678	120240636	ADAM30	1	2	1	1	2	1	2	1	1	2	1	2	3	2	1	1	1	1	1	2	1	1	1	1	1	1	1
chr1	120255700	120413799	NOTCH2	1	1	1	1	2	1	2	1	1	2	2	1	2	2	1	1	1	1	1	2	1	1	1	1	1	1	2
chr1	120640527	120657204	FAM72B	1	1	1	1	1	1	1	1	1	1	1	1	1	1	1	1	1	1	1	1	1	1	1	1	1	1	1
chr1	120728656	120737417	LOC440607	1	1	1	1	1	1	1	1	1	1	1	1	1	1	1	1	1	1	1	1	1	1	1	1	1	1	1
chr1	143074943	143075603	PPIAL4	1	1	1	1	1	1	1	1	1	1	1	1	1	1	1	1	1	1	1	1	1	1	1	1	1	1	1
chr1	143326315	143540167	NBPF20	1	1	1	1	1	1	1	1	1	1	1	1	1	1	2	1	1	1	1	1	1	1	1	1	1	1	3
chr1	143562783	143706379	PDE4DIP	1	1	2	1	1	2	2	2	2	2	1	2	2	2	1	1	2	1	1	2	1	1	1	1	2	1	2
chr1	143807763	143828279	SEC22B	1	2	1	1	1	1	2	1	1	2	1	2	3	2	1	1	1	1	1	2	2	1	1	1	1	1	1
chr1	143920467	143997269	NOTCH2NL	1	1	1	1	1	1	1	1	1	1	1	1	1	1	1	1	1	1	1	1	1	1	1	1	1	1	1
chr1	144124634	144128902	HFE2	1	1	3	2	2	2	2	2	2	1	1	3	2	2	2	2	2	2	2	2	1	2	2	2	2	2	2
chr1	144149938	144153880	TXNIP	1	1	2	1	1	2	1	2	1	1	1	2	1	2	1	1	1	1	1	1	1	1	1	1	2	1	1
chr1	144167592	144181744	POLR3GL	1	1	2	1	1	2	1	2	1	1	1	2	1	2	1	1	1	1	1	1	1	1	1	1	2	1	1
chr1	144181864	144187004	ANKRD34	1	1	1	1	1	2	1	2	1	1	1	2	1	1	1	1	1	1	1	1	1	1	1	1	2	1	1
chr1	144188441	144210447	LIX1L	2	1	2	2	2	2	2	2	2	2	2	2	2	2	1	1	2	1	1	2	1	1	1	1	2	1	2
chr1	144218994	144222801	RBM8A	2	2	2	1	1	2	1	2	2	2	2	2	2	2	1	1	2	2	1	1	1	1	1	1	2	1	1
chr1	144227739	144235088	PEX11B	1	1	1	1	1	1	1	1	1	1	1	1	1	1	1	1	1	1	1	1	1	1	1	1	1	1	1
chr1	144236346	144255224	ITGA10	1	1	1	1	1	1	1	1	1	1	1	1	1	1	1	1	1	1	1	1	1	1	1	1	1	1	1
chr1	144260565	144279883	ANKRD35	2	2	2	1	1	1	1	1	1	1	1	2	2	1	1	1	1	1	1	1	1	1	1	1	2	1	1
chr1	144287344	144297903	PIAS3	1	1	1	1	1	1	1	1	1	1	1	1	1	1	1	1	1	1	1	1	1	1	1	1	1	1	1
chr1	144297851	144300792	NUDT17	1	2	2	1	1	2	1	2	1	2	1	2	2	2	1	1	1	1	1	1	1	1	1	1	2	1	1
chr1	144303961	144322241	POLR3C	1	2	2	1	1	2	1	2	1	2	1	2	2	2	1	1	1	1	1	1	1	1	1	1	2	1	1
chr1	144322392	144400083	ZNF364	1	1	1	1	1	1	1	1	1	1	1	1	1	1	1	1	1	1	1	1	1	1	1	1	1	1	1
chr1	144407154	144426922	CD160	1	1	1	1	1	1	1	1	1	1	1	1	1	1	1	1	1	1	1	1	1	1	1	1	1	1	1
chr1	144439082	144475430	PDZK1	1	1	1	1	1	1	1	1	1	1	1	1	1	2	1	1	1	1	1	1	1	1	1	1	1	1	1
chr1	144475951	144538460	LOC653519	1	1	1	1	1	1	1	1	1	1	1	1	1	1	1	1	1	1	1	1	1	1	1	1	1	1	1
chr1	144595224	144635406	LOC728932	1	1	1	1	1	1	1	1	1	1	1	1	1	1	1	1	1	1	1	1	1	1	1	1	1	1	1
chr1	144743898	144779602	LOC728912	1	1	1	1	1	1	1	1	1	1	1	1	1	1	1	1	1	1	1	1	1	1	1	1	1	1	1
chr1	144786832	144791590	FAM108A2	2	2	2	2	2	2	1	2	2	2	1	3	2	2	1	1	2	2	1	2	1	1	1	1	2	1	1
chr1	145093310	145110753	PRKAB2	1	1	2	1	1	1	1	1	1	1	1	1	1	1	1	1	1	1	1	1	1	1	1	1	1	1	1
chr1	145124461	145163546	FMO5	2	2	2	1	1	1	1	2	2	1	1	2	1	2	1	1	2	1	1	1	1	1	1	1	2	1	1
chr1	145180914	145234067	CHD1L	2	2	2	1	1	1	1	1	1	1	1	2	1	1	1	1	2	1	1	1	1	1	1	1	2	1	1
chr1	145479805	145564637	BCL9	1	2	2	1	1	1	1	1	1	1	1	2	1	1	1	1	1	1	1	1	1	1	1	1	1	1	1
chr1	145585791	145609258	ACP6	1	1	1	1	1	1	1	1	1	1	1	1	1	1	1	1	1	1	1	1	1	1	1	1	1	1	1
chr1	145694955	145712108	GJA5	1	1	1	1	1	1	1	1	1	1	1	1	1	1	1	1	1	1	1	1	1	1	1	1	1	1	1
chr1	145841559	145848017	GJA8	1	1	1	1	1	1	1	1	1	1	1	1	1	2	1	1	1	1	1	1	1	1	1	1	1	1	1
chr1	145867129	145932377	GPR89A	1	1	1	1	1	1	1	1	1	1	1	1	1	1	1	1	1	1	1	1	1	1	1	1	1	1	1
chr1	146470266	146492472	NBPF14	1	1	1	1	1	1	1	1	1	1	1	1	1	1	1	1	1	1	1	1	1	1	1	1	1	1	1
chr1	146827613	146862781	NBPF15	1	1	1	1	1	1	1	1	1	1	1	1	1	1	1	1	1	1	1	1	1	1	1	1	1	1	1
chr1	146843980	146862891	NBPF16	1	1	1	1	1	1	1	1	1	1	1	1	1	1	1	1	1	1	1	1	1	1	1	1	1	1	1
chr1	148020911	148030697	FCGR1A	1	1	1	1	1	1	1	1	1	1	1	1	2	1	1	1	1	1	1	1	1	1	1	1	1	1	1
chr1	148048742	148050535	HIST2H2BF	1	1	1	1	2	1	1	1	1	2	2	1	2	2	1	1	1	1	1	2	1	1	1	1	1	1	2
chr1	148070844	148071239	HIST2H4	1	1	1	1	2	1	2	1	1	3	2	1	2	2	1	1	1	1	1	2	1	1	1	1	1	1	2
chr1	148078882	148079389	HIST2H3C	1	1	1	1	2	1	2	1	1	3	2	1	2	2	1	1	1	1	1	2	1	1	1	1	1	1	2
chr1	148080409	148080942	HIST2H2AA	2	2	3	2	2	2	2	2	2	3	2	3	2	2	1	1	2	2	1	2	2	2	2	2	3	2	2
chr1	148122635	148124856	HIST2H2BE	2	2	3	2	2	2	2	2	2	3	2	3	2	2	1	1	2	2	1	2	2	2	2	2	3	2	2
chr1	148125148	148125584	HIST2H2AC	2	2	3	2	2	2	2	2	2	3	2	2	2	2	1	1	2	2	1	2	1	2	2	2	3	2	2
chr1	148125643	148126090	HIST2H2AB	1	1	1	1	1	1	1	1	1	1	1	1	1	1	1	1	1	1	1	1	1	1	1	1	1	1	1
chr1	148137824	148138969	BOLA1	1	1	1	1	1	1	1	1	1	1	1	1	1	1	1	1	1	1	1	1	1	1	1	1	1	1	1
chr1	148141863	148156054	SV2A	2	2	2	2	2	2	1	2	2	2	1	2	2	2	1	1	1	1	1	1	1	1	1	1	2	1	1
chr1	148161834	148166326	SF3B4	1	1	1	1	1	1	1	1	1	1	1	2	1	1	1	1	1	1	1	1	1	1	1	1	1	1	1
chr1	148167167	148174867	MTMR11	2	1	2	1	1	2	2	2	2	2	1	2	2	2	1	1	2	1	1	2	1	1	1	1	2	1	1
chr1	148178857	148249310	OTUD7B	2	2	2	1	1	2	2	2	2	2	1	2	2	2	1	1	2	1	1	2	1	1	1	2	2	1	2
chr1	148305965	148384128	VPS45A	2	2	2	1	1	2	2	2	2	2	2	3	2	1	1	1	1	1	1	1	1	1	1	1	1	1	1
chr1	148388793	148398449	PLEKHO1	2	2	2	2	2	2	2	2	2	2	2	3	2	2	1	1	2	2	1	2	1	1	1	2	3	1	2
chr1	148457478	148475084	ANP32E	2	2	2	2	2	1	1	1	1	1	1	1	1	1	1	1	1	1	1	1	1	1	1	1	1	1	1
chr1	148496841	148504100	CA14	2	2	2	2	1	2	1	2	2	2	1	2	2	2	1	1	1	2	1	1	1	1	1	1	2	1	1
chr1	148504422	148508156	APH1A	1	1	1	1	1	1	1	1	1	1	1	1	1	1	1	1	1	1	1	1	1	1	1	1	1	1	1
chr1	148511821	148519951	C1orf54	2	2	1	2	1	1	1	2	2	1	1	2	1	2	1	1	1	1	1	1	1	1	1	1	1	1	1
chr1	148521852	148526125	C1orf51	2	2	1	2	1	1	1	2	2	1	1	2	2	2	1	1	1	1	1	1	1	1	1	1	2	1	1
chr1	148532892	148547442	MRPS21	2	1	2	1	1	1	1	2	2	1	1	2	2	2	1	1	1	1	1	1	1	1	1	1	2	1	1
chr1	148560641	148592292	PRPF3	2	2	3	2	2	2	2	2	2	2	2	2	2	3	1	1	2	2	1	2	1	1	2	2	3	2	2
chr1	148603210	148712656	KIAA0460	1	1	2	1	1	1	1	1	1	1	1	2	1	2	1	1	1	1	1	1	1	1	1	1	2	1	1
chr1	148726543	148746371	TARSL1	1	1	1	1	1	1	1	1	1	1	1	1	1	1	1	1	1	1	1	1	1	1	1	1	1	1	1
chr1	148747206	148752660	ECM1	1	1	2	1	1	1	1	1	1	1	1	1	1	1	1	1	1	1	1	1	1	1	1	1	2	1	2
chr1	148788521	148800034	ADAMTSL4	3	2	2	2	2	3	2	3	2	3	2	3	3	3	1	2	2	2	1	2	1	2	2	2	3	2	2
chr1	148813660	148818760	MCL1	2	2	2	2	1	2	1	2	2	2	2	2	2	2	1	1	2	1	1	2	1	1	1	1	2	2	2
chr1	148866147	148868722	ENSA	1	1	1	1	1	1	1	1	1	1	1	1	1	2	1	1	2	1	1	1	1	1	1	1	1	1	1
chr1	148885329	148936257	GOLPH3L	1	1	1	1	1	1	1	1	1	1	1	1	1	1	1	1	1	1	1	1	1	1	1	1	1	1	1
chr1	148937165	148959976	HORMAD1	1	1	1	1	1	1	1	1	1	1	1	1	1	1	1	1	1	1	1	1	1	1	1	1	1	1	1
chr1	148969177	149004929	CTSS	1	1	1	1	1	1	1	1	2	1	1	1	1	1	1	1	1	1	1	1	1	1	1	1	1	1	1
chr1	149035310	149047436	CTSK	1	1	2	1	1	1	1	2	2	1	1	2	1	1	1	1	1	1	1	1	1	1	1	1	2	1	1
chr1	149048809	149115810	ARNT	1	1	2	1	1	1	1	1	1	1	1	2	1	1	1	1	1	1	1	1	1	1	1	1	2	1	1
chr1	149165511	149203834	SETDB1	2	2	2	1	1	2	1	1	1	2	1	2	2	1	1	1	1	2	1	1	1	1	1	1	2	1	2
chr1	149204273	149214064	LASS2	1	1	1	1	1	1	1	1	1	1	1	1	1	1	1	1	1	1	1	1	1	1	1	1	1	1	1
chr1	149221122	149234738	ANXA9	1	1	2	1	1	1	1	2	2	1	1	2	2	2	1	1	2	2	1	1	1	1	1	1	2	1	1
chr1	149234172	149245897	FAM63A	1	2	2	1	1	1	1	2	2	1	1	2	2	2	1	1	1	2	1	1	1	1	1	1	2	1	1
chr1	149247596	149274813	PRUNE	1	1	1	1	1	1	1	1	1	1	1	1	1	1	1	1	1	1	1	1	1	1	1	1	1	1	1
chr1	149275657	149286696	BNIPL	1	2	2	1	1	1	1	1	1	1	1	2	1	1	1	1	1	1	1	1	1	1	1	1	1	1	1
chr1	149286882	149290493	C1orf56	2	2	2	2	2	2	2	2	2	3	2	3	2	2	1	1	2	2	1	2	1	1	1	1	2	2	2
chr1	149290070	149298749	CDC42SE1	2	2	2	2	2	2	2	2	2	3	2	3	2	2	1	1	2	2	1	2	1	1	1	1	2	2	2
chr1	149298774	149307596	MLLT11	2	2	2	1	1	2	1	2	2	2	1	2	1	2	1	1	1	1	1	1	1	1	1	1	2	1	2
chr1	149309703	149359020	MGC29891	2	2	2	1	1	1	1	1	1	1	1	2	1	1	1	1	1	1	1	1	1	1	1	1	1	1	1
chr1	149370788	149385728	SEMA6C	1	1	1	1	1	1	1	1	1	1	1	1	1	1	1	1	1	1	1	1	1	1	1	1	1	1	1
chr1	149395728	149398849	TNFAIP8L2	2	2	2	2	2	2	2	2	2	2	2	3	2	2	1	1	2	2	1	2	1	1	1	2	3	2	1
chr1	149398847	149404960	LYSMD1	2	2	2	2	2	2	2	2	2	2	2	3	2	2	1	1	2	2	1	2	1	1	1	2	3	2	1
chr1	149405140	149408236	SCNM1	1	1	1	1	1	1	1	1	1	1	1	1	1	1	1	1	1	1	1	1	1	1	1	1	1	1	1
chr1	149409086	149415171	TMOD4	2	1	2	1	1	1	1	2	1	1	1	2	2	2	1	1	1	1	1	1	1	1	1	1	2	1	1
chr1	149415557	149429264	VPS72	2	2	2	2	2	2	2	2	2	2	1	2	2	2	1	1	2	1	1	2	1	1	1	1	2	2	1
chr1	149437695	149488628	PIP5K1A	1	1	2	1	1	2	1	2	2	1	1	2	1	2	1	1	2	1	1	1	1	1	1	1	2	2	1
chr1	149493820	149506576	PSMD4	2	2	2	2	2	2	2	2	2	2	2	2	2	2	1	1	1	2	1	1	1	1	1	1	2	2	1
chr1	149521414	149531004	ZNF687	1	1	2	1	1	2	1	2	2	2	1	2	2	2	1	1	2	1	1	1	1	1	1	1	2	2	1
chr1	149531036	149565348	PIK4CB	1	1	2	1	1	1	1	1	1	1	1	1	1	2	1	1	1	1	1	1	1	1	1	1	2	1	1
chr1	149579740	149586393	RFX5	1	1	1	1	1	1	1	1	1	1	1	1	1	1	1	1	1	1	1	1	1	1	1	1	2	1	1
chr1	149603404	149611788	SELENBP1	2	2	2	2	1	2	1	2	2	2	1	2	2	2	1	1	1	1	1	1	1	1	1	1	2	1	1
chr1	149638664	149641036	PSMB4	2	1	2	1	1	1	1	1	1	1	1	2	1	1	1	1	1	1	1	1	1	1	1	1	2	1	1
chr1	149666067	149698556	POGZ	2	1	2	2	1	1	1	1	1	1	1	1	1	1	1	1	1	1	1	1	1	1	1	1	1	1	1
chr1	149750496	149777789	CGN	2	2	2	1	1	1	1	2	1	1	1	2	1	2	1	1	1	1	1	1	1	1	1	1	2	1	1
chr1	149779404	149822682	TUFT1	2	2	2	1	1	1	1	1	1	1	1	2	1	1	1	1	1	1	1	1	1	1	1	1	1	1	1
chr1	149851285	149938183	SNX27	1	1	1	1	1	1	1	1	1	1	1	1	1	1	1	1	1	1	1	1	1	1	1	1	1	1	1
chr1	149941453	149955914	TNRC4	1	2	1	1	1	1	1	1	1	1	1	2	1	2	1	1	1	1	1	1	1	1	1	1	2	1	1
chr1	149998748	150002664	MRPL9	1	1	1	1	1	1	1	1	1	1	1	1	1	1	1	1	1	1	1	1	1	1	1	1	1	1	1
chr1	150005754	150010430	OAZ3	2	2	2	1	1	1	1	1	1	1	1	1	1	1	1	1	1	1	1	1	1	1	1	1	1	2	1
chr1	150010664	150029634	TDRKH	1	1	1	1	1	1	1	1	1	1	1	1	1	1	1	1	1	1	1	1	1	1	1	1	1	1	1
chr1	150039388	150044506	LINGO4	1	1	1	1	1	1	1	1	1	1	1	1	1	1	1	1	1	1	1	1	1	1	1	1	1	1	1
chr1	150045172	150070972	RORC	1	1	1	1	1	1	1	1	1	1	1	1	1	1	1	1	1	1	1	1	1	1	1	1	1	1	1
chr1	150084843	150092797	THEM5	1	1	2	1	1	1	1	2	1	1	1	2	1	1	1	1	1	1	1	1	1	1	1	1	2	1	1
chr1	150112683	150148737	THEM4	2	2	2	1	1	2	2	2	2	2	1	2	2	3	1	1	1	2	1	2	1	1	1	1	2	1	1
chr1	150222010	150233338	S100A10	1	1	2	1	1	2	2	3	2	2	1	2	2	3	1	1	1	1	1	2	1	1	1	1	2	1	1
chr1	150271607	150276135	S100A11	1	1	1	1	1	1	1	1	1	1	1	1	1	1	1	1	1	1	1	1	1	1	1	1	1	1	1
chr1	150323243	150328164	TCHHL1	1	1	1	1	1	1	1	1	1	1	1	1	1	1	1	1	1	1	1	1	1	1	1	1	1	1	1
chr1	150345416	150353180	TCHH	1	1	1	1	1	1	1	1	1	1	1	1	1	1	1	1	1	1	1	1	1	1	1	1	1	1	1
chr1	150451181	150463293	HRNR	1	1	1	1	1	1	1	1	1	1	1	1	1	1	1	1	1	1	1	1	1	1	1	1	1	1	1
chr1	150541274	150564303	FLG	1	1	1	1	1	1	1	1	1	1	1	1	1	1	1	1	1	1	1	1	1	1	1	1	1	1	1
chr1	150587836	150599106	FLG2	1	1	1	1	1	1	1	1	1	1	1	1	1	1	1	1	1	1	1	1	1	1	1	1	1	1	1
chr1	150648342	150653352	CRNN	1	1	1	1	1	1	1	1	1	1	1	1	1	1	1	1	1	1	1	1	1	1	1	1	1	1	1
chr1	150749943	150751276	LCE5A	1	1	1	1	1	1	1	1	1	1	1	1	1	1	1	1	1	1	1	1	1	1	1	1	1	1	1
chr1	150753601	150755104	C1orf42	1	1	1	1	1	1	1	1	1	1	1	1	1	1	1	1	1	1	1	1	1	1	1	1	1	1	1
chr1	150804754	150805872	LCE3E	1	1	1	1	1	1	1	1	1	1	1	1	1	1	1	1	1	1	1	1	1	1	1	1	1	1	1
chr1	150818484	150819604	LCE3D	1	1	1	1	1	1	1	1	1	1	1	1	1	1	1	1	1	1	1	1	1	1	1	1	1	1	1
chr1	150839831	150840115	LCE3C	1	1	1	1	1	1	1	1	1	1	1	1	1	1	1	1	1	1	1	1	1	1	1	1	1	1	1
chr1	150852910	150853197	LCE3B	1	1	1	1	1	1	1	1	1	1	1	1	1	1	1	1	1	1	1	1	1	1	1	1	1	1	1
chr1	150861934	150862203	LCE3A	1	1	1	1	1	1	1	1	1	1	1	1	1	1	1	1	1	1	1	1	1	1	1	1	1	1	1
chr1	150902495	150903758	LCE2D	1	1	1	1	1	1	1	1	1	1	1	1	1	1	1	1	1	1	1	1	1	1	1	1	1	1	1
chr1	150914394	150915671	LCE2C	1	1	1	1	1	1	1	1	1	1	1	1	1	1	1	1	1	1	1	1	1	1	1	1	1	1	1
chr1	150925222	150926498	LCE2B	1	1	1	1	1	1	1	1	1	1	1	1	1	1	1	1	1	1	1	1	1	1	1	1	1	1	1
chr1	150937463	150938540	LCE2A	1	1	1	1	1	1	1	1	1	1	1	1	1	1	1	1	1	1	1	1	1	1	1	1	1	1	1
chr1	150948146	150948534	LCE4A	1	1	1	1	1	1	1	1	1	1	1	1	1	1	1	1	1	1	1	1	1	1	1	1	1	1	1
chr1	150997129	151001153	C1orf45	1	1	1	1	1	1	1	1	1	1	1	1	1	1	1	1	1	1	1	1	1	1	1	1	1	1	1
chr1	151015471	151015827	LCE1F	1	1	1	1	1	1	1	1	1	1	1	1	1	1	1	1	1	1	1	1	1	1	1	1	1	1	1
chr1	151025376	151027522	LCE1E	1	1	1	1	1	1	1	1	1	1	1	1	1	1	1	1	1	1	1	1	1	1	1	1	1	1	1
chr1	151035850	151037281	LCE1D	1	1	1	1	1	1	1	1	1	1	1	1	1	1	1	1	1	1	1	1	1	1	1	1	1	1	1
chr1	151043934	151045731	LCE1C	1	1	1	1	1	1	1	1	1	1	1	1	1	1	1	1	1	1	1	1	1	1	1	1	1	1	1
chr1	151051070	151052209	LCE1B	1	1	1	1	1	1	1	1	1	1	1	1	1	1	1	1	1	1	1	1	1	1	1	1	1	1	1
chr1	151066572	151066904	LCE1A	1	1	1	1	1	1	1	1	1	1	1	1	1	1	1	1	1	1	1	1	1	1	1	1	1	1	1
chr1	151117421	151124139	SMCP	1	1	1	1	1	1	1	1	1	1	1	1	1	1	1	1	1	1	1	1	1	1	1	1	1	1	1
chr1	151147662	151150985	IVL	1	1	1	1	1	1	1	1	1	1	1	1	1	1	1	1	1	1	1	1	1	1	1	1	1	1	1
chr1	151209751	151211693	SPRR4	1	1	1	1	1	1	1	1	1	1	1	1	1	1	1	1	1	1	1	1	1	1	1	1	1	1	1
chr1	151223180	151224913	SPRR1A	1	1	1	1	1	1	1	1	1	1	1	1	1	1	1	1	1	1	1	1	1	1	1	1	1	1	1
chr1	151240846	151242956	SPRR3	1	1	1	1	1	1	1	1	1	1	1	1	1	1	1	1	1	1	1	1	1	1	1	1	1	1	1
chr1	151270302	151271999	SPRR1B	1	1	1	1	1	1	1	1	1	1	1	1	1	1	1	1	1	1	1	1	1	1	1	1	1	1	1
chr1	151278824	151280218	SPRR2D	1	1	1	1	1	1	1	1	1	1	1	1	1	1	1	1	1	1	1	1	1	1	1	1	1	1	1
chr1	151295220	151296612	SPRR2A	1	1	1	1	1	1	1	1	1	1	1	1	1	1	1	1	1	1	1	1	1	1	1	1	1	1	1
chr1	151309340	151310708	SPRR2B	1	1	1	1	1	1	1	1	1	1	1	1	1	1	1	1	1	1	1	1	1	1	1	1	1	1	1
chr1	151332235	151333625	SPRR2E	1	1	1	1	1	1	1	1	1	1	1	1	1	1	1	1	1	1	1	1	1	1	1	1	1	1	1
chr1	151351238	151352613	SPRR2F	1	1	1	1	1	1	1	1	1	1	1	1	1	1	1	1	1	1	1	1	1	1	1	1	1	1	1
chr1	151388682	151389231	SPRR2G	1	1	1	1	1	1	1	1	1	1	1	1	1	1	1	1	1	1	1	1	1	1	1	1	1	1	1
chr1	151442542	151444218	LELP1	1	1	1	1	1	1	1	1	1	1	1	1	1	1	1	1	1	1	1	1	1	1	1	1	1	1	1
chr1	151498802	151501222	LOR	1	1	1	1	1	1	1	1	1	1	1	1	1	1	1	1	1	1	1	1	1	1	1	1	1	1	1
chr1	151536961	151549818	PGLYRP3	1	1	1	1	1	1	1	1	1	1	1	1	1	1	1	1	1	1	1	1	1	1	1	1	1	1	1
chr1	151569222	151587646	PGLYRP4	1	1	1	1	1	1	1	1	1	1	1	1	1	1	1	1	1	1	1	1	1	1	1	1	1	1	1
chr1	151596953	151600126	S100A9	1	1	1	1	1	1	1	1	1	1	1	1	1	1	1	1	1	1	1	1	1	1	1	1	1	1	1
chr1	151612807	151614699	S100A12	1	1	1	1	1	1	1	1	1	1	1	1	1	1	1	1	1	1	1	1	1	1	1	1	1	1	1
chr1	151629132	151630173	S100A8	1	1	1	1	1	1	1	1	1	1	1	1	1	1	1	1	1	1	1	1	1	1	1	1	1	1	1
chr1	151655623	151662325	S100A7A	1	1	1	1	1	1	1	1	1	1	1	1	1	1	1	1	1	1	1	1	1	1	1	1	1	1	1
chr1	151676095	151679127	S100A7L2	1	1	1	1	1	1	1	1	1	1	1	1	1	1	1	1	1	1	1	1	1	1	1	1	1	1	1
chr1	151696844	151699761	S100A7	1	1	1	1	1	2	2	2	2	2	1	3	2	3	1	1	1	2	1	2	1	2	1	1	2	1	1
chr1	151773699	151775341	S100A6	1	1	1	1	1	1	1	1	1	1	1	1	1	1	1	1	1	1	1	1	1	1	1	1	1	1	1
chr1	151776246	151780865	S100A5	1	1	1	1	1	1	1	1	2	1	1	2	1	1	1	1	1	1	1	1	1	1	1	1	2	1	1
chr1	151782719	151784906	S100A4	1	1	1	1	1	1	1	1	1	1	1	2	1	1	1	1	1	1	1	1	1	1	1	1	1	1	1
chr1	151786432	151788358	S100A3	1	1	1	1	1	2	1	1	1	1	1	3	1	3	1	1	1	1	1	2	1	1	1	1	1	1	1
chr1	151800210	151804930	S100A2	1	1	1	1	1	2	1	2	2	1	1	2	2	3	1	1	1	1	1	2	1	1	1	1	2	1	1
chr1	151845990	151852138	S100A16	1	1	1	1	1	1	1	1	1	1	1	1	1	3	1	1	1	1	1	2	1	1	1	1	1	1	1
chr1	151853356	151855414	S100A14	1	2	2	1	1	2	1	2	1	3	1	2	2	2	1	1	1	1	1	1	1	1	1	1	2	1	1
chr1	151857903	151873192	S100A13	1	1	1	1	1	2	1	2	1	1	1	2	1	2	1	1	1	1	1	1	1	1	1	1	1	1	1
chr1	151867496	151871137	S100A1	1	2	2	1	1	2	1	2	1	3	1	2	2	2	1	1	1	1	1	1	1	1	1	1	2	1	1
chr1	151873148	151884603	C1orf77	1	2	1	1	1	1	1	1	1	1	1	2	1	1	1	1	1	1	1	1	1	1	1	1	1	1	1
chr1	151897823	151900928	SNAPAP	2	2	2	2	2	2	1	2	2	2	1	2	2	2	1	1	1	1	1	1	1	1	1	1	3	2	2
chr1	151901138	151910103	ILF2	2	2	2	1	1	1	1	1	1	1	1	1	1	1	1	1	1	1	1	1	1	1	1	1	2	1	1
chr1	151917736	151933087	NPR1	2	2	2	1	1	1	1	1	1	1	1	2	1	2	1	1	1	1	1	1	1	1	1	1	2	1	1
chr1	151967190	152013179	INTS3	2	2	2	1	1	1	1	1	1	1	1	2	1	1	1	1	1	1	1	1	1	1	1	1	1	1	1
chr1	152014391	152019256	SLC27A3	2	2	2	2	2	2	1	2	1	1	2	2	2	2	1	1	1	1	1	1	1	1	1	1	2	2	1
chr1	152043826	152162075	GATAD2B	2	2	2	1	1	1	1	1	1	1	2	2	2	1	1	1	1	1	1	1	1	1	1	1	1	1	1
chr1	152168600	152185778	DENND4B	2	2	2	1	1	1	1	1	1	1	2	2	2	2	1	1	1	1	1	1	1	1	1	1	2	1	1
chr1	152186777	152197667	CRTC2	2	1	2	1	1	1	1	1	1	1	2	2	1	2	1	1	1	1	1	1	1	1	1	1	2	2	2
chr1	152198212	152206812	SLC39A1	2	1	2	1	1	1	1	1	1	1	2	2	1	2	1	1	1	1	1	1	1	1	1	1	2	2	2
chr1	152207020	152213456	CREB3L4	2	2	2	2	1	2	1	2	1	1	2	2	2	2	1	1	2	2	1	1	1	1	1	1	2	2	2
chr1	152213368	152217075	JTB	2	1	2	1	1	2	1	2	2	1	1	2	2	1	1	1	1	1	1	1	1	1	1	1	2	1	1
chr1	152220753	152225430	RAB13	2	1	2	1	1	2	1	2	2	2	1	2	2	2	1	1	2	1	1	1	1	1	1	1	2	1	2
chr1	152229852	152231247	RPS27	1	1	1	1	1	1	1	1	1	1	1	1	1	1	1	1	1	1	1	1	1	1	1	1	1	1	1
chr1	152231789	152394216	NUP210L	2	2	2	2	2	2	1	2	2	2	1	2	2	2	1	1	1	2	1	1	1	1	1	1	2	1	1
chr1	152394403	152422349	TPM3	1	1	1	1	1	1	1	1	1	1	1	1	1	1	1	1	1	1	1	1	1	1	1	1	1	1	1
chr1	152438471	152445433	C1orf189	2	2	2	2	2	2	2	2	2	3	2	3	2	3	1	1	2	2	1	2	2	1	1	1	3	3	2
chr1	152445806	152459897	C1orf43	1	1	1	1	1	1	1	1	1	1	1	1	1	1	1	1	1	1	1	1	1	1	1	1	1	1	1
chr1	152464181	152509952	UBAP2L	2	1	2	1	1	1	1	2	1	1	1	2	1	2	1	1	1	1	1	1	1	1	1	1	2	1	1
chr1	152511662	152514973	HAX1	1	1	1	1	1	1	1	1	1	1	1	1	1	1	1	1	1	1	1	1	1	1	1	1	1	1	1
chr1	152560215	152564424	AQP10	2	2	2	1	1	1	1	2	1	1	1	2	2	1	1	1	1	1	1	1	1	1	1	1	1	1	1
chr1	152564659	152576944	ATP8B2	1	1	1	1	1	1	1	1	1	1	1	2	1	2	1	1	2	2	1	1	1	1	1	1	1	1	1
chr1	152644292	152706812	IL6R	2	2	1	2	2	1	1	1	1	2	1	1	1	1	1	1	1	1	1	1	1	1	1	1	1	1	1
chr1	152718583	152741213	SHE	2	2	1	2	2	1	1	1	1	2	1	1	1	1	1	1	1	1	1	1	1	1	1	1	1	1	1
chr1	152741318	152787247	TDRD10	1	1	2	1	1	2	1	2	2	2	1	2	2	2	1	1	2	1	1	1	1	1	1	1	2	2	1
chr1	152787674	152797744	UBE2Q1	1	1	1	1	1	1	1	1	1	1	1	1	1	1	1	1	1	1	1	1	1	1	1	1	1	1	1
chr1	152806880	152818975	CHRNB2	2	2	2	1	1	1	1	2	2	1	1	2	1	1	1	1	1	1	1	1	1	1	1	1	1	2	1
chr1	152821158	152867061	ADAR	1	1	1	1	1	1	1	1	1	1	1	1	1	1	1	1	1	1	1	1	1	1	1	1	1	1	1
chr1	152946536	153109378	KCNN3	1	1	2	1	1	2	1	2	2	2	2	2	2	2	1	1	1	1	1	1	1	1	1	1	2	3	1
chr1	153163832	153176108	PMVK	1	1	1	1	1	1	1	1	1	1	1	2	1	1	1	1	1	1	1	1	1	1	1	1	1	2	1
chr1	153183179	153195191	PBXIP1	2	2	2	1	1	1	1	1	1	1	1	2	1	1	1	1	1	1	1	1	1	1	1	1	2	3	1
chr1	153196126	153200882	PYGO2	2	2	2	2	1	2	1	2	1	2	1	3	2	1	1	1	1	1	1	1	1	1	1	1	2	1	1
chr1	153202902	153209626	SHC1	2	2	3	2	2	2	2	2	2	2	2	3	2	3	1	1	2	2	1	2	1	2	2	2	3	3	2
chr1	153213837	153218346	CKS1B	2	2	2	2	2	1	1	1	1	1	1	2	2	2	1	1	1	1	1	1	1	1	1	1	2	3	1
chr1	153222440	153232211	FLAD1	1	1	1	1	1	1	1	1	1	1	1	1	1	1	1	1	1	1	1	1	1	1	1	1	1	1	1
chr1	153232685	153233414	LENEP	2	2	2	1	1	2	1	2	2	1	2	3	2	2	1	1	1	2	2	1	1	2	1	1	2	3	1
chr1	153241735	153257623	ZBTB7B	1	1	1	1	1	1	1	1	1	1	1	1	1	1	1	1	1	1	1	1	1	1	1	1	1	1	1
chr1	153257627	153272881	DCST2	1	1	1	1	1	1	1	1	1	1	1	1	1	1	1	1	1	1	1	1	1	1	1	1	1	1	1
chr1	153272923	153290030	DCST1	1	2	2	1	1	1	1	1	1	2	1	2	1	2	1	1	1	2	1	1	1	1	1	1	2	1	1
chr1	153290385	153301876	ADAM15	2	2	2	1	1	1	1	1	1	1	1	2	1	1	1	1	1	1	1	1	1	1	1	1	1	1	1
chr1	153302836	153308651	EFNA4	2	2	1	1	1	1	1	1	1	1	1	1	1	1	1	1	1	1	1	1	1	1	1	1	1	1	1
chr1	153317971	153326638	EFNA3	2	2	2	1	1	1	1	1	1	2	1	2	1	3	1	2	1	2	1	2	2	2	1	1	2	2	1
chr1	153366972	153374008	EFNA1	2	2	2	1	1	1	1	1	1	2	1	2	1	2	1	1	1	2	1	1	1	1	1	1	2	1	1
chr1	153374949	153377951	RAG1AP1	2	2	2	1	1	1	1	1	1	1	1	2	1	2	1	1	1	1	1	1	1	1	1	1	2	1	1
chr1	153378992	153379620	DPM3	2	2	2	2	2	2	1	2	2	2	1	2	2	2	1	1	1	1	1	1	1	1	1	1	2	1	1
chr1	153408508	153412428	KRTCAP2	2	2	2	2	2	2	1	2	2	2	1	2	2	2	1	1	1	1	1	1	1	1	1	1	2	1	1
chr1	153412983	153424069	TRIM46	2	2	2	1	1	1	1	1	1	1	1	2	1	1	1	1	1	1	1	1	1	1	1	1	2	1	1
chr1	153424925	153429324	MUC1	2	2	2	1	1	2	1	2	2	2	1	2	2	2	1	1	1	2	1	1	1	1	1	1	2	1	1
chr1	153432004	153444314	THBS3	2	2	2	1	1	2	1	2	2	2	1	2	2	2	1	1	1	2	1	1	1	1	1	1	2	1	1
chr1	153445113	153450246	MTX1	1	1	1	1	1	1	1	1	1	1	1	2	1	1	1	1	1	1	1	1	1	1	1	1	1	1	1
chr1	153470867	153481112	GBA	1	1	1	1	1	1	1	1	1	1	1	2	2	1	1	1	1	1	1	1	1	1	1	1	1	1	1
chr1	153483620	153491898	C1orf2	1	1	1	1	1	1	1	1	1	1	1	2	1	1	1	1	1	1	1	1	1	1	1	1	2	1	1
chr1	153492396	153498819	SCAMP3	1	1	1	1	1	1	1	1	1	1	1	2	1	1	1	1	1	1	1	1	1	1	1	1	2	1	1
chr1	153499283	153509905	CLK2	1	1	1	1	1	1	1	1	1	1	1	1	1	1	1	1	1	1	1	1	1	1	1	1	1	1	1
chr1	153513997	153526262	HCN3	1	1	1	1	1	1	1	1	1	1	1	1	1	1	1	1	1	1	1	1	1	1	1	1	1	1	1
chr1	153526253	153537835	PKLR	2	2	2	2	1	2	1	2	2	2	2	2	2	2	1	1	1	1	1	1	1	1	1	1	3	1	2
chr1	153546200	153557080	FDPS	2	2	2	2	2	2	2	2	1	2	1	2	2	2	1	1	1	2	1	1	1	1	1	1	2	1	1
chr1	153556875	153560562	C1orf104	2	2	2	2	2	2	2	2	1	2	1	2	2	2	1	1	1	2	1	1	1	1	1	1	2	1	1
chr1	153560841	153567533	RUSC1	2	2	2	2	2	2	2	2	2	2	2	2	2	3	1	1	1	2	1	2	1	1	1	1	2	1	2
chr1	153571676	153798948	ASH1L	1	1	1	1	1	1	1	1	1	1	1	1	2	2	1	1	1	1	1	1	1	1	1	1	1	1	1
chr1	153846630	153851381	MSTO1	2	2	2	2	2	2	2	2	2	3	2	2	2	3	1	1	1	2	1	2	1	1	1	1	2	1	2
chr1	153895857	153925189	YY1AP1	2	2	2	2	2	2	2	2	2	3	2	2	2	3	1	1	1	2	1	2	1	1	1	1	2	1	2
chr1	153925497	153974941	DAP3	1	1	1	1	1	1	1	2	2	1	1	2	1	1	1	1	1	1	1	1	1	1	1	1	2	1	2
chr1	154001201	154093596	GON4L	1	1	1	1	1	1	1	2	2	1	1	2	1	1	1	1	1	1	1	1	1	1	1	1	1	1	1
chr1	154095923	154121459	SYT11	1	1	1	1	1	1	1	2	2	1	1	2	1	1	1	1	1	1	1	1	1	1	1	1	1	1	1
chr1	154134224	154147801	RIT1	2	2	2	1	1	2	1	2	2	2	1	2	2	2	1	1	1	1	1	2	1	1	1	1	2	1	2
chr1	154149459	154170812	KIAA0907	1	1	1	1	1	1	1	1	1	1	1	1	1	1	1	1	1	1	1	1	1	1	1	1	1	1	1
chr1	154178103	154179248	RXFP4	2	2	2	2	1	2	2	2	2	2	2	3	2	2	1	1	1	2	1	2	1	1	1	1	2	1	2
chr1	154183269	154214575	ARHGEF2	2	2	1	1	1	1	1	1	1	1	1	2	1	2	1	1	1	1	1	1	1	1	1	1	1	1	1
chr1	154245463	154257382	SSR2	2	2	2	2	2	2	2	2	2	2	1	3	2	2	1	1	1	2	1	1	1	1	1	1	2	2	1
chr1	154271716	154290140	UBQLN4	2	2	2	2	2	2	2	2	2	2	1	3	2	2	1	1	1	2	1	1	1	1	1	1	2	2	1
chr1	154291228	154294923	MAPBPIP	1	1	1	1	1	1	1	1	1	1	1	1	1	1	1	1	1	1	1	1	1	1	1	1	1	1	1
chr1	154297589	154306917	RAB25	2	2	2	2	2	1	1	1	1	2	1	3	1	1	1	1	1	1	1	1	1	1	1	1	1	1	1
chr1	154308427	154318413	MEX3A	2	2	2	1	1	3	2	3	2	3	1	3	3	3	1	1	1	2	1	2	2	2	1	1	2	1	1
chr1	154351084	154376502	LMNA	1	1	1	1	1	1	1	1	1	1	1	1	1	1	1	1	1	1	1	1	1	1	1	1	1	1	1
chr1	154390011	154414158	SEMA4A	1	1	2	1	1	1	1	1	1	1	1	2	2	1	1	1	1	1	1	1	1	1	1	1	2	1	1
chr1	154430522	154449210	KIAA0446	1	1	2	1	1	1	1	1	1	2	1	2	1	1	1	1	1	1	1	1	1	1	1	1	2	1	1
chr1	154449407	154476455	PMF1	1	1	1	1	1	1	1	1	1	1	1	1	1	1	1	1	1	1	1	1	1	1	1	1	1	1	1
chr1	154478574	154479736	BGLAP	1	1	1	1	1	1	1	1	1	1	1	1	1	1	1	1	1	1	1	1	1	1	1	1	1	1	1
chr1	154479835	154484416	PAQR6	2	2	2	2	2	2	1	2	2	2	2	2	2	2	1	1	2	2	1	2	1	1	1	1	3	2	2
chr1	154485640	154519240	SMG5	2	2	2	2	2	2	1	2	2	2	2	2	2	2	1	1	2	2	1	2	1	1	1	1	3	2	2
chr1	154519362	154528858	TMEM79	1	1	1	1	1	1	1	1	1	1	1	1	1	1	1	1	1	1	1	1	1	1	1	1	1	1	1
chr1	154529108	154532073	C1orf85	1	1	1	1	1	1	1	1	1	1	1	1	1	1	1	1	1	1	1	1	1	1	1	1	1	1	1
chr1	154535039	154535714	VHLL	2	2	2	2	2	2	1	2	2	2	1	2	2	2	1	1	1	1	1	2	1	1	1	1	3	2	2
chr1	154545375	154574819	CCT3	2	2	2	2	2	2	1	2	2	2	1	2	2	2	1	1	1	1	1	2	1	1	1	1	3	2	2
chr1	154573728	154583409	C1orf182	1	1	1	1	1	1	1	1	1	1	1	1	1	1	1	1	1	1	1	1	1	1	1	1	1	1	1
chr1	154605626	154621633	RHBG	1	1	1	2	1	1	1	1	1	1	1	1	1	1	1	1	1	1	1	1	1	1	1	1	1	1	1
chr1	154640678	154665808	C1orf61	2	2	2	1	1	2	2	2	2	3	2	3	2	2	1	1	1	2	1	1	1	1	1	1	2	1	1
chr1	154700143	154737153	MEF2D	1	1	1	1	1	1	1	1	1	1	1	1	1	2	1	1	1	1	1	1	1	1	1	1	2	1	1
chr1	154761820	154809020	IQGAP3	1	1	1	1	1	1	1	1	1	1	1	1	1	1	1	1	1	1	1	1	1	1	1	1	1	1	1
chr1	154818645	154823526	TTC24	1	1	2	1	1	1	1	1	1	1	1	2	1	1	1	1	1	1	1	1	1	1	1	1	2	1	1
chr1	154828181	154830713	APOA1BP	2	1	2	2	1	1	1	1	1	1	1	2	2	2	1	1	1	1	1	1	1	1	1	1	2	1	1
chr1	154830902	154837894	GPATC4	1	1	1	1	1	1	1	1	1	1	1	1	1	1	1	1	1	1	1	1	1	1	1	1	1	1	1
chr1	154855709	154862142	HAPLN2	1	1	1	1	1	1	1	1	1	1	1	1	1	1	1	1	1	1	1	1	1	1	1	1	1	1	1
chr1	154878363	154895942	BCAN	2	2	2	1	1	1	2	1	1	1	1	2	1	1	1	1	1	1	1	1	1	1	1	1	1	1	1
chr1	154905181	154913813	NES	2	2	2	2	1	1	1	1	1	1	1	2	1	1	1	1	1	1	1	1	1	1	1	1	1	1	1
chr1	154936029	154941999	CRABP2	2	2	2	2	2	2	2	2	2	2	2	2	2	2	1	1	2	2	1	2	1	1	1	1	2	2	2
chr1	154959036	154964329	ISG20L2	2	2	2	2	2	2	2	2	2	2	2	2	2	2	1	1	2	2	1	2	1	1	1	1	2	2	2
chr1	154964901	154973365	C1orf66	2	1	2	1	1	1	1	1	1	1	1	2	1	2	1	1	1	1	1	1	1	1	1	1	2	1	1
chr1	154973717	154977547	MRPL24	2	2	2	2	2	2	2	2	2	2	2	3	2	3	1	1	1	2	1	2	1	2	1	1	3	2	2
chr1	154978525	154988160	HDGF	2	2	2	2	2	2	2	2	2	2	2	3	2	3	1	1	2	2	1	2	1	2	1	2	3	2	2
chr1	155003897	155037228	PRCC	1	1	1	1	1	1	1	1	1	1	1	1	1	1	1	1	1	1	1	1	1	1	1	1	1	1	1
chr1	155042659	155053226	SH2D2A	2	2	1	2	2	1	1	1	1	1	1	2	1	1	1	1	1	1	1	1	1	1	1	1	1	1	1
chr1	155077289	155095290	INSRR	2	2	2	2	2	1	1	1	1	1	1	2	1	1	1	1	1	1	1	1	1	1	1	1	1	1	1
chr1	155097294	155118266	NTRK1	1	1	1	1	1	1	1	2	1	2	1	2	1	1	1	1	1	1	1	1	1	1	1	1	1	1	1
chr1	155130146	155152850	PEAR1	2	2	1	2	2	1	1	1	1	1	1	1	1	1	1	1	1	1	1	1	1	1	1	1	1	1	1
chr1	155157047	155169504	C1orf92	2	2	2	1	1	1	1	2	1	1	1	2	1	1	1	1	1	1	1	1	1	1	1	1	1	1	1
chr1	155171256	155281786	ARHGEF11	1	1	1	1	1	1	1	1	1	1	1	1	1	1	1	1	1	1	1	1	1	1	1	1	1	1	1
chr1	155328459	155336224	FLJ16478	2	2	2	1	1	2	1	2	2	3	1	2	2	2	1	1	1	2	1	2	1	1	1	1	2	1	1
chr1	155369601	155374801	ETV3	1	1	1	1	1	1	1	1	1	1	1	1	1	1	1	1	1	1	1	1	1	1	1	1	1	1	1
chr1	155749790	155788934	FCRL5	1	1	1	1	1	1	1	1	1	1	1	1	1	1	1	1	1	1	1	1	1	1	1	1	1	1	1
chr1	155810163	155834494	FCRL4	1	1	1	1	1	1	1	1	1	1	1	1	1	1	1	1	1	1	1	1	1	1	1	1	1	1	1
chr1	155914602	155937271	FCRL3	1	1	1	1	1	1	1	1	1	1	1	1	1	1	1	1	1	1	1	1	1	1	1	1	1	1	1
chr1	155982149	156013533	FCRL2	1	1	1	1	1	1	1	1	1	1	1	1	1	1	1	1	1	1	1	1	1	1	1	1	1	1	1
chr1	156031277	156056515	FCRL1	1	1	1	1	1	1	1	1	1	1	1	1	1	1	1	1	1	1	1	1	1	1	1	1	1	1	1
chr1	156067329	156078175	CD5L	1	2	1	1	1	1	1	2	1	1	1	2	2	1	1	1	1	1	1	1	1	1	1	1	1	1	1
chr1	156229686	156332464	KIRREL	1	1	1	1	1	1	1	1	1	1	1	1	1	1	1	1	1	1	1	1	1	1	1	1	1	1	1
chr1	156416360	156422838	CD1D	1	1	1	1	1	1	1	1	1	1	1	1	1	1	1	1	1	1	1	1	1	1	1	1	1	1	1
chr1	156490550	156494680	CD1A	1	1	1	1	1	1	1	1	1	1	1	1	1	1	1	1	1	1	1	1	1	1	1	1	1	1	1
chr1	156526186	156531187	CD1C	1	1	1	1	1	1	1	1	1	1	1	1	1	1	1	1	1	1	1	1	1	1	1	1	1	1	1
chr1	156564365	156567945	CD1B	1	1	1	1	1	1	1	1	1	1	1	1	1	1	1	1	1	1	1	1	1	1	1	1	1	1	1
chr1	156590163	156593965	CD1E	1	1	1	1	1	1	1	1	1	1	1	1	1	1	1	1	1	1	1	1	1	1	1	1	1	1	1
chr1	156634935	156635880	OR10T2	1	1	1	1	1	1	1	1	1	1	1	1	1	1	1	1	1	1	1	1	1	1	1	1	1	1	1
chr1	156656341	156657280	OR10K2	1	1	1	1	1	1	1	1	1	1	1	1	1	1	1	1	1	1	1	1	1	1	1	1	1	1	1
chr1	156701975	156702915	OR10K1	1	1	1	1	1	1	1	1	1	1	1	1	1	1	1	1	1	1	1	1	1	1	1	1	1	1	1
chr1	156716291	156717298	OR10R2	1	1	1	1	1	1	1	1	1	1	1	1	1	1	1	1	1	1	1	1	1	1	1	1	1	1	1
chr1	156783543	156784519	OR6Y1	1	1	1	1	1	1	1	1	1	1	1	1	1	1	1	1	1	1	1	1	1	1	1	1	1	1	1
chr1	156815335	156816313	OR10X1	1	1	1	1	1	1	1	1	1	1	1	1	1	1	1	1	1	1	1	1	1	1	1	1	1	1	1
chr1	156842852	156843793	OR10Z1	1	1	1	1	1	1	1	1	1	1	1	1	1	1	1	1	1	1	1	1	1	1	1	1	1	1	2
chr1	156847119	156923130	SPTA1	1	1	1	1	1	1	1	1	1	1	1	1	1	1	1	1	1	1	1	1	1	1	1	1	1	1	1
chr1	156936091	156937066	OR6K2	1	1	1	1	1	1	1	1	1	1	1	1	1	1	1	1	1	1	1	1	1	1	1	1	1	1	1
chr1	156953583	156954577	OR6K3	1	1	1	1	1	1	1	1	1	1	1	1	1	1	1	1	1	1	1	1	1	1	1	1	1	1	1
chr1	156991229	156992261	OR6K6	1	1	1	1	1	1	1	1	1	1	1	1	1	1	1	1	1	1	1	1	1	1	1	1	1	1	1
chr1	157002158	157003096	OR6N1	1	1	1	1	1	1	1	1	1	1	1	1	1	1	1	1	1	1	1	1	1	1	1	1	1	1	1
chr1	157013096	157014049	OR6N2	1	1	1	1	1	1	1	1	1	1	1	1	1	1	1	1	1	1	1	1	1	1	1	1	1	1	1
chr1	157067791	157085894	MNDA	1	1	1	1	1	1	1	1	1	1	1	1	1	1	1	1	1	1	1	1	1	1	1	1	1	1	1
chr1	157167965	157213467	PYHIN1	1	1	1	1	1	2	2	2	2	1	2	2	1	2	1	1	1	1	1	2	1	1	1	1	1	1	1
chr1	157246305	157291567	IFI16	1	1	1	1	1	1	1	1	1	1	1	1	1	1	1	1	1	1	1	1	1	1	1	1	1	1	1
chr1	157298898	157313271	AIM2	2	2	1	1	1	1	1	1	1	1	1	1	1	1	1	1	1	1	1	1	1	1	1	1	1	1	1
chr1	157408043	157438425	IGSF4B	1	1	1	1	1	1	1	1	1	1	1	1	1	1	1	1	1	1	1	1	1	1	1	1	1	1	1
chr1	157441133	157442912	DARC	1	1	1	1	1	1	1	1	1	1	1	1	1	1	1	1	1	1	1	1	1	1	1	1	1	1	1
chr1	157526127	157544637	FCER1A	1	1	1	1	1	1	1	1	1	1	1	1	1	1	1	1	1	1	1	1	1	1	1	1	1	1	1
chr1	157550085	157551073	OR10J3	1	1	1	1	1	1	1	1	1	1	1	1	1	1	1	1	1	1	1	1	1	1	1	1	1	1	1
chr1	157676172	157677134	OR10J1	1	1	1	1	1	1	1	1	1	1	1	1	1	1	1	1	1	1	1	1	1	1	1	1	1	1	1
chr1	157771493	157772421	OR10J5	1	1	1	1	1	1	1	1	1	1	1	1	1	1	1	1	1	1	1	1	1	1	1	1	1	1	1
chr1	157824239	157825284	APCS	1	1	1	1	1	1	1	1	1	1	1	1	1	1	1	1	1	1	1	1	1	1	1	1	1	1	1
chr1	157948703	157951003	CRP	1	1	1	1	1	1	1	1	1	1	1	1	1	1	1	1	1	1	1	1	1	1	1	1	1	1	1
chr1	158017382	158018957	DUSP23	1	1	1	1	1	1	1	1	1	1	1	1	1	1	1	1	1	1	1	1	1	1	1	1	1	1	1
chr1	158038796	158052671	FCRL6	1	1	1	1	1	1	1	1	1	1	1	1	1	1	1	1	1	1	1	1	1	1	1	1	1	1	1
chr1	158063102	158073906	SLAMF8	1	1	1	1	1	1	1	1	1	1	1	1	1	1	1	1	1	1	1	1	1	1	1	1	1	1	1
chr1	158090730	158099071	VSIG8	1	1	1	1	1	1	1	1	1	1	1	1	1	1	1	1	1	1	1	1	1	1	1	1	1	1	1
chr1	158108779	158136530	CCDC19	1	1	2	1	1	2	2	2	2	3	1	3	3	3	1	1	1	2	1	2	1	2	1	1	2	1	1
chr1	158154526	158161908	TAGLN2	1	1	1	1	1	1	1	1	1	1	1	1	1	1	1	1	1	1	1	1	1	1	1	1	1	1	1
chr1	158163455	158182010	IGSF9	1	1	1	1	1	1	1	1	1	1	1	1	1	1	1	1	1	1	1	1	1	1	1	1	1	1	1
chr1	158187907	158190634	SLAMF9	2	2	2	1	1	1	1	1	1	1	1	2	2	2	1	1	2	1	1	1	1	1	1	1	2	1	1
chr1	158264085	158268407	PIGM	1	1	1	1	1	1	1	1	1	1	1	1	1	1	1	1	1	1	1	1	1	1	1	1	1	1	1
chr1	158274657	158306585	KCNJ10	1	1	1	1	1	1	1	1	1	1	1	1	1	1	1	1	1	1	1	1	1	1	1	1	1	1	1
chr1	158317983	158325836	KCNJ9	1	1	1	1	1	1	1	1	1	1	1	1	1	1	1	1	1	1	1	1	1	1	1	1	1	1	1
chr1	158327753	158335032	IGSF8	1	1	1	1	1	1	1	1	1	1	1	1	1	1	1	1	1	1	1	1	1	1	1	1	1	1	1
chr1	158352171	158379996	ATP1A2	1	1	1	1	1	1	1	1	1	1	1	1	1	1	1	1	1	1	1	1	1	1	1	1	1	1	1
chr1	158413824	158423390	ATP1A4	1	1	1	1	1	1	1	1	1	1	1	1	1	1	1	1	1	1	1	1	1	1	1	1	1	1	1
chr1	158426988	158438298	CASQ1	1	2	2	1	1	2	1	2	1	2	1	2	2	1	1	1	1	1	1	1	1	1	1	1	1	1	1
chr1	158441750	158451784	PEA15	2	2	2	2	2	2	2	2	2	2	1	2	2	2	1	1	2	2	1	2	1	1	1	1	2	1	2
chr1	158452128	158498603	WDR42A	2	1	2	2	1	2	1	2	2	1	1	2	2	2	1	1	1	1	1	1	1	1	1	1	2	1	1
chr1	158513225	158521555	PEX19	2	2	2	2	2	2	2	3	2	3	2	3	2	3	1	1	2	2	2	2	2	2	1	2	3	2	2
chr1	158525000	158579978	COPA	2	2	2	2	2	2	2	3	2	3	2	3	2	3	1	1	2	2	2	2	2	2	1	2	3	2	2
chr1	158579686	158595365	NCSTN	1	1	1	1	1	1	1	1	1	1	1	1	1	1	1	1	1	1	1	1	1	1	1	1	1	1	1
chr1	158603484	158609262	NHLH1	2	2	2	1	1	1	1	1	1	1	1	1	1	1	1	1	1	1	1	1	1	1	1	1	1	1	1
chr1	158636990	158665088	VANGL2	1	1	1	1	1	1	1	1	1	1	1	1	1	1	1	1	1	1	1	1	1	1	1	1	1	1	1
chr1	158721443	158759666	SLAMF6	1	1	1	1	1	1	1	1	1	1	1	1	1	1	1	1	1	1	1	1	1	1	1	1	1	1	1
chr1	158782418	158815887	CD84	1	1	1	1	1	1	1	1	1	1	2	1	1	1	1	1	1	1	1	1	1	1	1	1	1	1	1
chr1	158846513	158883493	SLAMF1	1	1	1	1	1	1	1	1	1	1	2	1	1	1	1	1	1	1	1	1	1	1	1	1	1	1	1
chr1	158915161	158948209	CD48	1	1	1	1	1	1	1	1	1	1	2	1	1	1	1	1	1	1	1	1	1	1	1	1	1	1	1
chr1	158975700	158991224	SLAMF7	1	1	1	1	1	1	1	1	1	1	1	1	1	1	1	1	1	1	1	1	1	1	1	1	1	1	1
chr1	159032551	159064667	LY9	1	1	1	1	1	1	1	1	1	1	1	1	1	1	1	1	1	1	1	1	1	1	1	1	1	1	1
chr1	159066573	159099269	CD244	1	1	1	1	1	1	1	1	1	1	1	1	1	1	1	1	1	1	1	1	1	1	1	1	1	1	1
chr1	159112955	159121584	ITLN1	1	1	1	1	1	1	1	1	1	1	1	1	1	1	1	1	1	1	1	1	1	1	1	1	1	1	1
chr1	159181440	159191213	ITLN2	2	2	2	2	2	1	1	1	1	2	1	1	1	3	1	1	2	1	1	2	1	1	1	1	1	1	2
chr1	159231624	159257757	F11R	2	2	1	1	1	1	1	1	1	1	1	1	1	1	1	1	1	1	1	1	1	1	1	1	1	1	1
chr1	159274044	159275398	LOC100134860	2	2	2	2	1	2	2	2	2	2	2	2	2	2	1	1	2	2	1	1	1	1	1	1	2	1	1
chr1	159275665	159282381	USF1	1	1	1	1	1	1	1	1	1	1	2	1	1	1	1	1	1	1	1	1	1	1	1	1	1	1	1
chr1	159283356	159306384	ARHGAP30	1	1	1	1	1	1	1	1	1	1	1	1	1	1	1	1	1	1	1	1	1	1	1	1	1	1	1
chr1	159308119	159325966	PVRL4	1	1	2	1	1	1	1	1	1	1	1	1	1	1	1	1	1	1	1	1	1	1	1	1	1	1	1
chr1	159334777	159336758	KARCA1	2	2	2	2	2	2	2	2	2	2	1	2	2	3	1	1	2	2	1	2	1	1	1	1	2	1	2
chr1	159336970	159354490	PFDN2	2	2	2	2	2	2	2	2	2	2	1	2	2	3	1	1	2	2	1	2	1	1	1	1	2	1	2
chr1	159354514	159357481	NIT1	2	2	2	2	2	2	2	2	2	2	1	3	2	3	1	1	2	2	1	2	1	1	1	1	3	2	2
chr1	159357391	159369102	DEDD	2	1	2	1	1	2	1	2	2	2	1	2	2	2	1	1	1	1	1	1	1	1	1	1	2	1	2
chr1	159390157	159395270	UFC1	2	1	2	1	1	1	1	1	1	1	1	2	1	2	1	1	1	1	1	1	1	1	1	1	1	1	1
chr1	159395877	159402139	USP21	2	2	2	1	1	1	1	2	1	1	1	2	1	2	1	1	1	1	1	1	1	1	1	1	1	1	1
chr1	159402817	159407634	PPOX	2	1	2	1	1	1	1	1	1	1	1	2	1	2	1	1	1	1	1	1	1	1	1	1	1	1	1
chr1	159407724	159413938	B4GALT3	1	1	2	1	1	1	1	1	1	2	1	1	1	1	1	1	1	1	1	1	1	1	1	1	1	1	1
chr1	159426161	159435469	ADAMTS4	1	1	2	1	1	1	1	1	1	2	1	1	1	1	1	1	1	1	1	1	1	1	1	1	1	1	1
chr1	159435728	159450808	NDUFS2	1	1	1	1	1	1	1	1	1	1	1	1	1	1	1	1	1	1	1	1	1	1	1	1	1	1	1
chr1	159451710	159455662	FCER1G	1	1	1	1	1	1	1	1	1	1	1	1	1	1	1	1	1	1	1	1	1	1	1	1	1	1	1
chr1	159458706	159460042	APOA2	1	1	1	1	1	1	1	1	1	1	1	1	1	1	1	1	1	1	1	1	1	1	1	1	1	1	1
chr1	159462456	159467029	TOMM40L	1	1	1	1	1	1	1	1	1	1	1	1	1	1	1	1	1	1	1	1	1	1	1	1	1	1	1
chr1	159466081	159474624	NR1I3	1	1	1	1	1	1	1	1	1	1	1	1	1	1	1	1	1	1	1	1	1	1	1	1	1	1	1
chr1	159495140	159521864	PCP4L1	1	1	1	1	1	1	1	1	1	1	1	1	1	1	1	1	1	1	1	1	1	1	1	1	1	1	1
chr1	159541150	159546377	MPZ	2	1	2	1	1	2	1	2	2	2	1	2	2	2	1	1	1	1	1	1	1	1	1	1	2	1	1
chr1	159550819	159598847	LOC642502	2	1	2	1	1	2	1	2	2	2	1	2	2	2	1	1	1	1	1	1	1	1	1	1	2	1	1
chr1	159550789	159601157	SDHC	1	1	1	1	1	1	1	1	1	1	1	1	1	1	1	1	1	1	1	1	1	1	1	1	1	1	1
chr1	159601145	159604288	C1orf192	1	1	1	1	1	1	1	1	1	1	1	1	1	1	1	1	1	1	1	1	1	1	1	1	1	1	2
chr1	159741843	159755983	FCGR2A	1	1	1	1	1	1	1	1	1	1	1	1	1	1	1	1	1	1	1	1	1	1	1	1	1	1	1
chr1	159760659	159763309	HSPA6	1	1	1	1	1	1	1	1	1	1	1	1	1	1	1	1	1	1	1	1	1	1	1	1	1	1	1
chr1	159778174	159786442	FCGR3A	1	1	1	1	1	1	1	1	1	1	1	1	1	1	1	1	1	1	1	1	1	1	1	1	1	1	1
chr1	159817761	159836656	FCGR2C	1	1	1	1	1	1	1	1	1	1	1	1	1	1	1	1	1	1	1	1	1	1	1	1	1	1	1
chr1	159859611	159867782	FCGR3B	1	1	1	1	1	1	1	1	1	1	1	1	1	1	1	1	1	1	1	1	1	1	1	1	1	1	1
chr1	159899563	159914575	FCGR2B	1	1	1	1	1	1	1	1	1	1	1	1	1	1	1	1	1	1	1	1	1	1	1	1	1	1	1
chr1	159943385	159950765	FCRLM1	1	1	1	1	1	1	1	1	1	1	1	1	1	1	1	1	1	1	1	1	1	1	1	1	1	1	1
chr1	159959080	159964556	FCRLM2	2	2	2	1	1	1	1	1	1	2	1	2	2	1	1	1	1	1	1	1	1	1	1	1	2	1	1
chr1	159986204	159993575	DUSP12	1	1	2	1	1	2	1	2	2	2	1	2	2	2	1	1	2	1	1	2	1	1	1	1	2	1	2
chr1	160002707	160195475	ATF6	1	1	2	1	1	1	1	2	1	1	1	2	1	1	1	1	1	1	1	1	1	1	1	1	1	1	1
chr1	160219607	160260268	OLFML2B	2	2	2	1	1	1	1	1	1	1	1	1	1	1	1	1	1	1	1	1	1	1	1	1	1	1	1
chr1	160306204	160604852	NOS1AP	1	1	1	1	1	1	1	1	1	1	1	1	1	1	1	1	1	1	1	1	1	1	1	1	1	1	1
chr1	160610430	160613268	C1orf111	1	1	1	1	1	1	1	1	1	1	1	1	1	1	1	1	1	1	1	1	1	1	1	1	1	1	1
chr1	160618143	160623232	FLJ13137	1	1	1	1	1	1	1	1	1	1	1	1	1	1	1	1	1	1	1	1	1	1	1	1	1	1	1
chr1	160631679	160648552	SH2D1B	1	2	2	1	1	2	1	2	2	2	1	2	2	2	1	1	1	1	1	1	1	1	1	1	2	1	2
chr1	160734278	160760468	UHMK1	1	1	2	1	1	2	2	2	2	2	1	2	2	2	1	1	1	2	1	1	1	1	1	1	2	1	2
chr1	160797919	160836257	UAP1	1	1	1	1	1	2	2	3	2	1	1	3	2	1	1	1	1	1	1	1	1	1	1	1	2	1	1
chr1	160868851	161016861	DDR2	1	1	1	1	1	1	1	1	1	1	1	1	1	1	1	1	1	1	1	1	1	1	1	1	1	1	1
chr1	161027119	161049231	HSD17B7	1	1	1	1	1	1	1	1	1	1	1	1	1	1	1	1	1	1	1	1	1	1	1	1	1	1	1
chr1	161090710	161105229	C1orf110	1	1	1	1	1	2	1	3	2	1	1	1	2	1	1	1	2	1	1	1	1	1	1	1	1	1	1
chr1	161305387	161313216	RGS4	1	1	1	1	1	1	1	1	1	1	1	1	1	1	1	1	1	1	1	1	1	1	1	1	1	1	1
chr1	161378721	161439496	RGS5	1	1	2	1	1	2	1	2	2	1	1	2	2	2	1	1	2	1	1	2	1	1	1	1	2	2	2
chr1	161558346	161592177	NUF2	2	1	2	2	1	2	1	2	2	1	1	2	2	1	1	1	2	1	1	1	1	1	2	2	2	1	1
chr1	162795560	163082933	PBX1	2	2	2	2	2	1	1	1	1	1	1	1	1	1	1	1	1	1	1	1	1	1	1	1	1	1	1
chr1	163437728	163591641	LMX1A	1	1	1	1	1	1	1	1	1	1	1	1	1	1	1	1	1	1	1	1	1	1	1	1	1	1	1
chr1	163672788	163681054	RXRG	1	1	1	1	1	1	1	1	1	1	1	1	1	1	1	1	1	1	1	1	1	1	1	1	1	1	1
chr1	163779867	163799822	LRRC52	2	2	2	2	1	2	2	2	2	2	1	2	2	2	1	1	1	2	1	2	1	1	1	1	2	1	1
chr1	163867073	163891477	MGST3	2	2	2	1	1	2	1	2	2	1	1	2	2	1	1	1	1	1	1	1	1	1	1	1	2	1	1
chr1	163898072	163934524	ALDH9A1	2	2	2	2	2	2	2	2	2	2	1	2	2	2	1	1	2	1	1	2	1	1	1	1	3	1	2
chr1	163963131	164004712	TMCO1	2	2	2	2	2	2	2	2	2	2	2	2	2	2	1	1	2	1	1	2	1	1	1	1	3	1	2
chr1	164063513	164143961	UCK2	1	2	2	1	1	1	1	1	1	1	1	1	1	1	1	1	1	1	1	1	1	1	1	1	1	1	1
chr1	164305880	164402830	FAM78B	1	1	2	1	1	1	1	1	1	1	1	2	1	1	1	1	1	1	1	1	1	1	1	1	1	1	1
chr1	165075347	165090333	POGK	1	1	1	1	1	1	1	1	1	1	1	2	1	1	1	1	1	1	1	1	1	1	1	1	1	1	1
chr1	165092373	165112103	TADA1L	1	1	1	1	1	1	1	1	1	1	1	1	1	1	1	1	1	1	1	1	1	1	1	1	1	1	1
chr1	165154619	165211185	C1orf32	1	1	1	1	1	1	1	1	1	1	1	1	1	1	1	1	1	1	1	1	1	1	1	1	1	1	1
chr1	165225142	165258071	MAEL	1	1	1	1	1	1	1	1	1	1	1	1	1	1	1	1	1	1	1	1	1	1	1	1	1	1	1
chr1	165288705	165326492	GPA33	1	1	1	1	1	1	1	1	1	1	1	1	1	1	1	1	1	1	1	1	1	1	1	1	1	1	1
chr1	165330710	165365026	DUSP27	2	2	2	1	1	2	1	2	1	2	1	2	2	2	1	1	1	2	1	1	1	1	1	1	2	1	2
chr1	165456766	165651941	POU2F1	1	1	1	1	1	1	1	1	1	1	1	1	1	1	1	1	1	1	1	1	1	1	1	1	1	1	1
chr1	165666507	165754450	CD247	1	1	1	1	1	1	1	1	1	1	1	1	1	1	1	1	1	1	1	1	1	1	1	1	1	1	1
chr1	165776876	165789680	CREG1	1	1	1	1	1	1	1	1	1	1	2	1	1	1	1	1	1	1	1	1	1	1	1	1	1	1	3
chr1	165865953	165942109	RCSD1	2	2	2	1	1	2	1	2	2	1	2	2	1	2	1	1	1	1	1	1	1	1	1	1	2	1	1
chr1	165957831	166026682	MPZL1	1	1	1	1	1	1	1	1	1	1	1	1	1	1	1	1	1	1	1	1	1	1	1	1	1	1	1
chr1	166045506	166149964	SAC	2	2	3	2	2	2	2	2	2	2	2	3	2	3	1	2	2	2	2	2	2	2	2	2	3	2	2
chr1	166153933	166171857	BRP44	2	2	3	2	2	2	2	2	2	2	2	3	2	3	1	2	2	2	2	2	2	2	2	2	3	2	2
chr1	166172531	166311703	IQWD1	1	1	1	1	1	1	1	1	1	1	1	1	1	1	1	1	1	1	1	1	1	1	1	1	1	1	1
chr1	166326307	166340771	GPR161	1	1	2	1	1	2	1	2	2	1	1	2	2	2	1	1	1	1	1	1	1	1	1	1	2	1	1
chr1	166414794	166437973	TIPRL	1	2	2	1	1	1	1	1	2	2	1	2	1	1	1	1	1	1	1	1	1	1	1	1	2	1	1
chr1	166461869	166479001	SFT2D2	1	1	1	1	1	1	1	1	1	1	1	1	1	1	1	1	1	1	1	1	1	1	1	1	1	1	1
chr1	166516901	166550286	TBX19	1	1	1	1	1	1	1	1	1	1	1	1	1	1	1	1	1	1	1	1	1	1	1	1	1	1	1
chr1	166776626	166779859	XCL2	1	1	1	1	1	1	1	1	1	1	1	1	1	1	1	1	1	1	1	1	1	1	1	1	1	1	1
chr1	166812479	166817939	XCL1	1	1	1	1	1	1	1	1	1	1	1	1	1	1	1	1	1	1	1	1	1	1	1	1	1	1	1
chr1	166931330	166965052	DPT	2	2	2	1	1	2	2	1	1	2	1	2	2	1	1	1	2	2	1	2	1	2	1	1	2	1	1
chr1	167342570	167368584	ATP1B1	2	1	2	1	1	2	2	2	2	2	1	2	2	2	1	1	2	1	1	2	1	1	1	2	2	2	2
chr1	167368398	167603810	NME7	2	1	2	1	1	2	2	2	2	2	1	2	2	2	1	1	2	1	1	2	1	1	1	2	2	2	2
chr1	167603817	167632402	BLZF1	1	1	1	1	1	1	1	1	1	1	1	1	1	1	1	1	2	1	1	1	1	1	1	1	1	1	1
chr1	167630737	167663294	C1orf114	2	2	2	1	1	2	2	2	2	2	1	2	2	2	1	1	2	1	1	1	1	1	1	1	2	1	2
chr1	167699791	167721865	SLC19A2	1	1	1	1	1	1	1	1	1	1	1	1	1	1	1	1	1	1	1	1	1	1	1	1	1	1	1
chr1	167747815	167822393	F5	1	1	1	1	1	1	1	1	1	1	1	1	1	1	1	1	1	1	1	1	1	1	1	1	1	1	1
chr1	167824711	167866001	SELP	1	1	1	1	1	1	1	1	1	1	1	1	1	1	1	1	1	1	1	1	1	1	1	1	1	1	1
chr1	167926433	167947461	SELL	1	1	1	1	1	1	1	1	1	1	1	1	1	1	1	1	1	1	1	1	1	1	1	1	1	1	1
chr1	167958405	167969803	SELE	2	1	2	2	1	2	1	2	2	2	2	2	2	2	1	1	1	1	1	2	1	1	1	1	2	1	2
chr1	168028295	168030655	C1orf156	2	1	2	2	1	2	1	2	2	2	2	2	2	2	1	1	1	1	1	2	1	1	1	1	2	1	2
chr1	168031173	168088851	C1orf112	1	1	1	1	1	1	1	1	1	1	1	1	1	1	1	1	1	1	1	1	1	1	1	1	1	1	1
chr1	168088964	168124657	SCYL3	1	1	1	1	1	1	1	2	2	1	1	2	1	1	1	1	1	1	1	1	1	1	1	1	1	1	1
chr1	168157094	168310503	KIFAP3	2	1	2	1	1	2	1	3	2	2	1	2	2	2	1	1	2	1	1	2	1	1	1	1	3	1	2
chr1	168767893	168789208	SCYL1BP1	2	2	2	2	2	2	1	3	3	1	1	3	2	1	1	1	1	1	1	1	1	1	1	1	1	1	1
chr1	168899936	168975164	PRRX1	1	1	1	1	1	1	1	1	1	1	1	1	1	1	1	1	1	1	1	1	1	1	1	1	1	1	1
chr1	169171259	169234568	C1orf129	1	1	1	1	1	1	1	1	1	1	1	1	1	1	1	1	1	1	1	1	1	1	1	1	1	1	1
chr1	169326659	169353581	FMO3	1	1	1	1	1	1	1	1	1	1	1	1	1	1	1	1	1	1	1	1	1	1	1	1	1	1	1
chr1	169421011	169448446	FMO2	1	1	1	1	1	1	1	1	1	1	1	1	1	1	1	1	1	1	1	1	1	1	1	1	1	1	1
chr1	169484286	169521735	FMO1	1	1	1	1	1	1	1	1	1	1	1	1	1	1	1	1	1	1	1	1	1	1	1	1	1	1	1
chr1	169550109	169577846	FMO4	2	2	2	2	2	2	2	2	2	2	2	2	2	3	1	1	2	2	1	2	1	1	1	2	2	1	1
chr1	169721289	169829272	BAT2D1	1	1	1	1	1	1	1	1	1	1	1	1	1	1	1	1	1	1	1	1	1	1	1	1	1	1	1
chr1	169871180	169888396	MYOC	2	2	2	1	1	2	2	2	2	2	1	2	2	2	1	1	2	2	1	2	1	1	1	1	2	1	2
chr1	169938782	169977837	VAMP4	2	2	2	1	1	1	1	2	2	1	1	2	2	2	1	1	1	1	1	1	1	1	1	1	2	1	2
chr1	170017383	170033478	KIAA0859	2	2	2	1	1	1	1	1	1	1	1	1	1	1	1	1	1	1	1	1	1	1	1	1	1	1	1
chr1	170077260	170648479	DNM3	1	1	1	1	1	1	1	1	1	1	1	1	1	1	1	1	1	1	1	1	1	1	1	1	1	1	1
chr1	170677220	170679853	PIGC	1	1	1	1	1	1	1	1	1	1	1	1	1	1	1	1	1	1	1	1	1	1	1	1	1	1	1
chr1	170656452	170704588	C1orf105	2	2	3	2	2	2	2	2	2	2	2	3	2	3	1	1	2	2	1	2	1	1	2	2	3	2	2
chr1	170768979	170847594	C1orf9	1	1	1	1	1	1	1	1	1	1	1	1	1	1	1	1	1	1	1	1	1	1	1	1	1	1	1
chr1	170894807	170902633	FASLG	1	1	1	1	1	1	1	1	1	1	1	1	1	1	1	1	1	1	1	1	1	1	1	1	1	1	1
chr1	171276982	171286726	TNFSF18	1	1	1	1	1	1	1	1	1	1	1	1	1	1	1	1	1	1	1	1	1	1	1	1	1	1	1
chr1	171419493	171443094	TNFSF4	2	2	2	2	2	2	2	2	2	2	1	3	2	2	1	1	1	2	1	1	1	2	1	1	2	2	2
chr1	171713108	171724570	PRDX6	1	1	1	1	1	1	1	1	1	1	1	1	1	1	1	1	1	1	1	1	1	1	1	1	1	1	1
chr1	171736226	171838803	SLC9A11	1	1	1	1	1	1	1	1	1	1	1	1	1	1	1	1	1	1	1	1	1	1	1	1	1	1	1
chr1	171844097	171905624	ANKRD45	1	1	2	1	1	2	1	2	2	1	1	2	2	2	1	1	2	1	1	1	1	1	1	1	2	1	1
chr1	171950702	172022461	KLHL20	2	2	2	2	2	2	2	2	2	2	2	2	2	2	1	1	1	1	1	2	1	1	1	2	3	2	2
chr1	172035639	172060082	C1orf155	2	2	2	2	2	2	2	2	2	2	2	2	2	2	1	1	1	1	1	2	1	1	1	2	3	2	2
chr1	172060580	172094305	DARS2	2	2	2	2	2	2	2	2	2	2	2	3	2	3	1	1	1	2	1	2	1	1	1	2	3	2	2
chr1	172104154	172109399	ZBTB37	1	1	1	1	1	1	1	1	1	1	1	1	1	1	1	1	1	1	1	1	1	1	1	1	1	1	1
chr1	172139565	172153096	SERPINC1	1	1	1	1	1	1	1	1	1	1	1	1	1	1	1	1	1	1	1	1	1	1	1	1	1	1	1
chr1	172166974	172228833	RC3H1	1	1	1	1	1	1	1	1	1	1	1	1	1	1	1	1	1	1	1	1	1	1	1	1	1	1	1
chr1	172683834	172685306	GPR52	1	1	2	1	1	1	1	1	1	1	1	1	1	1	1	1	2	1	1	1	1	1	1	1	1	1	1
chr1	173111306	173193949	RABGAP1L	2	2	2	2	2	2	2	2	2	2	2	2	2	3	1	1	2	2	1	2	1	1	1	2	3	2	2
chr1	173235514	173247786	CACYBP	2	1	2	1	1	1	1	2	2	1	1	2	1	2	1	1	1	1	1	1	1	1	1	1	2	1	1
chr1	173249752	173259184	MRPS14	1	1	1	1	1	1	1	1	1	1	1	1	1	1	1	1	1	1	1	1	1	1	1	1	1	1	1
chr1	173303616	173383825	TNN	1	1	1	1	1	1	1	1	1	1	1	1	1	1	1	1	1	1	1	1	1	1	1	1	1	1	1
chr1	173558557	173979375	TNR	2	2	2	1	1	2	2	2	2	2	1	3	2	2	1	1	2	2	1	2	1	1	1	1	2	2	2
chr1	174180590	174442993	RFWD2	1	1	1	1	1	1	1	1	1	1	1	1	1	1	1	1	1	1	1	1	1	1	1	1	1	1	1
chr1	174698929	175078591	PAPPA2	1	1	1	1	1	1	1	1	1	1	1	1	1	1	1	1	1	1	1	1	1	1	1	1	1	1	1
chr1	175104576	175400647	ASTN	1	1	1	1	1	1	1	1	1	1	1	1	1	1	1	1	1	1	1	1	1	1	1	1	1	1	1
chr1	175407255	175518181	FAM5B	1	1	1	1	1	1	1	1	1	1	1	1	1	1	1	1	1	1	1	1	1	1	1	1	1	1	1
chr1	176164864	176205673	LZTR2	1	1	1	1	1	1	1	1	1	1	1	1	1	1	1	1	1	1	1	1	1	1	1	1	1	1	1
chr1	176577228	176710178	RASAL2	1	1	1	1	1	1	1	1	1	1	1	1	1	1	1	1	1	1	1	1	1	1	1	1	1	1	1
chr1	176748834	176758407	C1orf49	2	2	2	1	1	1	1	1	1	1	1	2	1	1	1	1	1	2	1	1	1	1	1	1	1	1	1
chr1	176778553	176784647	FLJ35530	1	1	1	1	1	1	1	1	1	1	1	1	1	1	1	1	1	1	1	1	1	1	1	1	1	1	1
chr1	177085293	177106838	ANGPTL1	2	2	2	1	1	1	1	1	1	1	1	2	1	1	1	1	1	1	1	1	1	1	1	1	2	1	1
chr1	176961001	177115546	RALGPS2	2	2	2	1	1	1	1	1	1	1	1	2	1	1	1	1	1	1	1	1	1	1	1	1	2	1	1
chr1	177261696	177312316	FAM20B	1	1	2	1	1	1	1	1	1	1	1	2	2	1	1	1	1	2	1	1	1	1	1	1	2	1	1
chr1	177317734	177331750	TOR3A	1	1	1	1	1	1	1	1	1	1	1	2	1	1	1	1	1	1	1	1	1	1	1	1	2	1	1
chr1	177335084	177465390	ABL2	1	1	1	1	1	1	1	1	1	1	1	2	1	1	1	1	1	1	1	1	1	1	1	1	2	1	1
chr1	177529639	177591075	SOAT1	1	1	1	1	1	1	1	1	1	1	1	2	1	1	1	1	1	1	1	1	1	1	1	1	2	1	1
chr1	177601737	177790491	C1orf125	1	1	1	1	1	1	1	1	1	1	1	1	1	1	1	1	1	1	1	1	1	1	1	1	1	1	1
chr1	177786298	177811691	NPHS2	1	1	1	1	1	1	1	1	1	1	1	1	1	1	1	1	1	1	1	1	1	1	1	1	1	1	1
chr1	177827647	177927021	TDRD5	2	2	2	2	2	1	1	1	1	1	1	1	1	1	1	1	1	1	1	1	1	1	1	1	1	1	1
chr1	177978920	178051949	C1orf76	1	1	1	1	1	1	1	1	1	1	1	1	1	1	1	1	1	1	1	1	1	1	1	1	1	1	1
chr1	178100538	178100934	IFRG15	1	1	1	1	1	1	1	1	2	1	1	1	1	1	1	1	2	1	1	1	1	1	1	1	2	1	1
chr1	178080575	178113557	TOR1AIP2	2	2	2	2	2	2	2	2	2	3	2	3	2	3	1	1	2	2	1	2	1	2	1	1	2	2	2
chr1	178118042	178155834	TOR1AIP1	2	2	2	2	2	2	2	2	2	2	1	3	2	2	1	1	2	2	1	2	1	1	1	1	2	2	2
chr1	178190530	178350637	CEP350	2	2	2	1	1	2	1	2	1	2	1	3	2	2	1	1	1	2	1	1	1	1	1	1	1	1	1
chr1	178390590	178433790	QSCN6	2	2	2	2	1	1	1	1	1	1	1	2	1	1	1	1	1	1	1	1	1	1	1	1	2	1	1
chr1	178466064	178510811	LHX4	2	2	2	1	1	2	2	2	2	2	1	2	2	2	1	1	2	2	1	1	1	1	1	1	2	1	2
chr1	178523988	178738102	ACBD6	2	2	2	1	1	1	1	1	1	1	1	2	1	1	1	1	2	1	1	1	1	1	1	1	1	1	1
chr1	178867795	179122102	XPR1	2	2	2	1	1	2	1	1	1	1	1	2	1	1	1	1	1	1	1	1	1	1	1	1	1	1	1
chr1	179148935	179181862	KIAA1614	2	2	2	1	1	1	1	2	1	1	1	2	1	2	1	1	1	1	1	1	1	1	1	1	2	1	1
chr1	179208801	179258669	STX6	1	1	1	1	1	1	1	2	1	1	1	1	1	1	1	1	1	1	1	1	1	1	1	1	1	1	1
chr1	179269761	179291256	MR1	2	2	2	1	1	2	2	2	2	2	2	3	2	2	1	1	1	2	1	2	1	1	1	1	2	1	1
chr1	179324260	179326602	IER5	2	2	1	2	1	1	1	1	1	1	1	1	1	1	1	1	1	1	1	1	1	1	1	1	1	1	1
chr1	179719338	180037336	CACNA1E	1	1	1	1	1	1	1	1	1	1	1	1	1	1	1	1	1	1	1	1	1	1	1	1	1	1	1
chr1	180290329	180297470	ZNF648	2	3	2	2	2	2	2	2	2	2	1	3	2	1	1	1	1	2	1	1	1	1	1	1	1	1	1
chr1	180618291	180627573	GLUL	1	1	1	1	1	1	1	1	1	1	1	1	1	1	1	1	1	1	1	1	1	1	1	1	1	1	1
chr1	180633876	180636374	TEDDM1	1	1	1	1	1	1	1	1	1	1	1	1	1	1	1	1	1	1	1	1	1	1	1	1	1	1	1
chr1	180809394	180822731	RNASEL	1	1	1	1	1	1	1	1	1	1	1	1	1	1	1	1	1	1	1	1	1	1	1	1	1	1	1
chr1	180834380	180840171	RGS16	1	1	1	1	1	1	1	1	1	1	1	1	1	1	1	1	1	1	1	1	1	1	1	1	1	1	1
chr1	180882414	180908690	RGS8	1	1	1	1	1	1	1	1	1	1	1	1	1	1	1	1	1	1	1	1	1	1	1	1	1	1	1
chr1	181028016	181065211	NPL	2	2	2	2	2	2	1	1	1	2	1	2	2	2	1	1	1	1	1	1	1	1	1	1	2	1	1
chr1	181075073	181123505	DHX9	1	1	1	1	1	1	1	1	1	1	1	1	1	1	1	1	1	1	1	1	1	1	1	1	1	1	1
chr1	181135623	181189176	C1orf14	2	2	2	1	1	3	2	3	2	2	1	3	2	3	1	1	2	1	1	2	2	1	1	1	2	2	1
chr1	181259217	181381350	LAMC1	1	1	1	1	1	1	1	1	1	1	1	1	1	3	1	1	1	1	1	2	1	1	1	1	1	1	1
chr1	181421796	181480885	LAMC2	2	2	1	1	1	1	1	1	1	1	1	1	1	1	1	1	1	1	1	1	1	1	1	1	1	1	1
chr1	181484001	181654360	NMNAT2	2	2	2	2	2	2	2	2	2	2	1	3	2	2	1	1	2	2	2	2	1	2	1	1	2	2	2
chr1	181708256	181789948	SMG7	1	1	1	1	1	1	1	1	1	1	1	1	1	1	1	1	1	1	1	1	1	1	1	1	1	1	1
chr1	181791320	181826339	NCF2	2	2	2	1	1	2	1	2	2	2	2	3	2	2	1	1	2	1	1	2	1	1	1	1	2	1	1
chr1	181861956	181871608	ARPC5	1	1	1	1	1	1	1	1	1	1	1	1	1	1	1	1	1	1	1	1	1	1	1	1	1	1	1
chr1	181882040	181889071	APOBEC4	2	2	2	1	1	2	1	2	2	2	2	3	2	2	1	1	2	1	1	1	1	1	1	1	2	1	1
chr1	181871830	182164288	RGL1	1	1	2	1	1	1	1	1	1	1	1	2	1	1	1	1	1	1	1	1	1	1	1	1	1	1	1
chr1	182171589	182273486	GLT25D2	1	1	2	1	1	2	1	2	1	1	1	2	2	2	1	1	2	1	1	1	1	1	1	1	2	1	2
chr1	182287468	182309964	C1orf19	2	2	2	2	1	2	1	2	2	1	1	2	2	2	1	1	1	2	1	1	1	1	1	1	1	1	1
chr1	182622772	182864778	C1orf21	2	2	2	1	1	2	1	2	2	2	1	2	2	2	1	1	2	2	1	1	1	1	1	1	2	1	2
chr1	182926247	182990664	EDEM3	1	2	2	1	1	1	1	1	2	1	1	2	2	2	1	1	1	1	1	1	1	1	1	1	1	1	1
chr1	183026790	183210305	C1orf24	2	2	2	1	1	1	1	1	2	1	1	2	2	2	1	1	2	1	1	1	1	1	1	1	2	1	1
chr1	183281173	183338363	RNF2	2	2	2	2	2	2	2	2	2	2	1	3	2	2	1	1	2	2	1	2	1	2	1	2	2	1	2
chr1	183353840	183392739	C1orf25	2	2	2	2	2	2	2	2	2	2	1	3	2	2	1	1	2	2	1	2	1	2	1	2	2	1	2
chr1	183392913	183527536	C1orf26	2	2	2	2	2	2	2	2	2	3	1	3	2	2	1	1	2	2	1	2	1	2	1	2	2	1	2
chr1	183532146	183553084	IVNS1ABP	1	1	2	1	1	1	1	2	2	1	1	1	1	1	1	1	1	1	1	1	1	1	1	1	1	1	1
chr1	183970305	184426708	HMCN1	1	1	1	1	1	1	1	1	1	1	1	1	1	1	1	1	1	1	1	1	1	1	1	1	1	1	1
chr1	184532600	184550309	PRG4	2	2	2	2	2	2	2	3	2	3	2	3	2	2	1	1	2	2	1	2	1	1	1	2	3	2	2
chr1	184547410	184611080	TPR	1	1	1	1	1	1	1	1	1	1	1	1	1	1	1	1	1	1	1	1	1	1	1	1	1	1	1
chr1	184636326	184637209	OCLM	2	2	2	2	2	2	2	2	2	3	2	3	2	2	1	1	2	2	1	2	1	1	1	2	3	2	2
chr1	184611623	184657126	C1orf27	1	1	1	1	1	1	1	1	1	1	1	1	1	1	1	1	1	1	1	1	1	1	1	1	1	1	1
chr1	184679344	184696862	PDC	1	1	1	1	1	1	1	2	2	3	1	2	2	3	1	1	1	1	1	2	1	1	1	1	2	1	1
chr1	184907592	184916179	PTGS2	1	1	1	1	1	1	1	1	1	2	1	1	1	1	1	1	1	1	1	1	1	1	1	1	2	1	1
chr1	185064654	185224728	PLA2G4A	1	1	2	1	1	1	1	1	1	1	1	1	1	1	1	1	1	1	1	1	1	1	1	1	2	1	1
chr1	188333419	188713382	FAM5C	1	1	1	1	1	1	1	1	1	1	1	1	1	1	1	1	1	1	1	1	1	1	1	1	1	1	1
chr1	190394214	190421566	RGS18	1	1	1	1	1	1	1	1	1	1	1	1	1	1	1	1	1	1	1	1	1	1	1	1	1	1	1
chr1	190552744	190603037	RGS21	1	1	1	1	1	1	1	1	1	1	1	1	1	1	1	1	1	1	1	1	1	1	1	1	1	1	1
chr1	190811479	190815782	RGS1	1	1	1	1	1	1	1	1	1	1	1	1	1	1	1	1	1	1	1	1	1	1	1	1	1	1	1
chr1	190871904	190896010	RGS13	1	1	2	1	1	2	1	1	2	2	1	2	2	2	1	1	2	1	2	1	1	1	2	1	2	1	1
chr1	191044793	191048026	RGS2	2	2	3	2	2	2	2	2	2	3	2	3	2	3	1	1	2	2	2	2	1	1	1	1	3	2	3
chr1	191251522	191295144	UCHL5	2	2	3	2	2	2	2	2	2	3	2	3	2	3	1	1	2	2	2	2	1	1	1	1	3	2	3
chr1	191295375	191320732	TROVE2	1	1	2	1	1	2	2	2	2	2	1	2	2	1	1	1	2	1	1	1	1	1	1	1	2	1	1
chr1	191332222	191341179	GLRX2	1	1	1	1	1	2	2	2	1	1	1	1	1	1	1	1	2	1	1	1	1	1	2	1	1	1	1
chr1	191414798	191422347	B3GALT2	2	1	2	2	1	2	2	2	2	2	1	2	2	2	1	1	2	1	1	1	1	1	1	1	2	1	2
chr1	191357783	191487679	CDC73	2	1	2	2	1	1	1	1	1	1	1	2	1	1	1	1	1	1	1	1	1	1	1	1	1	1	1
chr1	194461535	194844122	KCNT2	1	1	1	1	1	1	1	1	1	1	1	1	1	1	1	1	1	1	1	1	1	1	1	1	1	1	1
chr1	194887763	194983254	CFH	1	1	1	1	1	1	1	1	1	1	1	1	1	1	1	1	1	1	1	1	1	1	1	1	1	1	1
chr1	195010552	195029495	CFHR3	1	1	1	1	1	1	1	1	1	1	1	1	1	1	1	1	1	1	1	1	1	1	1	1	1	1	1
chr1	195055483	195067939	CFHR1	1	1	1	1	1	1	1	1	1	1	1	1	1	1	1	1	1	1	1	1	1	1	1	1	1	1	1
chr1	195123834	195154385	CFHR4	1	1	1	1	1	1	1	1	1	1	1	1	1	1	1	1	1	1	1	1	1	1	1	1	1	1	1
chr1	195179556	195194979	CFHR2	1	1	1	1	1	1	1	1	1	1	1	1	1	1	1	1	1	1	1	1	1	1	1	1	1	1	1
chr1	195213289	195245426	CFHR5	1	1	1	1	1	1	1	1	1	1	1	1	1	1	1	1	1	1	1	1	1	1	1	1	1	1	1
chr1	195274943	195303020	F13B	2	1	2	1	1	2	1	2	1	1	1	2	2	2	1	1	1	1	1	2	1	1	1	1	2	1	1
chr1	195319996	195382287	ASPM	2	1	2	1	1	2	1	2	2	1	1	2	2	2	1	1	2	1	1	2	1	1	1	1	2	1	1
chr1	195389436	195436295	ZBTB41	1	1	1	1	1	1	1	1	1	1	1	1	1	1	1	1	1	1	1	1	1	1	1	1	1	1	1
chr1	195504030	195714207	CRB1	1	1	1	1	1	1	1	1	1	1	1	1	1	1	1	1	1	1	1	1	1	1	1	1	1	1	1
chr1	195745396	195818928	FLJ20054	1	1	1	1	1	1	1	1	1	1	1	2	1	2	1	1	1	1	1	1	1	1	1	1	1	1	1
chr1	195788007	196010945	DENND1B	1	1	2	1	1	1	1	1	1	1	1	2	1	1	1	1	1	1	1	1	1	1	1	1	2	1	1
chr1	196138399	196143118	C1orf53	2	2	2	2	2	1	1	1	1	2	1	2	1	1	1	1	1	1	1	1	1	1	1	1	1	1	1
chr1	196153139	196165896	LHX9	1	1	1	1	1	1	1	1	1	1	1	1	1	1	1	1	1	1	1	1	1	1	1	1	1	1	1
chr1	196468304	196555392	NEK7	1	1	1	1	1	1	1	1	1	1	1	1	1	1	1	1	1	1	1	1	1	1	1	1	1	1	1
chr1	196758978	196776698	ATP6V1G3	1	1	1	1	1	1	1	1	1	1	1	1	1	1	1	1	1	1	1	1	1	1	1	1	1	1	1
chr1	196874759	196993168	PTPRC	1	1	1	1	1	1	1	1	1	1	1	1	1	1	1	1	1	1	1	1	1	1	1	1	1	1	1
chr1	198263392	198413171	NR5A2	1	1	1	1	1	1	1	1	1	1	1	1	1	1	1	1	1	1	1	1	1	1	1	1	1	1	1
chr1	198449278	198450266	FAM58B	2	2	2	1	1	1	1	1	1	2	1	2	1	1	1	1	1	1	1	1	1	1	1	1	1	1	1
chr1	198642049	198645789	ZNF281	1	1	2	1	1	1	1	1	1	2	1	2	1	1	1	1	1	1	1	1	1	1	1	1	2	1	1
chr1	198787929	198856485	KIF14	1	1	2	1	1	2	1	2	2	2	1	2	2	1	1	1	1	1	1	1	1	1	1	1	2	1	2
chr1	198859663	198905658	DDX59	2	2	2	1	1	2	2	2	2	2	1	3	2	2	1	1	2	1	1	2	1	1	1	1	2	1	1
chr1	198975308	199096452	CAMSAP1L1	1	1	1	1	1	1	1	1	1	1	1	1	1	1	1	1	1	1	1	1	1	1	1	1	1	1	1
chr1	199108788	199109874	GPR25	2	2	2	2	1	1	1	1	1	1	1	1	1	1	1	1	1	1	1	1	1	1	1	1	1	1	1
chr1	199127291	199151486	C1orf106	1	1	1	1	1	1	1	1	1	1	1	1	1	1	1	1	1	1	1	1	1	1	1	1	1	1	1
chr1	199205142	199259451	KIF21B	1	1	1	1	1	1	1	1	1	1	1	1	1	1	1	1	1	1	1	1	1	1	1	1	1	1	1
chr1	199275264	199348317	CACNA1S	1	1	1	1	1	1	1	1	1	1	1	2	1	1	1	1	1	1	1	1	1	1	1	1	1	1	1
chr1	199370523	199390241	TMEM9	1	1	1	1	1	1	1	1	1	1	1	1	1	1	1	1	1	1	1	1	1	1	1	1	1	1	1
chr1	199448392	199464697	DKFZp434B1231	1	1	1	1	1	1	1	1	1	1	1	1	1	3	1	1	1	1	1	2	1	1	1	1	1	1	1
chr1	199519202	199568738	PKP1	1	1	1	1	1	1	2	1	1	1	1	1	1	1	1	1	1	1	1	1	1	1	1	1	1	1	1
chr1	199594764	199613428	TNNT2	1	1	1	1	1	1	1	1	1	1	1	1	1	2	1	1	1	1	1	1	1	1	1	1	1	1	1
chr1	199616588	199635292	LAD1	1	1	1	1	1	1	1	1	1	1	1	1	1	1	1	1	1	1	1	1	1	1	1	1	1	1	1
chr1	199639518	199657497	TNNI1	2	2	2	1	1	2	2	2	1	1	1	3	2	2	1	1	1	1	1	2	1	1	1	1	1	1	1
chr1	199701244	199704922	PHLDA3	1	1	1	1	1	2	1	2	1	3	1	3	2	2	1	1	1	2	1	1	1	1	1	1	2	1	1
chr1	199719282	199742873	CSRP1	2	2	2	1	1	2	1	1	1	1	1	2	2	1	1	1	1	1	1	1	1	1	1	1	2	1	1
chr1	199884072	200062720	NAV1	2	2	2	1	1	2	1	1	1	2	1	2	1	1	1	1	1	1	1	1	1	1	1	1	2	1	1
chr1	200064910	200120044	IPO9	1	1	1	1	1	1	1	1	1	1	1	2	1	1	1	1	1	1	1	1	1	1	1	1	1	1	1
chr1	200124654	200128049	TMEM58	1	1	1	1	1	1	1	2	1	1	1	3	1	1	1	1	1	1	1	1	1	1	1	1	1	1	1
chr1	200132207	200182339	LMOD1	2	2	2	1	1	2	1	2	2	2	1	2	2	2	1	1	1	1	1	2	1	1	1	1	2	1	2
chr1	200191270	200206410	TIMM17A	2	2	2	1	1	1	1	1	1	1	1	2	2	1	1	1	1	1	1	1	1	1	1	1	2	1	1
chr1	200218388	200241897	RNPEP	1	1	1	1	1	1	1	1	1	1	1	1	1	1	1	1	1	1	1	1	1	1	1	1	1	1	1
chr1	200243695	200251754	ELF3	1	1	1	1	1	1	1	1	1	1	1	1	1	1	1	1	1	1	1	1	1	1	1	1	1	1	1
chr1	200358651	200365257	GPR37L1	2	2	2	1	1	2	1	2	1	2	1	2	2	1	1	1	1	2	1	1	1	1	1	1	1	1	1
chr1	200368599	200380489	ARL8A	1	1	1	1	1	1	1	1	1	1	2	1	1	1	1	1	1	1	1	1	1	1	1	1	1	1	2
chr1	200382765	200396374	PTPN7	1	1	1	1	1	1	1	1	1	1	1	1	1	1	1	1	1	1	1	1	1	1	1	1	1	1	1
chr1	200449905	200555511	LGR6	1	1	2	1	1	1	1	1	1	1	1	2	1	1	1	1	1	1	1	1	1	1	1	1	2	1	2
chr1	200567407	200577707	UBE2T	1	1	1	1	1	1	1	1	1	1	1	1	1	1	1	1	1	1	1	1	1	1	1	1	1	1	1
chr1	200698493	200816903	PPP1R12B	1	1	1	1	1	1	1	1	1	1	1	1	1	1	1	1	1	1	1	1	1	1	1	1	1	1	1
chr1	200831510	200946168	SYT2	2	2	2	1	1	2	1	2	1	1	1	3	2	2	1	1	1	2	1	1	1	1	1	1	2	1	1
chr1	200963155	201044172	JARID1B	1	2	2	1	1	1	1	1	1	1	1	2	1	1	1	1	1	1	1	1	1	1	1	1	2	1	1
chr1	201114710	201124886	RABIF	1	1	2	1	1	1	1	1	1	1	1	2	1	1	1	1	1	1	1	1	1	1	1	1	2	1	1
chr1	201126852	201162994	KLHL12	1	2	2	1	1	1	1	1	1	1	1	2	1	2	1	1	1	1	1	1	1	1	1	1	2	1	1
chr1	201176575	201194034	ADIPOR1	1	2	2	1	1	1	1	1	1	1	1	2	1	2	1	1	1	1	1	1	1	1	1	1	1	1	1
chr1	201197626	201203027	CYB5R1	2	2	2	2	2	2	1	2	2	2	1	2	2	2	1	1	2	1	1	1	1	1	1	1	2	1	2
chr1	201243158	201259290	C1orf370DUP	2	2	2	2	2	2	1	2	2	2	1	2	2	2	1	1	2	1	1	1	1	1	1	1	2	1	2
chr1	201243156	201259820	C1orf37	1	1	1	1	1	1	1	1	1	1	1	1	1	1	1	1	1	1	1	1	1	1	1	1	1	1	1
chr1	201286933	201314486	PPFIA4	1	1	1	1	1	1	1	1	1	1	1	1	1	1	1	1	1	1	1	1	1	1	1	1	1	1	1
chr1	201318881	201322000	MYOG	1	1	1	1	1	1	1	1	1	1	1	1	1	1	1	1	1	1	1	1	1	1	1	1	1	1	1
chr1	201363458	201403156	ADORA1	1	1	1	1	1	1	1	1	1	1	1	1	1	1	1	1	1	1	1	1	1	1	1	1	1	1	1
chr1	201403561	201411565	MYBPH	1	1	1	1	1	1	1	1	1	1	1	1	1	1	1	1	1	1	1	1	1	1	1	1	1	1	1
chr1	201414681	201422545	CHI3L1	1	1	1	1	1	1	1	1	1	1	1	1	1	1	1	1	1	1	1	1	1	1	1	1	1	1	1
chr1	201452417	201465399	CHIT1	2	2	2	2	2	1	2	2	1	1	2	2	1	2	1	1	2	2	2	1	1	2	1	1	2	1	1
chr1	201541286	201545350	BTG2	1	1	1	1	1	1	1	1	1	1	1	1	1	1	1	1	1	1	1	1	1	1	1	1	1	1	1
chr1	201576375	201586912	FMOD	1	1	1	1	1	1	1	1	1	1	1	1	1	1	1	1	1	1	1	1	1	1	1	1	1	1	1
chr1	201711505	201727100	PRELP	1	1	1	1	1	1	1	1	1	1	1	1	1	1	1	1	1	1	1	1	1	1	1	1	1	1	1
chr1	201729893	201744700	OPTC	1	1	2	1	1	2	1	2	2	1	1	3	2	2	1	1	2	1	1	2	1	1	1	1	2	1	1
chr1	201862550	201979830	ATP2B4	1	1	1	1	1	1	1	1	1	1	1	1	1	1	1	1	1	1	1	1	1	1	1	1	1	1	1
chr1	202000959	202012101	LAX1	1	1	2	1	1	2	1	2	2	2	1	2	2	2	1	1	1	1	1	2	1	1	1	1	2	1	2
chr1	202031373	202089878	ZC3H11A	2	1	2	2	2	2	1	2	2	2	1	2	2	2	1	1	1	1	1	2	1	1	1	1	2	1	2
chr1	202097362	202106901	SNRPE	1	1	1	1	1	1	1	1	1	1	1	1	1	1	1	1	1	1	1	1	1	1	1	1	1	1	1
chr1	202268197	202277011	C1orf157	2	3	2	2	2	1	1	1	1	2	1	2	1	1	1	1	1	2	1	1	1	1	1	1	2	1	1
chr1	202308868	202363492	SOX13	1	1	1	1	1	1	1	1	1	1	1	2	1	1	1	1	1	1	1	1	1	1	1	1	1	1	1
chr1	202366813	202387645	ETNK2	1	1	1	1	1	1	1	1	1	1	1	1	1	1	1	1	1	1	1	1	1	1	1	1	1	1	1
chr1	202390570	202402088	REN	1	1	1	1	1	1	1	1	1	1	1	1	1	1	1	1	1	1	1	1	1	1	1	1	1	1	1
chr1	202426092	202432242	KISS1	1	1	1	1	1	1	1	1	1	1	1	1	1	1	1	1	1	1	1	1	1	1	1	1	1	1	1
chr1	202433910	202449843	GOLT1A	1	1	1	1	1	1	1	1	1	1	1	1	1	1	1	1	1	1	1	1	1	1	1	1	1	1	1
chr1	202454604	202595667	PLEKHA6	3	2	2	2	2	2	2	3	2	3	2	3	2	3	1	2	2	2	2	2	2	2	1	2	3	2	2
chr1	202639143	202647542	PPP1R15B	1	1	1	1	1	1	1	1	1	1	1	1	1	1	1	1	1	1	1	1	1	1	1	1	1	1	1
chr1	202658390	202726097	PIK3C2B	1	2	2	1	1	1	1	1	1	2	1	2	1	2	1	1	1	1	1	1	1	1	1	1	2	1	2
chr1	202752133	202786349	MDM4	1	1	2	1	1	1	1	1	1	1	1	1	1	1	1	1	1	1	1	1	1	1	1	1	1	1	1
chr1	202852927	202921220	LRRN5	1	1	1	1	1	1	1	1	1	1	1	1	1	1	1	1	1	1	1	1	1	1	1	1	1	1	1
chr1	203064445	203258572	NFASC	1	1	1	1	1	1	1	1	1	1	1	1	1	1	1	1	1	1	1	1	1	1	1	1	1	1	1
chr1	203278962	203313759	CNTN2	1	1	1	1	1	1	1	1	1	1	1	1	1	1	1	1	1	1	1	1	1	1	1	1	1	1	1
chr1	203318880	203320211	TMEM81	2	2	2	1	1	2	1	2	2	2	1	2	2	2	1	1	2	1	1	2	1	1	1	1	3	1	2
chr1	203322601	203357754	RBBP5	2	2	2	1	1	2	1	2	2	1	1	2	2	1	1	1	1	1	1	1	1	1	1	1	1	1	1
chr1	203378255	203447313	RIPK5	1	2	2	1	1	1	1	1	1	1	1	2	1	1	1	1	1	1	1	1	1	1	1	1	1	1	1
chr1	203463713	203509093	TMCC2	2	2	2	1	1	1	1	1	1	1	1	2	1	2	1	1	1	1	1	1	1	1	1	1	2	1	1
chr1	203537813	203557506	NUAK2	1	1	1	1	1	1	1	1	1	1	1	1	1	1	1	1	1	1	1	1	1	1	1	1	1	1	1
chr1	203572270	203592662	KLHDC8A	1	1	1	1	1	1	1	1	1	1	1	1	1	1	1	1	1	1	1	1	1	1	1	1	1	1	1
chr1	203617135	203657804	LEMD1	2	1	2	1	1	1	1	1	1	1	1	1	1	1	1	1	1	1	1	1	1	1	1	1	1	1	1
chr1	203740349	203768538	PCTK3	1	1	1	1	1	1	1	1	1	1	1	1	1	1	1	1	1	1	1	1	1	1	1	1	1	1	1
chr1	203804787	203837960	MFSD4	1	2	2	1	1	1	1	2	2	2	1	2	1	2	1	1	1	1	1	1	1	1	1	1	2	1	1
chr1	203855020	203868623	ELK4	1	2	2	1	1	1	1	1	1	2	1	2	1	1	1	1	1	1	1	1	1	1	1	1	1	1	1
chr1	203893603	203916253	SLC45A3	2	2	2	1	1	2	2	2	2	2	1	2	2	2	1	1	2	1	1	1	1	1	1	1	3	2	2
chr1	203953731	203985916	NUCKS1	1	1	2	1	1	1	1	1	1	1	1	2	1	1	1	1	1	1	1	1	1	1	1	1	1	1	1
chr1	204004300	204010747	RAB7L1	2	2	2	1	1	1	1	2	1	1	1	2	1	1	1	1	1	1	1	1	1	1	1	1	1	1	1
chr1	204024844	204048784	SLC41A1	1	1	1	1	1	1	1	1	1	1	1	1	1	1	1	1	1	1	1	1	1	1	1	1	1	1	1
chr1	204063776	204085868	FLJ32569	1	1	1	1	1	1	1	1	1	1	1	1	1	1	1	1	1	1	1	1	1	1	1	1	1	1	1
chr1	204148801	204179211	SLC26A9	1	1	1	1	1	1	1	1	1	1	1	1	1	1	1	1	1	1	1	1	1	1	1	1	1	1	1
chr1	204390566	204398254	AVPR1B	1	1	1	1	1	1	1	1	1	1	2	1	1	1	1	1	1	1	1	1	1	1	1	1	1	1	1
chr1	204405494	204455270	C1orf186	1	1	1	1	1	1	1	1	1	1	1	1	1	1	1	1	1	1	1	1	1	1	1	1	1	1	1
chr1	204484081	204498726	CTSE	1	1	1	1	1	1	1	1	1	1	1	1	1	1	1	1	1	1	1	1	1	1	1	1	1	1	1
chr1	204582822	204704405	SRGAP2	1	1	1	1	1	1	1	1	1	1	2	2	1	1	1	1	1	1	1	1	1	1	1	1	1	1	1
chr1	204710418	204736845	IKBKE	1	1	1	1	1	1	1	1	1	1	2	1	1	1	1	1	1	1	1	1	1	1	1	1	1	1	1
chr1	204797114	204829238	RASSF5	1	1	1	1	1	1	1	2	1	1	1	2	1	2	1	1	1	1	1	1	1	1	1	1	2	1	1
chr1	204831599	204852527	LGTN	1	1	1	1	1	2	1	2	2	1	1	2	2	2	1	1	1	1	1	1	1	1	1	1	2	1	1
chr1	204875503	204889164	DYRK3	1	1	1	1	1	2	1	2	2	1	1	2	2	2	1	1	1	1	1	1	1	1	1	1	2	1	1
chr1	204924911	204974249	MAPKAPK2	1	1	1	1	1	1	1	1	1	1	1	1	1	1	1	1	1	1	1	1	1	1	1	1	1	1	1
chr1	205007570	205012462	IL10	1	1	1	1	1	1	1	1	1	1	1	1	1	1	1	1	1	1	1	1	1	1	1	1	1	1	1
chr1	205068844	205082947	IL19	1	1	1	1	1	1	1	1	1	1	1	1	1	1	1	1	1	1	1	1	1	1	1	1	1	1	1
chr1	205105776	205109190	IL20	1	1	1	1	1	1	1	1	1	1	1	1	1	1	1	1	1	1	1	1	1	1	1	1	1	1	1
chr1	205137411	205144107	IL24	1	1	1	1	1	1	1	1	1	1	2	1	1	1	1	1	1	1	1	1	1	1	1	1	1	1	1
chr1	205144353	205161966	FAIM3	1	1	1	1	1	1	1	1	1	1	1	1	1	1	1	1	1	1	1	1	1	2	1	1	1	1	1
chr1	205168494	205186430	PIGR	1	1	1	1	1	1	1	1	1	1	1	1	1	3	1	1	2	1	1	2	1	1	1	1	1	2	1
chr1	205258488	205272724	C1orf116	2	2	2	2	2	2	2	2	2	2	1	2	2	2	1	1	2	1	1	2	1	1	1	1	3	1	3
chr1	205283816	205291045	YOD1	1	1	2	1	1	1	1	1	2	1	1	2	1	2	1	1	2	1	1	1	1	1	1	1	2	1	2
chr1	205293242	205320990	PFKFB2	1	1	1	1	1	1	1	1	1	1	1	1	1	1	1	1	1	1	1	1	1	1	1	1	2	1	1
chr1	205329250	205339958	C4BPB	1	1	1	1	1	1	1	1	1	1	1	1	1	1	1	1	1	1	1	1	1	1	1	1	2	1	1
chr1	205344229	205384931	C4BPA	2	2	2	1	1	1	1	1	2	2	1	2	2	2	1	1	2	1	1	1	1	1	1	1	3	1	2
chr1	205561487	205600469	CD55	1	1	1	1	1	1	1	1	1	1	1	1	1	1	1	1	1	1	1	1	1	1	1	1	1	1	1
chr1	205694292	205729861	CR2	1	1	1	1	1	1	1	1	1	1	1	1	1	1	1	1	1	1	1	1	1	1	1	1	1	1	1
chr1	205736095	205881732	CR1	1	1	1	1	1	1	1	1	1	1	1	1	1	1	1	1	1	1	1	1	1	1	1	1	1	1	2
chr1	205885080	205963659	CR1L	2	2	2	2	2	1	1	1	2	2	1	2	2	2	1	1	2	1	1	1	1	1	1	1	2	1	2
chr1	205992024	206035480	CD46	1	1	1	1	1	1	1	1	1	1	1	1	1	1	1	1	1	1	1	1	1	1	1	1	1	1	1
chr1	206126506	206151306	CD34	1	1	2	1	1	2	1	1	1	3	1	1	1	1	1	1	1	2	1	1	1	1	1	1	1	1	1
chr1	206262212	206484288	PLXNA2	1	1	2	1	1	1	1	1	1	1	1	1	1	3	1	1	1	1	1	3	2	1	1	1	1	1	1
chr1	207668790	207672515	LOC642587	1	1	1	1	1	1	1	1	1	1	1	1	1	1	1	1	1	1	1	1	1	1	1	1	1	1	1
chr1	207823667	207853906	CAMK1G	1	1	1	1	1	1	1	1	1	1	1	1	1	3	1	1	1	1	1	3	1	1	1	1	1	1	1
chr1	207854840	207892443	LAMB3	1	1	1	1	1	1	1	1	1	1	1	1	1	1	1	1	1	1	1	1	1	1	1	1	1	1	1
chr1	207915387	207916355	G0S2	1	1	1	1	1	1	1	1	1	1	1	1	1	1	1	1	1	1	1	1	1	1	1	1	1	1	1
chr1	207944813	207974917	HSD11B1	1	1	1	1	1	1	1	1	1	1	1	1	1	1	1	1	1	1	1	1	1	1	1	1	1	1	1
chr1	207996146	208022287	TRAF3IP3	1	1	1	1	1	1	1	1	1	1	1	1	1	1	1	1	1	1	1	1	1	1	1	1	1	1	1
chr1	208022284	208024513	C1orf74	1	1	1	1	1	1	1	1	1	1	1	1	1	3	1	1	1	1	1	3	2	1	1	1	1	1	1
chr1	208027884	208046102	IRF6	1	2	1	1	1	1	1	1	1	1	1	1	1	1	1	1	1	1	1	1	1	1	1	1	2	1	1
chr1	208067955	208097531	C1orf107	1	2	1	1	1	1	1	1	1	1	1	1	1	1	1	1	2	1	1	1	1	1	1	1	1	1	1
chr1	208178160	208404256	SYT14	1	1	2	1	1	1	1	1	1	1	1	1	1	1	1	1	1	1	1	1	1	1	1	1	1	1	1
chr1	208472817	208483061	SERTAD4	1	2	2	2	1	1	1	1	1	1	1	2	1	1	1	1	1	1	1	1	1	1	1	1	1	1	1
chr1	208568919	208916261	HHAT	1	1	1	1	1	1	2	1	1	1	1	1	1	1	1	1	1	1	1	1	1	1	1	1	1	1	1
chr1	208923177	209374080	KCNH1	2	2	2	2	2	2	2	2	2	2	1	3	2	2	1	1	1	2	1	1	1	1	1	1	2	1	2
chr1	209499948	209556200	RCOR3	1	1	1	1	1	1	1	1	1	1	1	1	1	1	1	1	1	1	1	1	1	1	1	1	1	1	1
chr1	209586328	209614907	TRAF5	1	1	1	1	1	1	1	1	1	1	1	1	1	1	1	1	1	1	1	1	1	1	1	1	1	1	1
chr1	209717403	209732882	C1orf36	2	2	2	1	1	2	2	2	2	2	1	3	2	2	1	1	1	2	1	2	1	2	1	1	2	2	1
chr1	209815005	209818722	SLC30A1	2	1	2	1	1	1	1	1	1	1	1	1	1	1	1	1	1	1	1	1	1	1	1	1	2	1	1
chr1	209902744	209915590	NEK2	1	1	2	1	1	1	1	1	1	1	1	2	1	1	1	1	1	1	1	1	1	1	1	1	2	1	1
chr1	209984951	210070737	LPGAT1	2	2	2	2	2	2	2	2	2	2	2	2	2	2	1	1	2	1	1	2	1	1	1	2	3	2	3
chr1	210181320	210275507	INTS7	2	2	2	2	2	2	2	2	2	2	2	2	2	2	1	1	2	1	1	2	1	1	1	2	3	2	3
chr1	210275753	210344809	DTL	2	2	2	2	2	2	2	2	2	2	2	2	2	2	1	2	2	2	2	2	1	2	1	1	2	1	2
chr1	210525501	210601827	PPP2R5A	1	2	1	1	1	1	1	1	1	1	1	2	1	1	1	1	1	1	1	1	1	1	1	1	1	1	1
chr1	210604438	210654890	C1orf75	1	1	1	1	1	1	1	1	1	1	1	1	1	1	1	1	1	1	1	1	1	1	1	1	1	1	1
chr1	210672902	210686342	NENF	1	1	1	1	1	1	1	1	1	1	1	1	1	1	1	1	1	1	1	1	1	1	1	1	1	1	1
chr1	210805319	210860737	ATF3	1	1	1	1	1	1	1	1	1	1	1	1	1	1	1	1	1	1	1	1	1	1	1	1	1	1	1
chr1	210864438	210866740	FAM71A	2	1	2	1	1	1	1	1	1	1	1	2	1	1	1	1	1	1	1	1	1	1	1	1	1	1	1
chr1	210926382	210939950	SNFT	2	2	2	2	1	2	1	2	2	2	1	2	2	2	1	1	2	1	1	1	1	1	1	1	2	1	2
chr1	210966118	211031762	C1orf48	2	2	2	2	1	2	1	2	2	2	1	2	2	2	1	1	2	1	1	1	1	1	1	1	2	1	2
chr1	211031807	211056590	TATDN3	1	1	1	1	1	1	1	1	1	1	1	1	1	1	1	1	1	1	1	1	1	1	1	1	1	1	1
chr1	211070107	211087614	LOC149643	2	2	3	2	2	1	1	1	1	1	1	2	2	1	1	1	1	1	1	1	1	1	1	1	2	1	1
chr1	211098219	211135377	FLVCR	2	2	2	1	1	1	1	1	1	1	1	2	1	1	1	1	1	1	1	1	1	1	1	1	1	1	1
chr1	211190599	211230869	FLJ12505	1	2	2	1	1	1	1	1	1	1	1	2	1	1	1	1	1	1	1	1	1	1	1	1	2	1	2
chr1	211232147	211255791	ANGEL2	1	1	2	1	1	1	1	1	1	1	1	2	1	1	1	1	1	1	1	1	1	1	1	1	1	1	2
chr1	211291219	211513430	RPS6KC1	1	1	2	1	1	1	1	1	1	1	1	1	1	1	1	1	2	1	1	1	1	1	1	1	1	1	1
chr1	212228482	212276383	PROX1	1	2	2	1	1	1	1	1	1	1	1	2	1	2	1	1	2	1	1	1	1	1	1	1	2	1	1
chr1	212521198	212577096	SMYD2	2	2	3	2	2	2	2	3	2	3	1	3	2	3	1	1	1	1	1	3	2	1	1	1	2	1	1
chr1	212597633	212791265	PTPN14	2	2	2	1	1	2	1	2	1	1	1	2	1	1	1	1	1	1	1	1	1	1	1	1	2	1	1
chr1	212843154	212904535	CENPF	1	1	1	1	1	1	1	2	1	1	1	1	1	1	1	1	1	1	1	1	1	1	1	1	1	1	1
chr1	213245507	213477059	KCNK2	1	2	2	1	1	2	1	2	2	1	1	2	2	1	1	1	2	1	1	1	1	1	1	1	2	1	2
chr1	213807357	213861770	KCTD3	1	1	1	1	1	1	1	1	1	1	1	1	1	1	1	1	1	1	1	1	1	1	1	1	1	1	1
chr1	214413916	214663361	USH2A	1	1	1	1	1	1	1	1	1	1	1	1	1	1	1	1	1	1	1	1	1	1	1	1	1	1	1
chr1	214743210	215329599	ESRRG	1	1	2	1	1	2	1	2	2	1	1	2	1	2	1	1	2	1	1	2	1	1	1	1	2	1	1
chr1	215670456	215871032	GPATCH2	1	1	2	1	1	2	1	2	2	1	1	2	1	2	1	1	2	1	1	2	1	1	1	1	2	1	1
chr1	215871317	216107107	LOC128153	2	1	2	2	1	2	1	2	2	1	1	2	2	2	1	1	2	1	1	2	1	1	1	1	2	1	1
chr1	216525251	216577948	RRP15	2	2	2	2	1	2	2	2	2	2	1	3	2	2	2	1	1	1	1	2	2	1	2	1	1	1	1
chr1	216586490	216681593	TGFB2	1	1	2	1	1	2	1	2	2	1	1	2	1	2	1	1	2	1	1	1	1	1	1	1	1	1	2
chr1	217413845	217451783	LYPLAL1	1	1	1	1	1	1	1	1	1	1	1	1	1	1	1	1	1	1	1	1	1	1	1	1	1	1	1
chr1	218154228	218168616	SLC30A10	1	1	2	1	1	1	1	2	2	1	1	2	2	2	1	1	2	1	1	1	1	1	1	1	2	1	2
chr1	218208566	218286623	EPRS	1	1	2	1	1	1	1	1	1	1	1	2	1	1	1	1	2	1	1	1	1	1	1	1	2	1	1
chr1	218297448	218329814	BPNT1	1	1	2	1	1	1	1	1	1	1	1	2	1	1	1	1	1	1	1	1	1	1	1	1	2	1	1
chr1	218334077	218387999	IARS2	2	1	2	1	1	2	1	2	2	1	1	2	2	2	1	1	2	1	1	1	1	1	1	1	2	1	1
chr1	218390349	218512375	RAB3GAP2	2	2	2	2	2	1	1	1	1	1	1	1	1	2	1	1	2	1	1	1	1	1	1	1	2	1	1
chr1	218768190	218904422	MARK1	1	1	1	1	1	1	1	1	1	1	1	1	1	1	1	1	1	1	1	1	1	1	1	1	1	1	1
chr1	218930250	218939122	C1orf115	1	1	2	1	1	1	1	1	1	1	1	1	1	1	1	1	1	1	1	1	1	1	1	1	2	1	1
chr1	218988298	219024217	MOSC2	1	1	2	1	1	1	1	1	1	1	1	1	1	1	1	1	1	1	1	1	1	1	1	1	2	1	1
chr1	219026893	219054352	MOSC1	2	2	2	2	2	2	1	2	1	2	1	2	2	1	1	1	1	2	1	1	1	1	1	1	1	1	1
chr1	219119381	219125018	HLX1	2	1	3	1	1	3	2	2	2	2	2	3	2	2	1	2	2	2	1	3	1	1	1	1	2	1	1
chr1	219941388	219982084	DUSP10	1	1	1	1	1	1	1	1	1	1	1	1	1	1	1	1	1	1	1	1	1	1	1	1	1	1	1
chr1	220762224	220788067	KIAA1822L	2	1	2	1	1	1	1	2	2	1	1	2	1	2	1	1	2	1	1	1	1	1	1	1	2	1	2
chr1	220798287	220829878	TAF1A	2	2	2	1	1	1	1	2	2	1	1	2	1	1	1	1	1	2	1	1	1	1	1	1	1	1	1
chr1	220858066	220907974	MIA3	2	2	3	2	2	2	2	2	2	2	2	3	2	3	2	2	2	2	2	2	2	2	2	2	3	2	2
chr1	220907977	220952487	C1orf80	2	2	3	2	2	2	2	2	2	2	2	3	2	3	2	2	2	2	2	2	2	2	2	2	3	2	2
chr1	220952528	220972729	C1orf58	1	1	1	1	1	1	1	1	1	1	1	1	1	1	1	1	1	1	1	1	1	1	1	1	1	1	1
chr1	220977180	220990625	FLJ43505	1	1	1	1	1	1	1	1	1	1	1	1	1	1	1	1	1	1	1	1	1	1	1	1	1	1	1
chr1	221168405	221245958	DISP1	1	1	1	1	1	1	1	1	1	1	1	1	1	1	1	1	1	1	1	1	1	1	1	1	1	1	1
chr1	221350206	221383247	TLR5	1	1	1	1	1	1	1	1	1	1	1	1	1	1	1	1	1	1	1	1	1	1	1	1	1	1	1
chr1	221474874	221604167	SUSD4	1	1	1	1	1	1	1	1	1	1	1	1	1	1	1	1	1	1	1	1	1	1	1	1	1	1	1
chr1	221633390	221635435	C1orf65	1	1	2	1	1	2	2	2	2	2	1	2	2	2	1	1	1	2	1	2	1	1	1	1	2	1	1
chr1	221966741	222030343	CAPN2	2	2	2	1	1	2	2	2	2	2	1	2	2	2	1	1	2	2	1	2	1	1	1	1	2	1	2
chr1	222034218	222100297	TP53BP2	2	2	2	1	1	2	1	2	2	2	1	2	2	2	1	1	1	1	1	1	1	1	1	1	2	1	1
chr1	222368435	222413869	FBXO28	2	2	2	1	1	2	1	2	2	2	1	2	2	2	1	1	2	1	1	1	1	1	1	1	2	1	2
chr1	222437550	222447763	DEGS1	2	2	2	1	1	2	1	2	2	2	1	2	2	2	1	1	2	1	1	2	1	1	1	1	2	1	2
chr1	222481659	222584495	NVL	2	2	2	1	1	1	1	2	1	1	1	2	1	1	1	1	1	1	1	1	1	1	1	1	1	1	1
chr1	222611217	222630318	CNIH4	2	2	2	1	1	2	2	2	2	2	1	2	2	2	1	1	2	2	1	1	1	1	1	1	2	2	2
chr1	222639816	222688335	WDR26	2	2	2	2	2	1	1	1	2	1	1	1	2	1	1	1	1	1	1	1	1	1	1	1	1	1	1
chr1	222870801	222994872	CNIH3	1	1	1	1	1	1	1	1	1	1	1	1	1	1	1	1	1	1	1	1	1	1	1	1	1	1	1
chr1	223183985	223222249	C1orf67	2	2	2	1	1	2	2	2	1	2	1	2	2	2	1	1	1	2	1	1	1	1	1	1	2	1	1
chr1	223655827	223683142	LBR	2	2	2	2	2	2	2	3	2	2	1	3	2	2	1	1	2	2	1	2	1	1	1	1	2	2	1
chr1	223741156	223907468	ENAH	2	2	2	2	1	2	2	2	2	2	1	2	2	2	1	1	2	1	1	2	1	1	1	1	2	1	2
chr1	224032153	224044787	SRP9	1	1	1	1	1	1	1	1	1	1	1	1	1	1	1	1	1	1	1	1	1	1	1	1	1	1	1
chr1	224079598	224099883	EPHX1	2	2	2	1	1	1	1	1	1	1	1	2	1	1	1	1	1	2	1	1	1	1	1	1	2	1	1
chr1	224099862	224136671	TMEM63A	1	1	1	1	1	1	1	1	1	1	1	1	1	1	1	1	1	1	1	1	1	1	1	1	1	1	1
chr1	224140605	224143459	LEFTY1	1	2	2	1	1	1	1	1	1	2	1	2	1	1	1	1	1	1	1	1	1	1	1	1	2	1	1
chr1	224174203	224178588	PYCR2	1	1	1	1	1	1	1	1	1	1	1	1	1	1	1	1	1	1	1	1	1	1	1	1	1	1	1
chr1	224190926	224195543	LEFTY2	2	2	2	1	1	2	1	2	2	2	2	2	2	2	1	1	2	1	1	1	1	1	1	1	2	1	2
chr1	224237025	224253689	C1orf55	2	2	2	2	2	2	2	2	2	3	2	2	2	2	1	1	2	2	1	2	1	2	1	1	3	1	2
chr1	224317043	224326325	H3F3A	2	2	2	1	1	2	2	2	2	2	1	2	2	1	1	1	2	2	1	1	1	1	1	1	2	1	1
chr1	224399004	224441046	ACBD3	1	1	1	1	1	1	1	1	1	1	1	1	1	1	1	1	1	1	1	1	1	1	1	1	1	1	1
chr1	224478005	224480135	MIXL1	2	2	2	1	1	1	1	1	1	2	1	2	1	1	1	1	1	1	1	1	1	1	1	1	2	1	2
chr1	224485487	224563821	LIN9	2	2	2	1	1	1	1	1	1	1	1	2	1	1	1	1	1	1	1	1	1	1	1	1	2	1	1
chr1	224615014	224662424	PARP1	1	1	1	1	1	1	1	1	1	1	1	1	1	1	1	1	1	1	1	1	1	1	1	1	1	1	1
chr1	224803123	224859926	C1orf95	2	2	2	1	1	1	1	1	1	2	1	2	2	1	1	1	1	2	1	1	1	1	1	1	1	1	1
chr1	224886014	224991818	ITPKB	1	2	2	1	1	1	1	1	1	1	1	2	1	1	1	1	1	1	1	1	1	1	1	1	1	1	1
chr1	225124895	225150427	PSEN2	1	2	2	1	1	1	1	1	1	1	1	2	1	1	1	1	1	2	1	1	1	1	1	1	2	1	1
chr1	225194560	225241869	CABC1	2	2	2	2	1	2	1	2	2	3	1	2	2	2	1	1	2	2	1	2	1	1	1	1	2	1	2
chr1	225244189	225572449	CDC42BPA	1	1	2	1	1	1	1	1	1	2	1	2	1	1	1	1	1	1	1	1	1	1	1	1	2	1	1
chr1	225817866	225910748	ZNF678	2	2	2	1	1	1	2	1	1	1	1	2	2	1	1	1	1	2	1	1	1	1	1	1	2	1	1
chr1	225985557	225989735	JMJD4	2	2	2	1	1	1	2	1	1	1	1	2	2	1	1	1	1	2	1	1	1	1	1	1	2	1	1
chr1	225989319	226035549	C1orf142	1	1	1	1	1	1	1	1	1	1	1	1	1	1	1	1	1	1	1	1	1	1	1	1	1	1	1
chr1	226070040	226100792	MPN2	1	2	2	1	1	1	1	1	1	1	1	1	1	1	1	1	1	1	1	1	1	1	1	1	1	1	1
chr1	226175319	226202222	WNT9A	2	2	2	2	2	1	1	1	1	1	1	1	1	1	1	1	1	1	1	1	1	1	1	1	1	1	1
chr1	226261374	226315584	WNT3A	2	2	2	2	2	2	2	2	2	3	2	3	2	2	1	1	2	2	2	2	2	2	1	1	3	1	2
chr1	226337473	226353535	ARF1	2	2	1	1	1	1	1	1	1	1	1	2	1	1	1	1	1	2	1	1	1	1	1	1	1	1	1
chr1	226355051	226357645	C1orf35	2	2	2	1	1	2	2	2	1	2	1	2	2	2	1	1	1	2	1	1	1	1	1	1	2	1	1
chr1	226361003	226363627	MRPL55	2	2	2	1	1	2	2	2	1	2	2	2	2	2	1	1	1	2	1	1	1	1	1	1	2	1	1
chr1	226394604	226403274	GUK1	1	1	1	1	1	1	1	1	1	1	1	3	1	1	1	1	1	1	1	1	1	1	1	1	1	1	1
chr1	226404175	226414148	GJA12	1	1	1	1	1	1	1	1	1	1	1	2	1	1	1	1	1	1	1	1	1	1	1	1	1	1	1
chr1	226420051	226436581	C1orf69	1	1	1	1	1	1	1	1	1	1	1	1	1	1	1	1	1	1	1	1	1	1	1	1	1	1	1
chr1	226462483	226633198	OBSCN	2	2	2	1	1	2	1	2	1	1	1	2	2	2	1	1	1	2	1	1	1	1	1	1	2	1	1
chr1	226647999	226661140	TRIM11	1	1	1	1	1	1	1	1	1	1	1	1	1	1	1	1	1	1	1	1	1	1	1	1	1	1	1
chr1	226662263	226670977	TRIM17	1	1	1	1	1	1	1	1	1	1	1	1	1	1	1	1	1	1	1	1	1	1	1	1	1	1	1
chr1	226679168	226679649	HIST3H3	2	2	2	2	2	1	1	1	1	1	1	2	2	2	1	1	1	1	1	1	1	1	1	1	2	1	2
chr1	226711688	226712183	HIST3H2A	2	2	2	2	2	1	1	1	1	1	1	2	2	2	1	1	1	1	1	1	1	1	1	1	2	1	2
chr1	226712430	226712881	HIST3H2BB	1	1	2	1	1	1	1	1	1	1	1	2	1	1	1	1	1	1	1	1	1	1	1	1	1	1	1
chr1	226937491	226949032	RHOU	1	1	2	1	1	1	1	1	1	1	1	2	1	1	1	1	1	1	1	1	1	1	1	1	1	1	1
chr1	227473501	227507140	RAB4A	1	1	1	1	1	1	1	1	1	1	1	1	1	1	1	1	1	1	1	1	1	1	1	1	1	1	1
chr1	227506751	227507873	SPHAR	2	2	2	1	1	1	1	1	1	1	1	2	1	1	1	1	1	2	1	1	1	1	1	1	1	1	1
chr1	227523383	227545358	C1orf96	2	2	1	2	2	1	1	1	1	1	1	1	1	1	1	1	1	1	1	1	1	1	1	1	1	1	1
chr1	227633617	227636466	ACTA1	2	2	2	2	1	2	1	2	2	2	1	2	2	2	1	1	2	1	1	2	1	1	1	1	2	1	2
chr1	227643667	227710711	NUP133	2	2	2	1	1	1	1	2	1	1	1	2	2	1	1	1	1	2	1	1	1	1	1	1	1	1	1
chr1	227718952	227761065	ABCB10	2	2	2	2	2	2	1	2	2	1	1	2	2	2	1	1	1	2	1	2	1	1	1	1	2	1	1
chr1	227801564	227828417	TAF5L	2	2	2	2	2	2	1	2	2	1	1	2	2	2	1	1	1	2	1	2	1	1	1	1	2	1	1
chr1	227828603	227862569	KIAA0133	2	2	2	1	1	2	1	2	2	1	1	2	2	2	1	1	1	2	1	1	1	1	1	1	2	1	1
chr1	228269650	228484569	GALNT2	1	1	1	1	1	1	1	1	1	1	1	1	1	1	1	1	1	1	1	1	1	1	1	1	1	1	1
chr1	228524015	228579990	PGBD5	2	2	2	1	1	1	1	1	1	1	1	2	1	1	1	1	1	1	1	1	1	1	1	1	2	1	1
chr1	228844880	228896350	COG2	1	1	1	1	1	1	1	1	1	1	1	1	1	1	1	1	1	1	1	1	1	1	1	1	1	1	1
chr1	228904891	228916564	AGT	1	1	1	1	1	1	1	1	1	1	1	1	1	1	1	1	1	1	1	1	1	1	1	1	1	1	1
chr1	228949752	229004140	CAPN9	2	2	2	1	1	2	2	2	2	1	1	3	2	1	1	1	1	1	1	1	1	1	1	1	1	1	1
chr1	229039488	229070900	C1orf198	2	2	1	1	1	1	1	1	1	1	1	2	2	2	1	1	2	2	1	1	1	1	1	1	2	1	2
chr1	229108612	229181207	TTC13	2	2	1	1	1	1	1	1	1	1	1	2	2	2	1	1	2	2	1	1	1	1	1	1	2	1	2
chr1	229181445	229203094	ARV1	2	2	1	1	1	1	1	1	1	1	1	2	1	1	1	1	1	1	1	1	1	1	1	1	1	1	1
chr1	229221557	229242608	FAM89A	2	2	1	2	2	1	1	1	1	1	1	1	1	1	1	1	1	1	1	1	1	1	1	1	1	1	1
chr1	229365296	229423937	TRIM67	2	2	2	2	2	2	2	2	2	2	2	2	2	2	1	1	2	2	2	2	1	1	1	1	2	1	2
chr1	229426132	229443547	C1orf131	2	2	2	2	2	2	2	2	2	2	2	2	2	2	1	1	2	2	2	2	1	1	1	1	2	1	2
chr1	229443604	229480156	GNPAT	3	2	3	2	2	2	2	2	2	3	2	3	2	3	2	2	2	2	2	2	2	2	1	2	3	2	2
chr1	229535105	229540201	EXOC8	3	2	3	2	2	2	2	2	2	3	2	3	2	3	2	2	2	2	2	2	2	2	1	2	3	2	2
chr1	229540304	229556611	C1orf124	1	1	1	1	1	1	1	1	1	1	1	1	1	1	1	1	1	1	1	1	1	1	1	1	1	1	1
chr1	229568053	229627413	EGLN1	1	1	2	1	1	2	1	2	2	2	1	2	1	2	1	1	2	1	1	1	1	1	1	1	2	1	1
chr1	229731021	229768890	TSNAX	1	1	2	1	1	1	1	1	1	1	1	2	1	1	1	1	1	1	1	1	1	1	1	1	1	1	1
chr1	229829183	230243639	DISC1	1	1	1	1	1	1	1	1	1	1	1	1	1	1	1	1	1	1	1	1	1	1	1	1	1	1	1
chr1	230600336	230717866	SIPA1L2	1	1	1	1	1	1	1	1	1	1	1	1	1	1	1	1	1	1	1	1	1	1	1	1	1	1	1
chr1	231007260	231012715	KIAA1383	1	1	2	1	1	1	1	1	1	1	1	2	1	1	1	1	1	1	1	1	1	1	1	1	1	1	1
chr1	231152992	231180842	C1orf57	1	1	2	1	1	1	1	1	1	1	1	2	1	1	1	1	1	1	1	1	1	1	1	1	1	1	1
chr1	231186504	231498082	PCNXL2	2	2	2	1	1	1	1	1	1	1	1	1	1	1	1	1	1	1	1	1	1	1	1	1	2	1	1
chr1	231530136	231587517	KIAA1804	2	2	2	1	1	1	1	1	1	1	1	1	1	2	1	1	2	1	1	1	1	1	1	1	2	1	1
chr1	231816372	231874607	KCNK1	1	1	2	1	1	1	1	1	1	1	1	1	1	1	1	1	1	1	1	1	1	1	1	1	1	1	1
chr1	232107301	232526885	SLC35F3	2	2	2	1	1	2	2	2	2	2	2	2	2	2	1	1	2	1	1	2	1	1	1	1	3	1	2
chr1	232576051	232586413	C1orf31	1	2	2	1	1	1	1	1	1	1	1	2	1	1	1	1	1	1	1	1	1	1	1	1	1	1	1
chr1	232593683	232681472	TARBP1	2	2	2	2	1	3	2	3	2	3	2	3	2	3	1	1	2	2	1	2	1	2	1	1	2	2	1
chr1	232806639	232811894	IRF2BP2	2	2	2	2	2	2	2	2	2	2	2	2	2	2	1	1	2	2	1	2	1	1	1	1	3	2	2
chr1	233339282	233358754	TOMM20	2	2	2	2	2	2	2	2	2	2	1	2	2	2	1	1	2	1	1	2	1	1	1	1	2	1	2
chr1	233361572	233391194	RBM34	3	3	3	2	2	3	2	2	2	3	2	3	2	2	1	1	2	2	2	2	2	2	1	2	3	2	2
chr1	233396833	233558155	ARID4B	3	3	3	2	2	3	2	2	2	3	2	3	2	2	1	1	2	2	2	2	2	2	1	2	3	2	2
chr1	233558491	233574465	GGPS1	1	1	2	1	1	1	1	1	1	1	1	2	1	1	1	1	1	1	1	1	1	1	1	1	2	1	1
chr1	233597350	233678903	TBCE	2	2	2	2	2	2	2	2	2	2	1	2	2	2	1	1	1	2	1	2	1	1	1	1	2	1	2
chr1	233679869	233734404	B3GALNT2	2	2	2	1	1	1	1	1	1	1	1	1	1	1	1	1	1	1	1	1	1	1	1	1	1	1	1
chr1	233777607	233880677	GNG4	2	2	2	1	1	2	1	2	2	1	1	2	2	2	1	1	2	2	1	1	1	1	1	1	1	1	1
chr1	233890970	234096843	LYST	2	2	2	1	1	2	1	1	1	1	1	2	1	1	1	1	1	1	1	1	1	1	1	1	1	1	1
chr1	234205763	234295104	NID1	2	2	2	1	1	1	1	1	1	1	1	2	1	1	1	1	1	1	1	1	1	1	1	1	1	1	1
chr1	234372496	234438829	GPR137B	1	1	2	1	1	1	1	1	1	1	1	2	1	1	1	1	2	1	1	1	1	1	1	1	1	1	1
chr1	234447083	234511908	ERO1LB	1	2	2	1	1	1	1	1	1	1	1	1	1	1	1	1	2	1	1	1	1	1	1	1	1	1	1
chr1	234624302	234714631	EDARADD	1	1	2	1	1	2	1	2	2	2	1	2	2	2	1	1	2	2	1	1	1	1	1	1	1	1	1
chr1	234753699	234779619	LGALS8	2	1	2	1	1	2	1	2	2	1	1	2	2	2	1	1	1	1	1	1	1	1	1	1	2	1	1
chr1	234780593	234834437	HEATR1	1	1	1	1	1	1	1	1	1	1	1	1	1	1	1	1	1	1	1	1	1	1	1	1	1	1	1
chr1	234916392	234994181	ACTN2	2	2	2	1	1	2	1	2	2	1	1	2	2	2	1	1	2	1	1	1	1	1	1	1	2	1	1
chr1	235025340	235130583	MTR	1	1	1	1	1	1	1	1	1	1	1	1	1	1	1	1	1	1	1	1	1	1	1	1	1	1	1
chr1	235272324	236063911	RYR2	1	1	1	1	1	1	1	1	1	1	1	1	1	1	1	1	1	1	1	1	1	1	1	1	1	1	1
chr1	236112333	236120558	ZP4	1	1	1	1	1	1	1	1	1	1	1	1	1	1	1	1	1	1	1	1	1	1	1	1	1	1	1
chr1	237858995	238139338	CHRM3	1	1	1	1	1	1	1	2	1	1	1	2	1	1	1	1	1	1	1	1	1	1	1	1	1	1	1
chr1	238321807	238705112	FMN2	1	1	1	1	1	1	1	2	2	1	1	2	2	1	1	1	1	1	1	1	1	1	1	1	1	1	1
chr1	238719497	238842085	GREM2	1	1	1	1	1	1	1	1	1	1	1	1	1	1	1	1	1	1	1	1	1	1	1	1	1	1	1
chr1	239005439	239587101	RGS7	1	2	2	1	1	1	1	2	1	1	1	2	1	1	1	1	1	1	1	1	1	1	1	1	2	1	1
chr1	239727527	239749677	FH	1	1	1	1	1	1	1	1	1	1	1	1	1	1	1	1	2	1	1	1	1	1	1	1	1	1	1
chr1	239762329	239825566	KMO	1	1	1	1	1	1	1	1	1	1	1	1	1	1	1	1	1	1	1	1	1	1	1	1	1	1	1
chr1	239858790	239865855	CHML	2	1	1	1	1	1	1	1	1	1	1	2	1	1	1	1	1	1	1	1	1	1	1	1	2	1	1
chr1	239823075	239870324	OPN3	1	1	1	1	1	1	1	1	1	1	1	1	1	1	1	1	1	1	1	1	1	1	1	1	1	1	1
chr1	239913504	240031580	WDR64	2	2	2	2	1	2	1	1	1	1	1	2	2	1	1	1	1	1	1	1	1	1	1	1	2	1	2
chr1	240078157	240119670	EXO1	1	1	1	1	1	1	1	1	1	1	1	1	1	1	1	1	1	1	1	1	1	1	1	1	1	1	1
chr1	240225414	240228998	MAP1LC3C	2	2	2	1	1	1	1	1	1	1	1	1	1	1	1	1	1	1	1	1	1	1	1	1	1	1	1
chr1	240318894	240754621	PLD5	2	2	2	2	2	2	2	2	2	2	1	3	2	2	1	1	2	2	1	2	1	1	1	2	2	2	2
chr1	241354353	241485331	CEP170	2	2	2	2	2	2	2	2	2	2	1	3	2	2	1	1	2	2	1	2	1	1	1	2	2	2	2
chr1	241485942	241730015	SDCCAG8	1	1	1	1	1	1	1	1	1	1	1	1	1	1	1	1	1	1	1	1	1	1	1	1	1	1	1
chr1	241733106	242073176	AKT3	1	1	1	1	1	1	1	1	1	1	1	1	1	1	1	1	1	1	1	1	1	1	1	1	1	1	1
chr1	242283204	242287399	ZNF238	1	1	1	1	1	1	1	1	1	1	1	1	1	1	1	1	1	1	1	1	1	1	1	1	1	1	1
chr1	242582559	242619014	C1orf100	1	2	2	1	1	2	1	2	2	1	1	2	1	1	1	1	1	1	1	1	1	1	1	1	2	1	1
chr1	242638419	242682036	ADSS	1	1	1	1	1	1	1	1	1	1	1	1	1	1	1	1	1	1	1	1	1	1	1	1	1	1	1
chr1	242691315	242870285	C1orf101	2	2	2	2	2	2	1	2	2	2	1	2	2	2	1	1	1	1	1	1	1	1	1	1	2	1	1
chr1	242882974	242938955	C1orf121	2	2	2	2	2	2	2	2	2	2	2	3	2	2	1	1	2	2	1	2	1	2	1	2	3	2	3
chr1	243065261	243074980	FAM36A	2	3	2	2	2	2	2	2	2	3	2	3	2	2	1	1	2	2	1	2	1	2	1	2	3	2	2
chr1	243080224	243094450	HNRPU	2	2	2	2	2	2	2	2	2	3	2	2	2	2	1	1	2	2	1	2	1	1	1	1	3	1	2
chr1	243200314	243317761	EFCAB2	2	2	2	2	2	1	1	2	1	1	1	2	1	1	1	1	1	1	1	1	1	1	1	1	1	1	1
chr1	243384909	243933051	KIF26B	1	1	1	1	1	1	1	1	1	1	1	1	1	1	1	1	1	1	1	1	1	1	1	1	1	1	1
chr1	243979267	244647334	SMYD3	2	2	2	2	2	2	2	2	2	2	1	2	2	2	1	1	2	2	1	2	2	1	1	1	3	2	2
chr1	244770490	244796186	TFB2M	2	2	2	2	2	2	2	2	2	2	1	2	2	2	1	1	2	2	1	2	2	1	1	1	3	2	2
chr1	244796428	244897049	C1orf71	1	1	1	1	1	2	1	1	1	1	1	2	2	1	1	1	1	1	1	1	1	1	1	1	1	1	1
chr1	244954000	244998060	SCCPDH	1	1	1	1	1	1	1	1	1	1	1	1	1	1	1	1	1	1	1	1	1	1	1	1	1	1	1
chr1	245069026	245148302	AHCTF1	1	2	1	1	1	1	1	1	1	1	1	1	1	1	1	1	1	1	1	1	1	1	1	1	1	1	1
chr1	245215248	245237978	ZNF695	2	2	2	1	1	1	1	1	1	1	1	2	1	1	1	1	1	1	1	1	1	1	1	1	1	1	1
chr1	245266709	245308692	ZNF670	2	2	2	1	1	1	1	1	1	1	1	2	1	1	1	1	1	1	1	1	1	1	1	1	1	1	1
chr1	245329915	245334251	ZNF669	1	1	1	1	1	1	1	1	1	1	1	1	1	1	1	1	1	1	1	1	1	1	1	1	1	1	1
chr1	245340084	245342342	FLJ45717	1	1	1	1	1	1	1	1	1	1	1	1	1	1	1	1	1	1	1	1	1	1	1	1	1	1	1
chr1	245385825	245401941	ZNF124	1	1	1	1	1	1	1	1	1	1	1	1	1	1	1	1	1	1	1	1	1	1	1	1	1	1	1
chr1	245485996	245487069	VN1R5	2	2	2	1	1	2	1	1	1	2	1	2	2	1	1	1	1	2	1	1	1	1	1	1	2	1	1
chr1	245530245	245561668	ZNF496	1	1	1	1	1	1	1	1	1	1	1	1	1	1	1	1	1	1	1	1	1	1	1	1	1	1	1
chr1	245646097	245679027	CIAS1	1	1	1	1	1	1	1	1	1	1	1	1	1	1	1	1	1	1	1	1	1	1	1	1	1	1	1
chr1	245680954	245681907	OR2B11	1	1	1	1	1	1	1	1	1	1	1	1	1	1	1	1	1	1	1	1	1	1	1	1	1	1	1
chr1	245721052	245722015	OR2W5	1	1	1	1	1	1	1	1	1	1	1	1	1	1	1	1	1	1	1	1	1	1	1	1	1	1	1
chr1	245760056	245763764	OR2C3	1	1	1	1	1	1	1	1	1	1	1	1	1	1	1	1	1	1	1	1	1	1	1	1	1	1	1
chr1	245779073	245806471	C1orf150	1	1	1	1	1	1	1	1	1	1	1	1	1	1	1	1	1	1	1	1	1	1	1	1	1	1	1
chr1	245818284	245819237	OR2G2	1	1	1	1	1	1	1	1	1	1	1	1	1	1	1	1	1	1	1	1	1	1	1	1	1	1	1
chr1	245835510	245836439	OR2G3	1	1	1	1	1	1	1	1	1	1	1	1	1	1	1	1	1	1	1	1	1	1	1	1	1	1	1
chr1	245902042	245902966	OR13G1	1	1	1	1	1	1	1	1	1	1	1	1	1	1	1	1	1	1	1	1	1	1	1	1	1	1	1
chr1	245941755	245942680	OR6F1	1	1	1	1	1	1	1	1	1	1	1	1	1	1	1	1	1	1	1	1	1	1	1	1	1	1	1
chr1	245968539	245969483	OR5AY1	1	1	1	1	1	1	1	1	1	1	1	1	1	1	1	1	1	1	1	1	1	1	1	1	1	1	1
chr1	245987388	245988331	OR1C1	1	1	1	1	1	1	1	1	1	1	1	1	1	1	1	1	1	1	1	1	1	1	1	1	1	1	1
chr1	246044726	246045654	OR5AT1	1	1	1	1	1	1	1	1	1	1	1	1	1	1	1	1	1	1	1	1	1	1	1	1	1	1	1
chr1	246070852	246071821	OR11L1	1	1	1	1	1	1	1	1	1	1	1	1	1	1	1	1	1	1	1	1	1	1	1	1	1	1	1
chr1	246087123	246110059	TRIM58	1	1	1	1	1	1	1	1	1	1	1	1	1	1	1	1	1	1	1	1	1	1	1	1	1	1	1
chr1	246125511	246126454	OR2W3	1	1	1	1	1	1	1	1	1	1	1	1	1	1	1	1	1	1	1	1	1	1	1	1	1	1	1
chr1	246150942	246151879	OR2T8	1	1	1	1	1	1	1	1	1	1	1	1	1	1	1	1	1	1	1	1	1	1	1	1	1	1	1
chr1	246178782	246179721	OR2L8	1	1	1	1	1	1	1	1	1	1	1	1	1	1	1	1	1	1	1	1	1	1	1	1	1	1	1
chr1	246195256	246196263	OR2AK2	1	1	1	1	1	1	1	1	1	1	1	1	1	1	1	1	1	1	1	1	1	1	1	1	1	1	1
chr1	246268096	246269229	OR2L2	1	1	1	1	1	1	1	1	1	1	1	1	1	1	1	1	1	1	1	1	1	1	1	1	1	1	1
chr1	246290606	246291545	OR2L3	1	1	1	1	1	1	1	1	1	1	1	1	1	1	1	1	1	1	1	1	1	1	1	1	1	1	1
chr1	246167115	246330846	OR2L13	1	1	1	1	1	1	1	1	1	1	1	1	1	1	1	1	1	1	1	1	1	1	1	1	1	1	1
chr1	246375072	246376010	OR2M5	1	1	1	1	1	1	1	1	1	1	1	1	1	1	1	1	1	1	1	1	1	1	1	1	1	1	1
chr1	246409910	246410952	OR2M2	1	1	1	1	1	1	1	1	1	1	1	1	1	1	1	1	1	1	1	1	1	1	1	1	1	1	1
chr1	246432992	246433930	OR2M3	1	1	1	1	1	1	1	1	1	1	1	1	1	1	1	1	1	1	1	1	1	1	1	1	1	1	1
chr1	246468853	246469788	OR2M4	1	1	1	1	1	1	1	1	1	1	1	1	1	1	1	1	1	1	1	1	1	1	1	1	1	1	1
chr1	246502777	246503739	OR2T33	1	1	1	1	1	1	1	1	1	1	1	1	1	1	1	1	1	1	1	1	1	1	1	1	1	1	1
chr1	246524541	246525503	OR2T12	1	1	1	1	1	1	1	1	1	1	1	1	1	1	1	1	1	1	1	1	1	1	1	1	1	1	1
chr1	246553555	246554493	OR2M7	1	1	1	1	1	1	1	1	1	1	1	1	1	1	1	1	1	1	1	1	1	1	1	1	1	1	1
chr1	246578699	246579636	OR5BF1	1	1	1	1	1	1	1	1	1	1	1	1	1	1	1	1	1	1	1	1	1	1	1	1	1	1	1
chr1	246591505	246592552	OR2T4	1	1	1	1	1	1	1	1	1	1	1	1	1	1	1	1	1	1	1	1	1	1	1	1	1	1	1
chr1	246617532	246618459	OR2T6	1	1	1	1	1	1	1	1	1	1	1	1	1	1	1	1	1	1	1	1	1	1	1	1	1	1	1
chr1	246635918	246637027	OR2T1	1	1	1	1	1	1	1	1	1	1	1	1	1	1	1	1	1	1	1	1	1	1	1	1	1	1	1
chr1	246682721	246683696	OR2T2	1	1	1	1	1	1	1	1	1	1	1	1	1	1	1	1	1	1	1	1	1	1	1	1	1	1	1
chr1	246703274	246704231	OR2T3	1	1	1	1	1	1	1	1	1	1	1	1	1	1	1	1	1	1	1	1	1	1	1	1	1	1	1
chr1	246718512	246719460	OR2T5	1	1	1	1	1	1	1	1	1	1	1	1	1	1	1	1	1	1	1	1	1	1	1	1	1	1	1
chr1	246751570	246752521	OR2G6	1	1	1	1	1	1	1	1	1	1	1	1	1	1	1	1	1	1	1	1	1	1	1	1	1	1	1
chr1	246788467	246789397	OR2T29	1	1	1	1	1	1	1	1	1	1	1	1	1	1	1	1	1	1	1	1	1	1	1	1	1	1	1
chr1	246803724	246804681	OR2T34	1	1	1	1	1	1	1	1	1	1	1	1	1	1	1	1	1	1	1	1	1	1	1	1	1	1	1
chr1	246822755	246823692	OR2T10	1	1	1	1	1	1	1	1	1	1	1	1	1	1	1	1	1	1	1	1	1	1	1	1	1	1	1
chr1	246856101	246857052	OR2T11	1	1	1	1	1	1	1	1	1	1	1	1	1	1	1	1	1	1	1	1	1	1	1	1	1	1	1
chr1	246868210	246869182	OR2T35	1	1	1	1	1	1	1	1	1	1	1	1	1	1	1	1	1	1	1	1	1	1	1	1	1	1	1
chr1	246879856	246880808	OR2T27	1	1	1	1	1	1	1	1	1	1	1	1	1	1	1	1	1	1	1	1	1	1	1	1	1	1	1
chr1	246911292	246912228	OR5BU1	1	1	1	1	1	1	1	1	1	1	1	1	1	1	1	1	1	1	1	1	1	1	1	1	1	1	1
chr1	246969339	246969774	LOC646627	2	2	2	2	1	2	2	2	2	2	1	2	2	2	1	1	2	2	1	1	1	1	1	2	2	1	2
chr1	247071273	247086777	SH3BP5L	2	2	2	1	1	2	1	2	1	2	2	2	2	1	1	1	1	2	1	1	1	1	1	1	2	1	2
chr1	247099152	247110336	ZNF672	2	2	2	1	1	1	1	1	1	1	2	2	1	2	1	1	1	2	1	1	1	1	1	1	2	1	2
chr1	247110827	247119894	ZNF692	1	1	2	1	1	1	1	1	1	1	1	2	1	1	1	1	1	1	1	1	1	1	1	1	1	1	2
chr1	247167064	247179967	PGBD2	2	2	2	1	1	1	1	1	1	1	1	1	1	2	1	1	1	2	1	1	2	1	1	1	1	1	1
chr2	31608	36385	FAM110C	1	1	1	1	1	1	1	1	1	1	1	1	1	1	1	1	1	1	1	1	1	1	1	1	1	1	1
chr2	208154	246341	SH3YL1	2	2	2	2	1	2	1	2	2	2	1	3	2	2	1	1	2	2	1	2	2	1	1	1	2	2	1
chr2	254871	262481	ACP1	2	2	2	2	1	1	1	1	1	1	1	1	1	1	1	1	1	1	1	1	1	1	1	1	1	1	1
chr2	269560	278308	LOC285016	2	2	2	2	2	2	1	2	2	3	1	3	2	2	1	1	1	2	1	1	1	1	1	1	2	1	1
chr2	657974	667439	TMEM18	1	1	1	1	1	1	1	1	1	1	1	1	1	1	1	1	1	1	1	1	1	1	1	1	1	1	1
chr2	892822	896011	LOC391343	2	2	1	1	1	1	1	1	1	1	1	1	1	1	1	1	1	1	1	1	1	1	1	1	1	1	1
chr2	936554	1350389	SNTG2	1	1	1	1	1	1	1	1	1	1	1	1	1	1	1	1	1	1	1	1	1	1	1	1	1	1	1
chr2	1396241	1525502	TPO	2	2	2	1	1	2	1	1	1	2	1	3	1	1	1	1	1	1	1	1	1	1	1	1	1	1	1
chr2	1614666	1727298	PXDN	1	1	1	1	1	1	1	1	1	1	1	1	1	1	1	1	2	1	1	1	1	1	1	1	1	1	1
chr2	1771891	2314052	MYT1L	2	2	2	2	2	2	2	2	2	2	2	3	2	2	1	1	1	2	1	1	1	1	1	1	2	1	2
chr2	3171749	3360605	TSSC1	2	2	2	2	2	2	2	2	2	2	2	3	2	2	1	1	1	2	1	1	1	1	1	1	2	1	2
chr2	3362452	3462349	TTC15	2	2	2	1	1	2	2	2	2	2	1	2	2	2	1	1	1	2	1	1	1	1	1	1	2	1	2
chr2	3480697	3502306	ADI1	2	2	2	2	2	2	2	2	2	2	2	2	2	2	1	1	1	2	1	1	1	1	1	1	2	1	2
chr2	3570567	3583815	RNASEH1	2	3	2	2	2	2	2	2	1	2	1	2	2	2	1	1	1	2	1	1	1	1	1	1	2	1	2
chr2	3600727	3606383	RPS7	1	1	1	1	1	1	1	1	1	1	1	1	1	1	1	1	1	1	1	1	1	1	1	1	1	1	1
chr2	3620511	3669920	COLEC11	1	1	1	1	1	1	1	1	1	1	1	1	1	1	1	1	1	1	1	1	1	1	1	1	1	1	1
chr2	3683660	3728135	ALLC	3	3	3	2	2	2	2	1	1	1	1	3	1	1	1	1	1	1	1	1	1	1	1	1	1	1	1
chr2	5750249	5758967	SOX11	1	1	2	1	1	1	1	1	1	1	1	1	1	1	1	1	1	2	1	1	1	1	1	1	1	1	1
chr2	6905903	6923387	LOC129607	1	1	1	1	1	1	1	1	1	1	1	1	1	1	1	1	1	1	1	1	1	1	1	1	1	1	1
chr2	6935246	6955814	RSAD2	1	2	1	1	1	1	1	1	1	1	1	1	1	1	1	1	1	1	1	1	1	1	1	1	1	1	1
chr2	6974973	7101760	RNF144A	2	2	2	2	2	2	2	2	2	1	1	3	2	2	1	2	2	2	2	1	1	2	2	2	2	2	2
chr2	8739563	8742032	ID2	2	2	2	1	1	1	1	2	1	1	1	2	2	1	1	1	1	1	1	1	1	1	1	1	1	1	1
chr2	8786510	8895181	KIDINS220	2	2	2	1	1	1	1	2	1	2	1	2	2	2	1	1	1	2	1	1	1	1	1	1	1	2	1
chr2	8914151	9061327	OACT2	2	2	2	1	1	2	2	2	1	2	1	2	2	2	1	1	1	2	1	1	1	1	1	1	2	2	1
chr2	9264344	9463257	DDEF2	3	3	2	2	2	2	2	2	2	2	2	3	2	2	1	1	2	2	1	2	2	1	1	1	2	2	2
chr2	9463273	9481094	ITGB1BP1	3	3	2	2	2	2	2	2	2	2	2	3	2	2	1	1	2	2	1	2	2	1	1	1	2	2	2
chr2	9481318	9530678	CPSF3	1	1	1	1	1	2	1	2	1	2	2	2	1	1	1	1	1	2	1	1	1	1	1	1	1	1	1
chr2	9532120	9546041	LOC285148	2	2	2	2	2	2	2	3	2	3	2	3	2	3	1	1	2	2	1	2	2	1	1	1	2	1	2
chr2	9546863	9613368	ADAM17	2	2	2	2	2	2	2	2	2	2	1	3	2	2	1	1	2	2	1	2	2	1	1	1	2	1	2
chr2	9641557	9688557	YWHAQ	2	2	2	1	1	2	1	2	2	2	1	2	2	2	1	1	1	1	1	1	1	1	1	1	2	1	2
chr2	9901023	9991994	TAF1B	1	1	1	1	1	1	1	1	1	1	1	1	1	1	1	1	1	1	1	1	1	1	1	1	1	1	1
chr2	10018744	10059854	GRHL1	1	1	1	1	1	1	1	1	1	1	1	1	1	1	1	1	1	1	1	1	1	1	1	1	2	1	1
chr2	10101132	10112414	KLF11	1	1	1	1	1	1	1	1	1	1	1	1	1	1	1	1	1	1	1	1	1	1	1	1	1	1	1
chr2	10116316	10137989	CYS1	3	3	3	2	2	2	2	1	1	2	2	2	2	2	1	1	1	2	1	2	1	1	1	1	3	1	3
chr2	10180185	10188073	RRM2	1	1	1	1	1	1	1	1	1	1	1	1	1	1	1	1	1	1	1	1	1	1	1	1	1	1	1
chr2	10198959	10269307	FLJ25102	1	1	2	1	1	2	2	2	1	2	1	2	2	1	1	1	1	2	1	1	1	1	1	1	2	1	1
chr2	10361276	10485193	HPCAL1	1	2	2	1	1	2	2	2	1	2	2	2	2	2	1	1	1	2	1	1	1	1	1	1	2	1	2
chr2	10497958	10505904	ODC1	2	2	2	2	2	2	2	2	2	2	2	2	2	2	1	1	1	2	1	1	1	1	1	1	2	1	2
chr2	10628344	10747549	NOL10	2	2	2	2	2	1	1	1	1	1	1	1	1	1	1	1	1	1	1	1	1	1	1	1	1	1	1
chr2	10779225	10842679	ATP6V1C2	2	2	2	1	1	1	1	1	1	2	1	2	2	2	1	1	1	1	1	1	1	1	1	1	2	1	1
chr2	10840969	10870411	PDIA6	1	1	1	1	1	1	1	1	1	1	1	1	1	1	1	1	1	1	1	1	1	1	1	1	1	1	1
chr2	10969513	10971801	KCNF1	1	1	1	1	1	1	1	1	1	1	1	1	1	1	1	1	1	1	1	1	1	1	1	1	1	1	1
chr2	11190629	11203601	FLJ25143	1	1	1	1	1	1	1	1	1	1	1	2	1	1	1	1	1	1	1	1	1	1	1	1	1	1	1
chr2	11212990	11236447	PQLC3	2	3	3	2	2	2	2	2	2	3	1	3	2	2	1	1	2	2	1	2	1	1	1	1	3	1	1
chr2	11239228	11402162	ROCK2	1	1	1	1	1	1	1	1	1	1	1	2	1	1	1	1	1	1	1	1	1	1	1	1	2	1	1
chr2	11501952	11523748	E2F6	1	1	1	1	1	1	1	1	1	1	1	1	1	1	1	1	1	1	1	1	1	1	1	1	1	1	1
chr2	11591692	11700363	GREB1	1	1	1	1	1	1	1	1	1	1	1	1	1	1	1	1	1	1	1	1	1	1	1	1	1	1	1
chr2	11715755	11727876	NTSR2	1	1	2	1	1	1	1	1	2	2	1	2	2	1	1	1	1	1	1	1	1	1	1	1	1	1	2
chr2	11804190	11884982	LPIN1	3	3	3	2	2	2	2	2	2	3	1	3	2	2	1	1	1	2	1	1	2	1	1	1	1	1	2
chr2	12774658	12800307	TRIB2	2	2	2	2	2	1	1	1	1	1	1	1	1	1	1	1	1	2	1	1	1	2	1	1	1	1	1
chr2	14690306	14693898	FAM84A	2	2	2	2	1	2	1	2	2	1	1	2	2	2	1	1	2	2	1	1	1	1	1	1	2	2	2
chr2	15224482	15618905	NAG	2	2	2	2	1	2	1	2	2	2	1	2	2	2	1	1	2	2	1	1	1	1	1	1	2	1	2
chr2	15649220	15688675	DDX1	3	3	2	2	2	1	1	1	1	1	1	1	1	1	1	1	1	1	1	1	1	1	1	1	1	1	1
chr2	15998133	16004579	MYCN	1	1	1	1	1	1	1	1	1	1	1	2	1	1	1	1	1	1	1	1	1	1	1	1	1	1	1
chr2	16597381	16710577	FAM49A	1	1	1	1	1	1	1	1	1	1	1	1	1	1	1	1	1	1	1	1	1	1	1	1	1	1	1
chr2	17555466	17563187	RAD51AP2	2	2	3	2	2	1	1	1	1	1	1	1	2	2	1	1	1	1	1	2	1	1	1	1	1	1	1
chr2	17585287	17701186	VSNL1	2	2	3	2	2	2	2	2	2	3	2	2	2	2	1	1	1	2	1	2	1	1	1	1	3	1	2
chr2	17708561	17798541	SMC6	2	2	3	2	2	2	2	2	2	3	2	2	2	2	1	1	1	2	1	2	1	1	1	1	3	1	2
chr2	17798660	17826911	FLJ40869	1	1	1	1	1	1	1	1	1	1	1	1	1	1	1	1	1	1	1	1	1	1	1	1	1	1	1
chr2	17861266	17861848	MSGN1	2	2	2	1	1	1	1	1	1	1	1	2	1	1	1	1	1	2	1	1	1	1	1	1	1	1	1
chr2	17923425	17977705	KCNS3	2	2	2	1	1	2	1	2	1	1	1	2	2	1	1	1	1	2	1	1	1	1	1	1	1	1	1
chr2	18599477	18605381	RDH14	1	1	1	1	1	1	1	1	1	1	1	1	1	1	1	1	1	1	1	1	1	1	1	1	1	1	1
chr2	18607618	18634319	NT5C1B	2	2	2	2	2	1	1	2	2	2	1	3	2	1	1	1	1	1	1	2	2	1	1	1	1	1	1
chr2	19414727	19421853	OSR1	2	2	3	2	2	3	2	2	2	3	2	3	2	3	2	2	2	2	2	2	2	2	2	2	3	2	3
chr2	19959995	19965225	LOC130502	2	2	2	1	1	1	1	2	2	1	1	2	2	2	1	1	1	1	1	1	1	1	1	1	2	1	1
chr2	19973511	20053365	WDR35	1	1	2	1	1	1	1	1	1	1	1	1	1	1	1	1	1	1	1	1	1	1	1	1	1	1	1
chr2	20055294	20075936	MATN3	2	2	3	2	2	3	2	3	3	2	2	3	2	3	1	1	2	2	2	2	2	1	2	2	3	2	2
chr2	20095893	20114926	LAPTM4A	2	2	2	1	1	1	1	1	1	1	1	2	1	2	1	1	1	2	1	1	1	1	1	1	1	1	1
chr2	20264040	20288675	SDC1	1	1	1	1	1	1	1	1	1	1	1	1	1	1	1	1	1	1	1	1	1	1	1	1	1	1	1
chr2	20311933	20390625	PUM2	2	2	2	1	1	2	2	2	2	3	1	3	2	1	1	1	1	2	1	1	2	1	1	1	3	1	1
chr2	20510315	20512681	RHOB	1	2	2	1	1	1	1	1	2	1	1	2	2	1	1	1	1	2	1	1	1	1	1	1	1	1	1
chr2	20681044	20714345	HS1BP3	2	2	2	2	2	1	1	1	1	1	1	2	1	1	1	1	1	1	1	1	1	1	1	1	1	1	1
chr2	20729904	20734731	GDF7	2	2	2	1	1	2	1	2	2	2	1	2	2	2	1	1	1	1	1	1	1	1	1	1	2	1	1
[truncated: 16,386 more rows]
