# Supplementary material for: Chromatin States Accurately Classify Cell Differentiation Stages
Source: PLoS One. 2012 Feb 20;7(2):e31414. doi: 10.1371/journal.pone.0031414 (PMC3282719; doi:10.1371/journal.pone.0031414)
Supplement: Table S4 — List of differential bins for each histone modification mark. (XLSX) [file pone.0031414.s009.xlsx]

## Sheet: H3K4me1
chromosome	Start Position
chr17	74700000
chr1	18618000
chr2	52419000
chr1	37009000
chr1	30227000
chr2	70809000
chr8	72765000
chr20	2933000
chr14	96563000
chr12	112434000
chr5	157673000
chr1	7004000
chr6	34205000
chr17	41142000
chr2	167839000
chr2	231588000
chr9	98950000
chrX	149823000
chr18	43340000
chr11	124816000
chr9	9548000
chr10	6078000
chr15	24516000
chr2	115158000
chr1	30248000
chr19	55759000
chr1	18208000
chr18	43339000
chr1	154666000
chr9	113332000
chr2	70815000
chr17	74699000
chr11	132885000
chr4	59684000
chr11	43190000
chr4	91973000
chr1	18874000
chr2	147943000
chr1	18875000
chr20	42858000
chr15	71432000
chr5	53330000
chr6	167579000
chr9	137370000
chr12	113208000
chr7	77627000
chr12	111713000
chr2	118964000
chr3	13802000
chr5	3169000
chr18	33404000
chr21	30720000
chr5	3153000
chr4	98133000
chr14	82487000
chr10	131585000
chr3	32883000
chr16	7754000
chr2	152599000
chr15	71433000
chr3	140150000
chr9	92692000
chr6	34033000
chr3	133130000
chr19	47565000
chr12	124259000
chr14	21091000
chr5	137447000
chr9	128735000
chr2	3249000
chr15	87789000
chr20	56762000
chr14	56566000
chr20	34382000
chr6	98594000
chr12	124376000
chr9	133764000
chr14	75870000
chr8	28665000
chr1	169535000
chr20	43645000
chr1	112349000
chr9	14712000
chr16	3544000
chr15	24560000
chr6	163424000
chr5	109901000
chr4	42122000
chr15	38819000
chr14	36365000
chr2	156293000
chr16	12593000
chr8	49328000
chr3	124521000
chr5	12676000
chr3	62375000
chr6	40344000
chr10	88090000
chr6	69984000
chr4	94423000
chr15	66652000
chr2	230525000
chr9	129044000
chr1	241700000
chr17	69322000
chr15	77277000
chr2	60533000
chr8	104789000
chr3	139046000
chr15	29936000
chr17	27655000
chrX	132402000
chr2	129120000
chr12	128881000
chr9	19798000
chr13	52427000
chr4	89049000
chr7	71368000
chr10	114581000
chr2	129119000
chr2	139844000
chr7	106372000
chr3	32796000
chr15	49473000
chr2	119587000
chr8	72762000
chr1	44780000
chr6	166151000
chr6	41753000
chr19	47118000
chr16	16869000
chr14	73965000
chr22	20810000
chr7	105123000
chr19	55873000
chr1	38723000
chr14	81596000
chr11	20859000
chr16	25526000
chr11	132915000
chr9	11028000
chr6	110806000
chr1	44774000
chr14	94910000
chr1	44715000
chr13	27217000
chr5	141078000
chr1	145772000
chr2	129118000
chr3	82560000
chr1	37010000
chr17	71638000
chr9	133765000
chr5	98373000
chr13	110514000
chr5	3171000
chr9	114456000
chr1	34892000
chr13	54474000
chr1	175280000
chr12	111770000
chr20	34394000
chr8	3091000
chr13	99197000
chr20	44657000
chr8	142745000
chr5	175225000
chr11	118874000
chr16	8219000
chr5	12227000
chr8	9791000
chr21	42191000
chr12	117692000
chr14	56436000
chr1	4644000
chr19	35741000
chr11	69356000
chr6	40406000
chr7	157278000
chr9	101587000
chr3	14790000
chr12	117797000
chr6	34175000
chr7	96469000
chrX	151560000
chr5	116186000
chr6	137854000
chr9	36832000
chr16	9682000
chr17	75057000
chr3	70747000
chr4	171116000
chr2	48969000
chr14	95515000
chr3	182997000
chr12	130710000
chr5	121594000
chr3	129614000
chr22	18073000
chr6	29699000
chr2	170642000
chr3	63091000
chr17	24368000
chr2	139145000
chr10	103394000
chr13	91224000
chr18	24793000
chr8	1068000
chr11	128246000
chr11	132954000
chr13	87126000
chr1	35929000
chr2	88522000
chr2	175630000
chr6	40600000
chr2	115188000
chr3	32841000
chr12	107091000
chr12	70630000
chr8	24872000
chr15	24515000
chr1	180905000
chr1	18802000
chr15	20596000
chr5	134909000
chr14	78914000
chr17	30016000
chr22	43714000
chr5	85976000
chr11	15285000
chr22	20610000
chr16	5753000
chr11	114494000
chr2	25346000
chr7	149159000
chr3	89043000
chr11	81659000
chr11	91589000
chr15	27560000
chr11	69311000
chr9	132388000
chr6	114790000
chr2	128966000
chr3	61650000
chr16	8765000
chr3	195012000
chr2	70792000
chr16	6332000
chr1	18647000
chr3	159832000
chr1	37902000
chr16	69744000
chr22	38351000
chr7	156104000
chr2	6863000
chr11	71983000
chr2	50086000
chr11	133035000
chr1	18375000
chr18	4978000
chr10	35999000
chr5	77178000
chr20	5199000
chr3	57208000
chr14	73966000
chr12	124243000
chr2	71607000
chr21	36544000
chr4	28090000
chr22	16094000
chr7	77626000
chr5	124483000
chr3	13704000
chr12	111512000
chr15	62852000
chr7	96056000
chr7	27917000
chr1	47925000
chr5	93719000
chr6	41483000
chr3	188819000
chr14	93223000
chr14	47922000
chr9	137328000
chr22	16055000
chr1	57177000
chr8	127491000
chr3	181151000
chr21	19899000
chr15	77215000
chr11	105335000
chr14	100336000
chr3	45329000
chr2	131317000
chr6	33888000
chr1	17938000
chr8	11153000
chr14	23022000
chr1	46763000
chr20	61571000
chr3	142276000
chr2	170643000
chr10	119684000
chr2	236880000
chr20	48912000
chr3	166051000
chr8	40521000
chr3	34271000
chr1	154603000
chr3	195585000
chr21	34186000
chr9	114457000
chr6	105591000
chr3	70746000
chr7	152211000
chr9	75896000
chr1	228534000
chr20	35307000
chr19	35555000
chr5	175207000
chr3	139056000
chr1	196049000
chr20	21427000
chr9	98123000
chr8	831000
chr9	81013000
chr1	114490000
chr1	26617000
chr7	51766000
chr11	116090000
chr17	15024000
chr3	40631000
chr1	34425000
chr6	34208000
chr2	127661000
chr18	26466000
chr10	132498000
chr18	26447000
chr3	138848000
chr1	163284000
chr12	12131000
chr19	5060000
chr9	38192000
chr20	25418000
chr3	173210000
chr12	31261000
chr3	114499000
chr5	17457000
chr2	149538000
chr2	121606000
chr5	146150000
chr2	44965000
chr3	50508000
chr19	58969000
chr6	108552000
chr19	55757000
chr14	97293000
chr16	5436000
chr2	111648000
chr1	11340000
chr2	47597000
chr9	19646000
chr5	3177000
chr7	51487000
chr1	18432000
chr5	170822000
chr8	72711000
chr19	39111000
chr7	129204000
chr7	21876000
chr17	38440000
chr17	45308000
chr16	13611000
chr5	141117000
chr2	47632000
chr4	174250000
chr14	77598000
chr3	53797000
chr5	166663000
chr22	37239000
chr9	101586000
chr4	122890000
chr7	20786000
chr10	126041000
chr9	137286000
chr3	174194000
chr3	126277000
chr1	47222000
chr13	41601000
chr11	108496000
chr17	19755000
chr2	72460000
chr20	29963000
chr2	70000
chr12	61336000
chr5	87721000
chr15	66650000
chr10	118584000
chr16	5050000
chr5	12722000
chrX	114836000
chr18	42397000
chr4	153846000
chr7	51765000
chr10	132736000
chr2	120848000
chr4	54656000
chr3	182930000
chr5	105449000
chr10	114637000
chr6	107534000
chr6	167578000
chr8	67261000
chr8	143587000
chr1	71976000
chr14	97559000
chr2	174904000
chr15	87788000
chr15	91087000
chr9	24492000
chr15	24033000
chr9	118885000
chr16	7756000
chr15	68161000
chr1	230334000
chr11	84735000
chr6	125794000
chr22	43749000
chr7	45130000
chr3	170201000
chr20	55030000
chr10	130128000
chr8	57368000
chr16	80470000
chr2	188741000
chr15	62840000
chr5	53347000
chr8	20720000
chr13	111865000
chr17	74701000
chr2	180902000
chr2	26731000
chr3	70456000
chr11	94026000
chr16	30865000
chr11	2839000
chr11	112298000
chr9	133659000
chr18	58500000
chr7	153646000
chr1	18848000
chr11	91590000
chr1	6321000
chr1	91071000
chr10	76160000
chr14	21067000
chr22	35522000
chr2	176457000
chr20	34430000
chr11	2698000
chr1	18573000
chr2	7947000
chr12	20399000
chr19	56491000
chr11	116922000
chr9	87927000
chr6	87523000
chr5	7843000
chr1	39255000
chr7	129202000
chr1	2968000
chr20	30824000
chr2	44871000
chr1	90800000
chr17	41115000
chr12	72944000
chr19	35747000
chr1	207370000
chr6	126070000
chr15	90468000
chr13	34387000
chr4	156056000
chr4	186212000
chr13	59265000
chr18	43753000
chr11	133789000
chr7	105417000
chr9	380000
chr12	113108000
chr8	104732000
chr21	40245000
chr12	126661000
chr20	34359000
chr1	212220000
chr11	92486000
chr10	49415000
chr19	56488000
chr13	35731000
chr6	167567000
chr17	74777000
chr14	23075000
chr5	165789000
chr11	57098000
chr14	95351000
chr19	47564000
chr7	45501000
chr9	91499000
chr5	145725000
chr18	17768000
chr15	63446000
chr3	43995000
chr15	75696000
chr3	195488000
chr5	18155000
chr11	79562000
chr7	121869000
chr3	60630000
chr3	63070000
chr14	78915000
chr22	43715000
chr13	94898000
chr8	65358000
chr10	50569000
chr3	142273000
chr17	15023000
chr4	183509000
chr10	103392000
chr9	138183000
chr7	42691000
chr17	24349000
chr15	75706000
chr3	41062000
chr15	23352000
chr11	91591000
chr17	39973000
chr17	75377000
chr17	28376000
chr20	2630000
chr6	153804000
chr12	31269000
chr18	62577000
chr6	12809000
chr7	133466000
chr22	43798000
chr6	108410000
chr1	207398000
chr3	13890000
chr20	29971000
chr11	131175000
chr3	62416000
chr6	40631000
chr2	24171000
chr2	124803000
chr19	34492000
chr16	28174000
chr13	37999000
chr16	5783000
chr11	70070000
chr6	10685000
chr14	99425000
chr11	78862000
chr1	5815000
chr12	129270000
chr1	81617000
chr11	123120000
chr17	32378000
chr10	65515000
chr4	135692000
chr2	137293000
chr16	20541000
chr14	98185000
chr2	149857000
chr16	83672000
chr15	75598000
chr2	88410000
chr16	6034000
chr13	94370000
chr14	75651000
chr15	87229000
chr2	42626000
chr14	73783000
chr9	27299000
chr11	31863000
chr1	11708000
chr3	187855000
chr1	44761000
chr8	132473000
chr15	82007000
chr5	176031000
chr3	62327000
chr1	26591000
chr1	37093000
chr18	42292000
chr12	99870000
chr7	9697000
chrX	152486000
chr7	157279000
chr8	5895000
chr10	13476000
chr13	99949000
chr17	69482000
chr17	40437000
chr1	114492000
chr3	166091000
chr1	18572000
chr19	17840000
chr13	53382000
chr11	62535000
chr3	143370000
chr1	11481000
chr15	23998000
chr1	6221000
chr18	5985000
chr2	222284000
chr13	94446000
chr7	114902000
chr8	53729000
chr7	129765000
chr10	83454000
chr2	11636000
chr2	206037000
chr2	70849000
chr3	127334000
chr13	50648000
chr15	71634000
chr1	91342000
chr4	93500000
chr15	27489000
chr4	9550000
chr10	71000000
chr20	22591000
chr9	135492000
chr6	95435000
chr9	121898000
chr12	128923000
chr14	40956000
chr9	133758000
chr6	28851000
chr1	154667000
chr3	124189000
chr1	18609000
chr9	134020000
chr14	68860000
chr12	117798000
chr6	163464000
chr1	15307000
chr9	1984000
chr20	9447000
chr2	16843000
chr6	80760000
chr16	25870000
chr17	59312000
chr3	140149000
chr8	9858000
chr7	105332000
chr11	15526000
chr9	15582000
chr14	75949000
chr14	75650000
chr15	81934000
chr2	228871000
chr1	37281000
chr3	183062000
chr4	94926000
chr4	9590000
chr8	23690000
chr8	61403000
chr8	49199000
chr16	13557000
chr2	108089000
chr17	8899000
chr8	66240000
chr5	165432000
chr17	76552000
chr2	120904000
chr5	174688000
chr1	145780000
chr3	32873000
chr20	34973000
chr5	3172000
chr21	32600000
chr5	105618000
chr7	21036000
chr8	14746000
chr19	5074000
chr2	220135000
chr17	28803000
chr2	88465000
chr21	33285000
chr8	72783000
chr17	17470000
chr12	127282000
chr7	140585000
chr10	114588000
chr5	176057000
chr1	115976000
chr15	66646000
chr9	133670000
chr12	118067000
chr11	44518000
chr11	3167000
chr22	48230000
chr4	6579000
chr1	69218000
chr2	30040000
chr12	112509000
chr7	147724000
chr5	74193000
chr20	59575000
chr18	33410000
chr13	20810000
chr12	124287000
chr11	116878000
chr19	34006000
chr19	60551000
chr10	133333000
chr19	45053000
chr5	71191000
chr16	5049000
chr13	50716000
chr10	9593000
chr7	71451000
chr10	1412000
chr20	35501000
chr14	93230000
chr7	72392000
chr4	22772000
chr4	6171000
chr4	113480000
chr2	222865000
chr2	114146000
chr13	27292000
chr2	180043000
chr19	13624000
chr15	42008000
chr12	65565000
chr6	34172000
chr8	50791000
chr3	14789000
chr12	38444000
chr10	99775000
chr10	69926000
chr17	28721000
chr2	11553000
chr12	67847000
chr12	112534000
chr6	34227000
chr20	61105000
chr10	123349000
chr13	50639000
chr4	157160000
chr9	133987000
chr2	6864000
chr14	94907000
chr1	45811000
chr15	24561000
chr14	36053000
chr12	112423000
chr1	57500000
chr14	69088000
chr19	53869000
chr14	93428000
chr2	156331000
chr8	10946000
chr13	50640000
chr5	176085000
chr4	93573000
chr1	5813000
chr1	25924000
chr1	185283000
chr5	60129000
chr8	83120000
chr13	34374000
chr19	40707000
chr3	63472000
chr5	2005000
chr7	31576000
chr4	25267000
chr17	73162000
chr2	154099000
chr10	98828000
chr5	157672000
chr20	61202000
chr12	117533000
chr6	40410000
chr2	208948000
chr1	30169000
chrX	127596000
chr11	130599000
chr8	3060000
chr3	124222000
chr9	107205000
chr9	134769000
chr12	130775000
chr4	55547000
chr4	7582000
chr4	32303000
chr2	125126000
chr10	123927000
chr1	180898000
chr1	228633000
chr2	98391000
chr16	5418000
chr1	174102000
chr2	371000
chr2	151743000
chr2	68010000
chr2	57609000
chrX	131922000
chr12	98640000
chr14	56430000
chr14	75667000
chr5	25487000
chr14	76758000
chr15	22625000
chr6	167960000
chr2	136984000
chr17	6374000
chr8	142746000
chr3	143266000
chr9	137287000
chr3	171062000
chr5	3249000
chr4	119082000
chr11	8221000
chr11	2696000
chr11	56867000
chrX	123804000
chr3	36779000
chr15	72381000
chr17	68250000
chr13	53605000
chr12	124364000
chr13	20799000
chr13	59270000
chr12	109738000
chr15	62885000
chr20	15556000
chr11	133852000
chr12	127106000
chr19	43566000
chr1	37012000
chr12	87780000
chr10	35998000
chr1	158543000
chr3	115355000
chr6	114788000
chr9	120888000
chr1	18610000
chr15	64260000
chr5	2968000
chr5	176223000
chr3	14791000
chr9	121882000
chr12	112451000
chr5	5168000
chr22	16093000
chr20	61566000
chr13	99923000
chr18	33454000
chr2	89867000
chr9	97369000
chr1	35629000
chr7	145231000
chr12	112271000
chr10	88043000
chr15	46385000
chr1	69325000
chr7	77578000
chr3	19091000
chr4	171840000
chr3	142376000
chr17	69912000
chr15	63444000
chr12	124380000
chr10	50568000
chr1	47697000
chr12	109983000
chr6	105611000
chr1	90733000
chr19	47295000
chr17	63867000
chr1	18376000
chr10	123641000
chr2	1826000
chr4	1544000
chr6	100717000
chr10	123482000
chr11	63578000
chr2	153942000
chr1	18602000
chr15	87768000
chr22	43320000
chr1	196050000
chr3	136915000
chr16	5392000
chr8	22777000
chr11	7393000
chr4	186169000
chr18	3511000
chr6	7366000
chr20	44259000
chr1	161664000
chr11	74628000
chr5	5130000
chr15	72380000
chr11	133751000
chr19	38747000
chr1	47698000
chr6	6114000
chr14	76682000
chr22	48315000
chr6	35831000
chr3	62517000
chr12	112400000
chr1	18491000
chr2	119118000
chr4	6169000
chr17	30188000
chr15	71442000
chr22	47411000
chr2	211335000
chr9	128337000
chr22	38352000
chr4	5971000
chr8	141094000
chr19	47352000
chr7	75659000
chr10	1554000
chr15	63442000
chr7	5356000
chr1	176489000
chr3	50509000
chr17	34005000
chr12	65106000
chr10	114885000
chr11	130970000
chr16	69618000
chr6	34206000
chr6	162068000
chr4	85192000
chr12	10029000
chr4	134732000
chr8	127476000
chr10	133672000
chr22	42385000
chr15	72379000
chr20	22519000
chr11	68230000
chr1	38609000
chr1	4980000
chr3	62976000
chr20	62262000
chr1	240442000
chr9	138192000
chr7	77933000
chr17	69044000
chr11	115429000
chr14	96685000
chr14	35808000
chr12	128920000
chr15	24855000
chr3	181316000
chr2	79677000
chr17	7556000
chr14	102853000
chr16	24302000
chr5	12724000
chr13	99182000
chr1	37481000
chr17	29959000
chr17	37229000
chr7	39316000
chr16	3642000
chr19	5101000
chr14	98576000
chr12	112558000
chr3	27736000
chr15	87778000
chr1	83083000
chr15	80168000
chr15	24039000
chr18	71778000
chr8	74069000
chr15	65883000
chr2	235283000
chr13	82372000
chr16	23705000
chr17	24378000
chr18	4845000
chr16	47647000
chr22	31061000
chr7	10041000
chr2	127657000
chr13	50619000
chr16	8834000
chr5	2006000
chr3	127700000
chr15	27610000
chr8	1309000
chr3	122313000
chr4	114411000
chr10	26501000
chr12	124240000
chr17	34010000
chr11	63284000
chr2	2314000
chr17	41204000
chr19	5347000
chr5	180468000
chr13	27293000
chr21	28885000
chr12	111714000
chr17	3360000
chr13	110516000
chr6	6263000
chr20	29962000
chr13	34389000
chr9	75650000
chr2	236585000
chr11	134132000
chr12	110115000
chr3	5726000
chr12	124363000
chr15	63483000
chr1	5079000
chr12	116200000
chr14	98950000
chr11	44764000
chr5	151324000
chr20	36034000
chr8	81287000
chr8	69299000
chr6	91216000
chr15	78279000
chr4	153015000
chr5	165791000
chr10	133441000
chr11	116868000
chr8	54947000
chr10	78545000
chr5	77179000
chr6	40944000
chr2	183745000
chr17	68251000
chr14	40298000
chr8	41704000
chr1	154668000
chr7	122867000
chr8	57322000
chr11	3804000
chr17	45395000
chr20	51763000
chr11	44826000
chr18	51883000
chr12	116149000
chr3	50875000
chr7	111198000
chr1	35630000
chr14	94317000
chr4	182218000
chr1	207432000
chr17	74698000
chr15	25558000
chr16	5441000
chr4	36493000
chrX	50191000
chr2	2770000
chr1	69329000
chr5	2348000
chr6	40423000
chr1	43142000
chr7	146913000
chr2	220245000
chr1	37280000
chr4	187237000
chr2	231909000
chr7	50415000
chr16	4561000
chr22	43739000
chr17	75537000
chr5	62826000
chr1	63301000
chr1	199111000
chr5	5748000
chr1	237292000
chr15	76848000
chr14	98946000
chr20	61076000
chr3	62326000
chr6	39058000
chr3	136461000
chr16	87884000
chr5	3155000
chr11	91774000
chr12	96242000
chr14	76689000
chr4	116737000
chr10	105809000
chr4	183295000
chr16	52153000
chr1	112437000
chr5	146019000
chr17	70417000
chr9	121841000
chr16	5438000
chr1	38509000
chr15	91822000
chr10	133205000
chr2	157158000
chr7	156064000
chr20	54744000
chr1	26613000
chr14	83377000
chr14	87901000
chr11	80809000
chr5	12680000
chr12	118011000
chr20	42789000
chr10	98095000
chr1	15587000
chr17	42425000
chr13	99075000
chr10	116806000
chr10	106179000
chr19	5024000
chr15	76884000
chr1	38367000
chr11	113005000
chr12	117926000
chr14	56455000
chr2	44132000
chr3	65238000
chr11	125458000
chr13	99195000
chr22	25637000
chr19	44978000
chr8	57207000
chr16	5973000
chr2	1750000
chr16	51465000
chr7	121898000
chr2	139245000
chr5	75820000
chr7	2480000
chr5	12385000
chr2	128965000
chr20	22485000
chr4	134733000
chr12	118003000
chr7	130884000
chr18	74852000
chr4	93855000
chrX	36143000
chr11	8050000
chr5	114472000
chr1	118052000
chr15	60886000
chr4	25199000
chr3	32884000
chr14	38329000
chr1	91079000
chr8	94901000
chr12	78239000
chr4	137898000
chr12	128200000
chr4	140299000
chr3	184635000
chr7	147328000
chr15	23997000
chr1	58584000
chr1	63157000
chr12	124260000
chr21	31487000
chr4	122405000
chr8	117864000
chr11	26857000
chr2	76038000
chr22	31788000
chr5	176104000
chr3	61651000
chr3	54086000
chrX	114648000
chr17	24560000
chr3	133114000
chr19	59595000
chr4	97484000
chr4	182324000
chr1	44606000
chr12	13133000
chr8	141572000
chr10	133369000
chr2	2771000
chr3	50887000
chr11	132540000
chr7	24126000
chr10	133670000
chr14	75866000
chr10	33882000
chr4	175199000
chr1	63569000
chr4	10568000
chr10	2653000
chr8	54093000
chr1	200893000
chr3	56885000
chr9	123056000
chr4	113905000
chr4	182590000
chr20	44656000
chr18	50313000
chr5	179705000
chr1	230338000
chr14	96814000
chr2	154329000
chr9	14521000
chr4	3774000
chr13	94371000
chr17	15175000
chr3	42463000
chr2	174873000
chr11	31987000
chr5	85146000
chr20	34325000
chr6	28951000
chr4	73221000
chr3	183341000
chr5	93642000
chr18	6477000
chr17	44152000
chr10	33436000
chr2	50426000
chr7	83162000
chr17	69243000
chr17	29506000
chr13	98257000
chr5	150765000
chr7	152485000
chr8	72790000
chr18	4227000
chr9	125223000
chr6	137855000
chr11	70402000
chr5	153467000
chr15	62851000
chr17	37117000
chrX	8579000
chr15	38508000
chr7	157391000
chr2	104732000
chr1	15868000
chr12	17064000
chr5	146149000
chr12	112407000
chr17	14369000
chr2	24102000
chr6	185000
chr17	69626000
chr7	119929000
chr3	32871000
chr14	81127000
chr3	62498000
chr12	73402000
chr21	35698000
chr18	62487000
chr11	132660000
chr12	111777000
chr14	36048000
chr3	136433000
chr19	55487000
chr3	54088000
chr1	174099000
chr17	14877000
chr2	118324000
chr1	112854000
chr12	14008000
chr14	73974000
chr8	72748000
chrX	24927000
chr4	5966000
chr2	237430000
chr22	31082000
chr1	17517000
chr12	105519000
chr3	177420000
chr7	138189000
chr10	130231000
chr19	50696000
chr6	167649000
chr6	4601000
chr7	91904000
chr10	118583000
chr2	6004000
chr15	60376000
chr4	126854000
chr11	62534000
chr5	173341000
chr7	234000
chr1	114491000
chr14	100341000
chr11	41091000
chr6	114758000
chr3	50506000
chr2	235780000
chr15	58081000
chr13	54471000
chr15	64146000
chr2	49290000
chr9	27741000
chr16	49037000
chr5	176226000
chr20	61548000
chr3	141711000
chr10	114636000
chr8	20256000
chr16	6337000
chr14	56437000
chr19	35742000
chr1	18593000
chr13	33600000
chr4	53487000
chr9	86377000
chr1	38524000
chr12	115922000
chr1	53669000
chr7	76139000
chr1	44616000
chr4	89057000
chr15	75891000
chr16	6851000
chr11	116933000
chr7	138129000
chr1	202299000
chr10	119174000
chr11	131177000
chr15	32292000
chr2	222812000
chr13	37992000
chr13	42614000
chr9	122330000
chr11	73017000
chr13	27255000
chr12	17847000
chr6	40496000
chr2	42635000
chr5	166515000
chr1	8713000
chr1	69316000
chr14	56295000
chr11	116956000
chr7	139795000
chr3	167093000
chr1	221902000
chr15	23452000
chr1	104428000
chr2	63575000
chr2	96950000
chr14	76679000
chr2	103801000
chr16	17086000
chr10	1466000
chr6	51787000
chr11	119173000
chr21	31546000
chr19	47567000
chr16	16782000
chr16	24313000
chr14	67796000
chr11	70171000
chr8	9164000
chr14	100106000
chr1	4645000
chr5	72621000
chr1	91047000
chr10	99776000
chr12	54035000
chr1	5700000
chr17	32245000
chr13	48348000
chr13	99315000
chrX	54431000
chr13	100569000
chr9	133671000
chr15	27424000
chr1	26618000
chr6	90459000
chr9	107206000
chr5	143658000
chr3	32842000
chr8	142551000
chr17	69849000
chrX	149822000
chr13	27224000
chr13	99888000
chr9	89830000
chr2	119621000
chr22	46453000
chr16	19994000
chr12	31262000
chr14	95367000
chrX	50473000
chr1	44744000
chr5	4908000
chr21	35917000
chr19	55844000
chr5	170127000
chr1	77264000
chr10	133010000
chr8	91297000
chr14	56340000
chr3	124185000
chr16	1135000
chr1	37496000
chr3	65039000
chr2	120831000
chr11	44804000
chr10	134446000
chr9	36405000
chr2	236587000
chr6	4600000
chr15	74873000
chr15	27425000
chr17	24353000
chr12	82295000
chr7	137980000
chr12	131342000
chr16	7422000
chr6	33287000
chr12	68574000
chr15	83004000
chr11	116063000
chr3	152176000
chr2	88525000
chr5	169971000
chr9	118874000
chr4	113481000
chr11	6825000
chr11	70172000
chr20	57477000
chr16	7857000
chr5	132747000
chr8	127547000
chr6	10422000
chr20	59357000
chr20	35330000
chr12	113209000
chr11	17496000
chr3	124512000
chr6	34123000
chrX	115980000
chr1	53615000
chr10	94104000
chr3	13717000
chr7	135472000
chr1	37495000
chr5	61514000
chr5	89886000
chr14	95297000
chr22	41097000
chr1	37630000
chr7	137082000
chr10	133009000
chr3	62951000
chr15	50872000
chr2	5551000
chr7	138133000
chr7	131978000
chr2	75254000
chr20	31399000
chr7	35286000
chr4	164062000
chr21	33399000
chr4	103359000
chr5	176097000
chr2	71016000
chr14	67146000
chr16	61541000
chr7	105116000
chr17	63177000
chr7	51248000
chr20	31154000
chr22	24648000
chr16	19207000
chr11	20718000
chr17	53716000
chr18	73114000
chr7	100082000
chr22	41024000
chr8	62578000
chr1	194084000
chr8	131966000
chr1	44746000
chr2	41445000
chr5	176032000
chr1	37513000
chr11	20475000
chr2	88711000
chr15	71444000
chr12	131934000
chr13	99242000
chr10	133360000
chr5	109201000
chr15	24038000
chr17	74794000
chr14	35810000
chr18	4123000
chr18	52232000
chr19	5144000
chr10	42826000
chr6	93615000
chr2	25166000
chr17	26961000
chr6	167566000
chr13	52748000
chr7	153511000
chr1	53215000
chr6	161633000
chr9	109476000
chr6	14890000
chr2	44757000
chr1	53944000
chr7	30993000
chr1	243713000
chr18	73846000
chr10	21673000
chr4	188791000
chr12	109770000
chr15	63414000
chr16	8518000
chr1	44831000
chr19	34014000
chr8	6970000
chr1	34387000
chr1	38622000
chr2	185448000
chr18	28588000
chr8	56080000
chr10	128264000
chr1	12698000
chr14	23024000
chr17	34125000
chr3	189101000
chr14	93229000
chr1	63554000
chr1	4925000
chr14	78474000
chr5	150785000
chr18	38420000
chr10	103330000
chr4	132154000
chr16	19960000
chr16	86018000
chr6	167648000
chr2	177338000
chr1	164170000
chr16	5313000
chr10	88603000
chr2	202497000
chr5	29186000
chr15	24361000
chr16	5918000
chr16	69993000
chr15	24421000
chr5	10156000
chr3	124522000
chr14	96562000
chrX	123495000
chr13	26322000
chr5	175183000
chr2	174320000
chr12	65176000
chr12	54066000
chr20	594000
chrX	67408000
chr17	38810000
chrX	6142000
chr1	115245000
chr2	202251000
chr8	10311000
chr5	166920000
chr1	11687000
chr1	226925000
chr20	58736000
chr6	167581000
chr21	45732000
chr4	55133000
chr2	15105000
chr19	38602000
chr14	78523000
chr2	120849000
chr15	71449000
chr6	98982000
chr2	80056000
chr15	64259000
chr14	94308000
chr1	145776000
chr9	94685000
chr2	27022000
chr13	90425000
chr1	174157000
chr9	108479000
chr12	43451000
chr16	52922000
chr2	59423000
chr8	40891000
chr5	133039000
chr8	71143000
chr15	76474000
chr12	19228000
chr7	121688000
chr3	62846000
chr5	168447000
chr1	107600000
chr5	117112000
chr7	67591000
chr9	134611000
chr5	174478000
chr10	70999000
chr5	33442000
chr3	13421000
chr2	174196000
chr5	3922000
chrX	132230000
chr17	53733000
chr8	56389000
chr2	70813000
chr12	118420000
chr4	165054000
chr1	38327000
chr12	85862000
chr5	179443000
chr8	841000
chr20	36721000
chr9	102299000
chr20	41492000
chr1	154821000
chr2	119542000
chr18	33081000
chr5	50519000
chr20	34396000
chr6	149326000
chr4	8157000
chr10	125328000
chr9	75888000
chr3	27060000
chr10	71359000
chr10	1467000
chr16	22778000
chr8	20396000
chr1	37084000
chr17	74823000
chr20	21644000
chr19	45052000
chr1	54152000
chr22	44538000
chr1	110861000
chr10	80305000
chr10	76891000
chr12	54034000
chr4	35203000
chr3	153811000
chr12	8571000
chr22	43181000
chr7	1233000
chr1	46781000
chr20	61567000
chr15	98352000
chr11	132701000
chr3	71904000
chr17	55760000
chr13	43877000
chr2	235731000
chr14	21071000
chr4	174249000
chr10	103364000
chr12	99633000
chrX	67178000
chr1	228595000
chr15	67990000
chr7	150466000
chr3	115357000
chr4	114472000
chr15	23457000
chr4	17028000
chr8	829000
chr1	37085000
chr16	9156000
chr3	129925000
chr3	127325000
chr15	25000000
chr14	75957000
chr4	43753000
chr14	56440000
chr7	4046000
chr6	10682000
chr18	11801000
chr6	68905000
chr1	34426000
chr3	61871000
chr12	114498000
chr19	40950000
chr7	75665000
chr1	48080000
chr11	70227000
chr2	7506000
chr3	148588000
chr14	65371000
chr4	178716000
chr14	48067000
chr12	51485000
chr11	59051000
chr8	33105000
chr18	43338000
chr8	62988000
chr11	74624000
chr7	131524000
chr3	131172000
chrX	47354000
chr6	90663000
chr6	56117000
chr22	43569000
chr2	239289000
chr1	70794000
chr6	69983000
chr12	128214000
chr1	22641000
chr13	112594000
chr11	93088000
chr21	33370000
chr2	29972000
chr3	182936000
chr3	188820000
chr11	47329000
chr4	74068000
chr6	99181000
chr11	20890000
chr2	23307000
chr3	141712000
chr2	47320000
chr1	22825000
chr2	139843000
chr8	130668000
chr12	58010000
chr22	43594000
chr12	101528000
chr12	7835000
chr9	85389000
chr1	29643000
chr17	13822000
chr7	132032000
chr5	152710000
chr9	19494000
chr13	25235000
chr2	17101000
chr9	27846000
chr2	72924000
chr15	63469000
chr5	179748000
chr2	15176000
chr3	13964000
chr10	103324000
chr4	85642000
chr5	177318000
chr6	40361000
chr18	55205000
chr18	47183000
chr15	74195000
chr2	3248000
chr7	121876000
chr14	56434000
chr3	185107000
chr4	180170000
chr13	99312000
chr6	34214000
chr15	62887000
chr6	34152000
chrX	70066000
chr1	18851000
chr15	64072000
chr20	24421000
chr21	32897000
chr12	88026000
chr2	180629000
chr7	96468000
chr5	141120000
chr17	29795000
chr14	94906000
chr12	130487000
chrX	86920000
chr11	125870000
chr8	143549000
chr3	182584000
chr8	72739000
chr11	128302000
chr10	80169000
chr10	23612000
chr1	224467000
chr3	129629000
chr12	117721000
chr17	7500000
chr12	129208000
chr2	60463000
chr8	32115000
chr17	69244000
chr7	77597000
chr19	39506000
chr6	74116000
chr7	51017000
chr1	202837000
chr19	52223000
chr5	176060000
chr13	82146000
chr10	98094000
chr2	200003000
chr15	75827000
chr12	114372000
chr15	46346000
chr9	129514000
chr19	10440000
chr14	73901000
chr8	34963000
chr5	9275000
chr17	27641000
chr6	167577000
chr5	123675000
chr8	71117000
chr17	63802000
chr14	46641000
chr15	99436000
chr1	18858000
chr7	43243000
chr10	119953000
chr14	77904000
chr11	44907000
chr20	30026000
chr8	62259000
chr7	132380000
chr4	24085000
chr1	48738000
chr10	98201000
chr2	131392000
chr22	29088000
chr3	63248000
chr5	153143000
chr16	53833000
chr10	126132000
chr10	133358000
chr12	96241000
chr5	140359000
chr6	14963000
chr1	90801000
chr5	3820000
chr7	157803000
chr8	5514000
chr1	151638000
chr15	24508000
chr8	40921000
chr12	3453000
chr8	2977000
chr7	7353000
chr9	137045000
chrX	3446000
chr4	607000
chr10	125769000
chr3	41594000
chr5	3806000
chr12	111539000
chr1	22445000
chr17	69868000
chr3	32829000
chr3	13364000
chr9	34897000
chr10	79139000
chr2	48968000
chr10	83745000
chr3	114541000
chr8	22698000
chr10	103393000
chr15	24419000
chr3	59764000
chr1	81843000
chr22	19694000
chr8	1640000
chr20	43272000
chr9	78844000
chr5	176105000
chr11	116020000
chr5	29185000
chr5	5237000
chr2	70814000
chr1	34894000
chrX	151369000
chr5	176304000
chr1	44745000
chr1	18340000
chr13	99343000
chr12	29923000
chr6	79920000
chr16	13612000
chr6	65144000
chr13	45247000
chr12	127525000
chr3	182923000
chr5	2217000
chr14	73863000
chr5	154405000
chr3	13744000
chr16	69525000
chr14	73936000
chr16	6916000
chr2	76693000
chr14	56429000
chr5	101442000
chr15	69284000
chr14	35979000
chr1	154918000
chr4	173810000
chr2	236661000
chr1	27239000
chr18	32989000
chr10	118585000
chr10	98850000
chr6	401000
chr21	21315000
chr16	13523000
chr4	28620000
chr3	182888000
chr14	22928000
chr8	63701000
chr17	54419000
chr21	40207000
chr22	25649000
chr16	1060000
chrX	104431000
chr20	12804000
chr7	133085000
chr10	102418000
chr21	32898000
chr8	35389000
chr16	5745000
chr16	8833000
chr13	111868000
chr11	117108000
chr18	54330000
chr6	28607000
chr5	158082000
chr17	38439000
chr2	177337000
chr3	97887000
chr10	123350000
chrX	672000
chr14	43292000
chr7	150784000
chr17	30172000
chr13	105856000
chr10	71009000
chr3	114382000
chr3	168691000
chr10	134895000
chr7	35372000
chr2	40224000
chr17	32111000
chr7	36639000
chr17	24413000
chr7	52155000
chr12	113484000
chr3	13714000
chr18	4431000
chr6	115842000
chr4	110046000
chr14	65494000
chr14	95222000
chr18	42282000
chr14	35806000
chr18	74837000
chr10	63023000
chr17	62148000
chr1	18741000
chr19	37962000
chr9	2691000
chr5	171987000
chr3	107598000
chr2	169855000
chr15	46377000
chr1	58374000
chr2	209871000
chr7	43833000
chr18	17342000
chr9	134451000
chr15	63443000
chr6	62748000
chr5	5235000
chr16	69979000
chr1	187641000
chr4	43752000
chr9	76297000
chr1	156843000
chr9	38553000
chr10	87263000
[truncated: 247,706+ more rows]

## Sheet: H3K4me3
chromosome	Start Position
chr19	59138000
chr2	66325000
chr13	111776000
chr22	26468000
chr15	58074000
chr13	99409000
chr6	28709000
chr2	202545000
chr13	50641000
chr19	44489000
chr14	56353000
chr6	109266000
chr14	67900000
chr19	40967000
chr6	132264000
chr6	31248000
chr11	75632000
chr19	52674000
chr14	75865000
chr7	20789000
chr3	148578000
chr9	131010000
chr1	212219000
chr2	202544000
chrX	136459000
chr19	7834000
chr8	65445000
chr16	69212000
chr19	59137000
chr20	34739000
chr7	44282000
chr9	23821000
chr12	5925000
chr18	52939000
chr16	6010000
chr13	99447000
chr16	86192000
chr11	14318000
chr19	60295000
chr12	100064000
chr3	54643000
chrX	136460000
chr14	56348000
chr19	10325000
chr22	35542000
chr3	186784000
chr3	124515000
chr10	28070000
chr15	86602000
chr7	127047000
chr11	118526000
chr1	146293000
chr6	10489000
chr19	59154000
chr10	129423000
chr20	605000
chr7	145575000
chr13	94153000
chr8	37652000
chr9	89217000
chr12	117696000
chr11	75368000
chr15	38517000
chr11	130629000
chr19	17426000
chr14	56354000
chr15	76421000
chr3	129633000
chr19	3832000
chr17	69869000
chr11	20648000
chr12	126505000
chr17	33973000
chr1	37273000
chr7	4964000
chr19	3414000
chr1	10632000
chr6	42254000
chr19	6426000
chr11	118011000
chr1	155159000
chr16	53920000
chr22	42619000
chr14	60052000
chr12	48021000
chr1	146292000
chr14	23077000
chr7	32434000
chr7	93041000
chr1	63558000
chr10	92046000
chr13	94158000
chr11	62449000
chr6	137858000
chr20	21642000
chr9	78823000
chr11	132907000
chr19	11333000
chr4	77942000
chr1	39057000
chr5	7902000
chr6	37201000
chr17	7052000
chr3	32860000
chr8	72755000
chr8	4838000
chr19	41043000
chr4	41447000
chr10	88112000
chr20	4171000
chr1	41633000
chr1	30588000
chr19	43779000
chrX	53302000
chr13	56783000
chr11	44297000
chr19	40968000
chr2	136499000
chr19	55890000
chr20	2678000
chr4	4100000
chr20	38333000
chr6	10666000
chr9	130195000
chr8	65444000
chr15	58083000
chr6	137850000
chr12	112532000
chr3	148598000
chr9	117277000
chr8	129696000
chr16	86195000
chr2	233624000
chr17	6299000
chr3	182911000
chr17	39385000
chr22	31783000
chr3	33464000
chr11	73035000
chr8	9802000
chr1	60311000
chr5	16793000
chr15	72282000
chr3	186782000
chr2	161804000
chr1	75373000
chr2	67416000
chr6	137851000
chr6	40830000
chr9	99020000
chr9	97355000
chr12	50543000
chr6	42253000
chr14	37729000
chr1	18829000
chr20	48921000
chr18	4443000
chr14	73255000
chr20	61877000
chr14	37733000
chr19	60360000
chr7	5355000
chr14	102675000
chr3	46594000
chr20	36786000
chr19	59156000
chr11	64235000
chr7	1410000
chrX	113723000
chr16	29950000
chr11	22321000
chr21	17749000
chr7	51362000
chr14	103671000
chr6	96569000
chr2	220096000
chr7	109022000
chr2	70847000
chr15	38518000
chr3	148597000
chr5	175494000
chr11	1979000
chrX	130034000
chrX	125421000
chr6	134217000
chr1	153406000
chr19	52675000
chr2	188607000
chr19	18204000
chr9	124023000
chr1	48222000
chr12	42230000
chr5	123861000
chr19	3831000
chr17	41330000
chr6	137852000
chr1	227609000
chr12	94468000
chr8	16904000
chr17	59428000
chr13	111595000
chr4	186174000
chr1	154879000
chr1	38816000
chr16	30960000
chr15	58073000
chr13	50645000
chr2	188608000
chr19	35557000
chr10	24022000
chr5	141113000
chr19	8119000
chr7	128210000
chr19	12797000
chr12	106693000
chr1	153532000
chr14	100441000
chr10	102465000
chr2	66326000
chr4	147788000
chr13	99422000
chr6	27726000
chr10	92047000
chr15	75714000
chr19	53705000
chrX	136335000
chr6	28769000
chr11	122352000
chr7	19151000
chr7	75875000
chr2	171383000
chr3	39421000
chr15	58079000
chr19	7641000
chr11	64238000
chr2	188137000
chr13	55129000
chr12	55901000
chr6	167561000
chr19	10486000
chr10	71001000
chr11	64265000
chr9	101945000
chr1	148498000
chr11	126379000
chr3	50543000
chr9	19779000
chr19	50811000
chr6	99378000
chr8	41622000
chr9	78821000
chr8	72632000
chr8	24872000
chrX	102907000
chr18	966000
chr10	126125000
chr9	88707000
chr7	121299000
chr11	72751000
chr16	1754000
chr11	626000
chr7	35267000
chr16	6009000
chr9	35606000
chr12	112437000
chr15	38516000
chr2	217205000
chr7	20129000
chr11	63285000
chr8	4840000
chr17	38076000
chr10	23502000
chr11	72062000
chr6	87704000
chr7	35263000
chr11	68378000
chr10	111207000
chr2	77834000
chr14	101099000
chr3	140141000
chr21	43074000
chr8	72633000
chrX	102908000
chr14	99425000
chr4	154899000
chr9	32774000
chr8	74360000
chr6	27337000
chr19	59078000
chr16	1983000
chr17	4491000
chr14	20171000
chr7	127457000
chr10	21838000
chr7	93109000
chr5	134855000
chr7	157179000
chr10	21837000
chr8	41874000
chr5	176102000
chr2	45013000
chr19	56260000
chr20	44261000
chr6	33508000
chr16	49726000
chr6	99382000
chr7	45579000
chr11	17525000
chr5	88025000
chr19	53686000
chr1	44646000
chr3	65470000
chr4	8410000
chr10	102616000
chr17	8159000
chrX	1328000
chr6	28849000
chrX	3064000
chr9	128441000
chr15	62887000
chr12	129904000
chr17	45342000
chr2	27019000
chr7	127628000
chr2	119332000
chr2	117753000
chr6	26702000
chr21	31851000
chr22	36061000
chr18	895000
chr9	138230000
chr16	2741000
chr1	157424000
chr5	38293000
chr12	52418000
chr17	33972000
chr10	102768000
chr19	46288000
chr16	19993000
chr20	60917000
chr4	94974000
chr8	144588000
chr6	126067000
chr4	13056000
chr8	8282000
chr10	131794000
chr19	55521000
chr12	112533000
chr1	20543000
chr6	99397000
chr9	134455000
chr6	34231000
chr17	26058000
chr9	2037000
chr14	73776000
chr10	134452000
chr20	38332000
chr19	14057000
chr1	40892000
chr2	220007000
chr10	99724000
chr1	155085000
chr7	129209000
chr17	29508000
chr11	20647000
chr2	60816000
chr12	106782000
chr14	73884000
chr8	10629000
chr5	104000
chr19	52214000
chr2	56200000
chr8	145545000
chrX	130044000
chr17	32239000
chr2	188135000
chr1	11675000
chr5	140228000
chr1	147986000
chr19	54623000
chr5	147306000
chr8	91872000
chr13	99428000
chr3	46592000
chr5	141171000
chr15	63380000
chr20	30046000
chr7	20127000
chr9	101947000
chr7	93107000
chr13	87260000
chr1	146248000
chr19	56507000
chr6	15130000
chr19	52642000
chr2	188606000
chr4	92765000
chr2	39745000
chr5	122450000
chr22	36823000
chr19	50873000
chr19	10326000
chr19	54631000
chr19	17396000
chr3	49922000
chr9	75893000
chr2	104850000
chr1	17074000
chr6	28567000
chr17	45007000
chr19	38806000
chr19	14237000
chr7	24405000
chr18	33359000
chr17	70360000
chr9	104025000
chr1	38666000
chr12	118075000
chr12	50930000
chr6	27677000
chr5	140235000
chr2	119629000
chr6	35588000
chr1	18308000
chr9	128467000
chr6	132267000
chr17	25589000
chr20	24397000
chr21	37885000
chr2	233059000
chr19	17813000
chr14	39887000
chr19	55889000
chr4	62065000
chr2	69024000
chr6	166500000
chr2	228753000
chr10	66354000
chr21	37004000
chr1	6224000
chr19	13934000
chr16	30866000
chr20	1241000
chr10	106389000
chrX	16056000
chr10	71007000
chr19	5388000
chr7	8447000
chr9	72926000
chr3	131547000
chr3	193608000
chr10	70998000
chr8	145670000
chr2	85846000
chr1	44780000
chr19	56897000
chr3	26641000
chr13	99441000
chr2	198153000
chr8	24826000
chr8	65662000
chr12	112348000
chr11	117532000
chr3	124227000
chr1	34405000
chr6	5939000
chr10	23527000
chr7	100596000
chr17	24942000
chr6	137364000
chr17	20712000
chr19	50590000
chr8	54684000
chr17	8160000
chr17	73869000
chr5	1928000
chr19	1669000
chr19	52602000
chr19	59105000
chr5	139156000
chr10	57057000
chr6	41449000
chrX	516000
chr8	70785000
chr6	20347000
chr1	218079000
chr4	111756000
chr22	37744000
chr10	98936000
chr14	20195000
chr9	125820000
chr15	30109000
chr21	33404000
chr7	30687000
chr13	27266000
chr14	69084000
chr17	47590000
chr19	18565000
chr1	47963000
chr7	8448000
chr17	53589000
chr1	154593000
chr9	128479000
chr3	186783000
chr7	109024000
chr1	148496000
chr1	26611000
chr22	42138000
chr16	876000
chr17	41216000
chr7	100604000
chr8	54014000
chr8	65448000
chr10	71004000
chr20	20292000
chr1	228494000
chr7	121734000
chr1	2969000
chr1	6946000
chr11	14950000
chr11	18770000
chr10	134182000
chr19	60359000
chr4	187406000
chr1	117253000
chr3	113623000
chrX	93846000
chr19	11393000
chr10	23528000
chr9	131011000
chr4	41448000
chr7	93042000
chr1	18830000
chr19	55509000
chr16	12902000
chr7	54582000
chr1	159657000
chr15	91623000
chr18	43031000
chr6	37611000
chr20	3674000
chr12	124235000
chr15	26998000
chr17	39817000
chrX	104081000
chr11	122353000
chr17	45991000
chr13	111755000
chr5	140327000
chr10	71008000
chr4	174766000
chr13	111808000
chr8	41544000
chr17	21307000
chr16	66675000
chr12	112347000
chr1	18840000
chr6	41482000
chr21	44956000
chr1	26609000
chr21	33403000
chr7	23729000
chr9	75890000
chr1	230326000
chr12	8836000
chr12	106763000
chr19	55761000
chr11	27609000
chr14	101100000
chr16	52881000
chr12	117904000
chr12	84197000
chr18	52940000
chr17	42410000
chr7	35264000
chrX	70236000
chr4	113845000
chrX	381000
chr19	35558000
chr2	60499000
chrX	130030000
chr6	28770000
chr1	33164000
chr13	49605000
chr18	13858000
chr4	3739000
chr8	10314000
chr6	27678000
chr14	100440000
chr13	94152000
chr6	28719000
chr19	19184000
chr19	17751000
chr5	81626000
chr11	20141000
chr19	53930000
chr13	99410000
chr19	51011000
chr17	39749000
chr9	101946000
chr8	61997000
chr4	25640000
chr5	120063000
chr5	106343000
chr17	34014000
chr1	154624000
chr8	62363000
chrX	39564000
chrX	130035000
chr6	114852000
chr17	7252000
chr6	27367000
chr6	94600000
chr5	145698000
chrX	86824000
chr16	9677000
chr19	8304000
chr10	129424000
chr17	21162000
chr16	52880000
chr19	50412000
chr4	93443000
chr14	37735000
chr19	59158000
chr15	88092000
chr16	3089000
chr7	154995000
chr19	59619000
chrX	84569000
chr7	145574000
chr12	111497000
chr2	74187000
chr17	39748000
chr1	177323000
chr14	56331000
chr11	69226000
chr6	50921000
chr3	128657000
chr19	59027000
chr11	63445000
chr7	5356000
chr3	32832000
chr18	896000
chrX	24300000
chr13	30335000
chr2	233502000
chr2	45081000
chr1	203693000
chr1	62436000
chr11	22507000
chr3	14618000
chr17	4595000
chr6	27351000
chr12	115798000
chrX	115834000
chr11	115343000
chr6	99380000
chr14	96754000
chr6	5947000
chr2	113751000
chr15	43783000
chrX	144711000
chr19	60285000
chr1	46687000
chr9	34567000
chr1	178471000
chr7	153632000
chr12	8063000
chr8	22511000
chr9	125817000
chr1	203690000
chr20	21035000
chrX	64756000
chr1	230321000
chr14	53483000
chr10	13427000
chr5	16791000
chrX	512000
chr3	14525000
chr16	52873000
chr8	97243000
chr16	3088000
chr20	38331000
chr10	106388000
chr19	40326000
chr13	38158000
chrX	86825000
chr17	39974000
chr5	147231000
chr18	10443000
chr20	35582000
chr8	115366000
chr19	45773000
chr5	137974000
chrX	113169000
chr11	62231000
chr6	41484000
chr2	119633000
chr5	134898000
chr7	71438000
chr5	113727000
chr2	220049000
chr20	45430000
chrX	136340000
chr20	48059000
chr5	140845000
chr14	60043000
chr7	20797000
chr15	72324000
chrX	70066000
chr4	94967000
chr19	48697000
chr11	88436000
chr1	178469000
chr19	19183000
chr6	37212000
chr10	72699000
chr7	20128000
chr6	28666000
chr3	63239000
chr18	74834000
chr19	1642000
chr22	36423000
chr4	180325000
chr6	27642000
chr1	114498000
chr6	28619000
chr17	2702000
chr20	44374000
chr15	87680000
chr14	64239000
chr11	628000
chr12	46685000
chr14	56335000
chr17	7916000
chr8	533000
chr8	57522000
chrX	136458000
chr5	170040000
chr20	21643000
chr13	55132000
chrX	69559000
chr14	47796000
chr16	25612000
chr19	55506000
chr1	203691000
chr12	25533000
chr3	110536000
chr7	105008000
chr11	44704000
chr2	119333000
chr14	91860000
chr19	38409000
chr3	188380000
chr13	55048000
chr19	55746000
chr3	110533000
chr5	89540000
chr6	105507000
chr13	99438000
chr6	33268000
chr22	49389000
chr13	27968000
chr3	136232000
chr22	35543000
chr5	147228000
chr13	99407000
chr1	63568000
chr16	9675000
chr19	52643000
chr5	102035000
chr17	10598000
chr1	148497000
chr5	72562000
chr5	88016000
chrX	102489000
chr2	209782000
chr14	21072000
chrX	107867000
chr20	30816000
chr1	199260000
chr19	40325000
chr12	48224000
chr22	41093000
chr16	19991000
chr3	108114000
chr5	132974000
chr1	62432000
chr11	47571000
chr18	74839000
chr20	61397000
chr6	28806000
chr9	115490000
chr10	124883000
chr9	138229000
chr10	50272000
chr22	29865000
chr19	59155000
chr22	37295000
chr11	68209000
chr7	149092000
chr5	153881000
chr3	113624000
chr5	75413000
chrX	121183000
chr6	41518000
chr22	30902000
chr7	121733000
chr12	30214000
chr10	102986000
chr1	6221000
chr14	71469000
chr16	3090000
chr19	60581000
chr21	46219000
chr12	125035000
chr18	33388000
chr6	3753000
chr12	109768000
chr12	131637000
chr17	43280000
chr13	26257000
chr13	110879000
chr19	59101000
chr5	147234000
chr6	77327000
chr11	71634000
chr8	71143000
chrX	39752000
chr19	48550000
chr18	37465000
chr17	44427000
chr4	48181000
chr9	128426000
chr10	101662000
chr19	50411000
chr1	38665000
chr1	22763000
chr9	138225000
chr10	102890000
chr3	63238000
chr2	26923000
chr12	55906000
chr13	19877000
chr1	44655000
chr21	33319000
chr5	170668000
chrX	124000
chr1	34400000
chr2	233058000
chr14	73883000
chr2	74593000
chr1	200880000
chr1	2549000
chr5	45730000
chr11	57006000
chr21	33317000
chr3	32799000
chrX	136483000
chr7	35268000
chr7	129205000
chr15	64334000
chr7	8440000
chr1	163591000
chr2	63125000
chr14	47806000
chr14	87862000
chr19	11392000
chr2	228754000
chr19	18192000
chr1	33004000
chr2	45016000
chr8	115364000
chr1	155081000
chr2	218606000
chr19	55752000
chr1	147985000
chr6	34591000
chr5	1904000
chr9	99660000
chr20	61129000
chr19	54533000
chr11	122572000
chr15	34957000
chr8	115367000
chrX	48574000
chr11	27611000
chr5	128825000
chr4	20914000
chr19	54751000
chr7	150275000
chr19	56616000
chr10	94810000
chr1	212220000
chr14	37731000
chr12	77963000
chr8	49471000
chr1	27506000
chr5	139513000
chr20	39429000
chr22	18089000
chr9	959000
chr15	68455000
chr9	96357000
chr6	99399000
chr3	148596000
chr11	69298000
chr17	17625000
chr1	198647000
chr19	3884000
chr17	21308000
chr9	128302000
chr14	56341000
chr17	75330000
chr20	36788000
chr2	119631000
chr14	76675000
chr7	93108000
chr7	148743000
chr16	60628000
chr1	21858000
chr16	47866000
chr17	24356000
chr16	70004000
chr19	1740000
chr5	178686000
chr6	27364000
chr4	13057000
chrX	71191000
chr9	99016000
chr10	133839000
chr13	94419000
chr1	184873000
chr15	63476000
chr16	13358000
chr14	75912000
chr12	14751000
chr12	48731000
chr9	36125000
chr20	20293000
chr11	45899000
chr16	3087000
chr2	188138000
chr2	27384000
chr8	115363000
chr6	87703000
chrX	39566000
chr17	40402000
chr7	28414000
chr13	111764000
chr6	28665000
chr1	37271000
chr10	50273000
chr11	62450000
chr2	45018000
chr14	96569000
chr11	22322000
chr17	20645000
chr6	10990000
chr14	93709000
chr4	155633000
chr20	61756000
chr12	105500000
chr2	236732000
chr9	14335000
chr17	20714000
chr11	116063000
chr8	129697000
chr2	154041000
chr14	75866000
chr2	71020000
chr10	26544000
chr5	18709000
chr2	207215000
chr7	19150000
chr9	88416000
chr14	88564000
chr6	3171000
chr11	119615000
chr8	91873000
chr4	154901000
chr2	130397000
chr6	132268000
chr2	85216000
chr14	68795000
chr10	71886000
chr1	153433000
chr10	102796000
chr5	106345000
chr6	10668000
chr2	220050000
chr13	94164000
chr19	47598000
chr12	50805000
chr17	33988000
chr18	75772000
chr3	18992000
chr5	63290000
chr14	23076000
chr7	157174000
chr10	29472000
chr1	224193000
chr10	120345000
chr15	55465000
chr6	33509000
chr5	136664000
chr11	65115000
chr7	8439000
chr3	54129000
chr7	73191000
chr5	95072000
chr7	54577000
chr1	29011000
chr2	44883000
chr14	59166000
chr9	36976000
chr1	3700000
chr17	39386000
chr16	2915000
chrX	16506000
chr16	47402000
chr19	48549000
chr2	139255000
chr6	34051000
chrX	151369000
chr12	105505000
chr8	38531000
chrX	111213000
chr20	49848000
chr17	69153000
chr7	121732000
chr1	179554000
chr19	5289000
chr17	75538000
chr11	128279000
chr19	12798000
chr13	27573000
chr7	127048000
chrX	380000
chr22	31778000
chr20	30102000
chr18	12243000
chr12	14024000
chr21	39905000
chr16	47872000
chr14	56342000
chr19	58290000
chrX	136339000
chr19	360000
chr2	174917000
chr3	188376000
chr1	75374000
chr6	27357000
chr11	72750000
chr21	17809000
chr1	196550000
chrX	130789000
chr6	27670000
chrX	114862000
chr21	44952000
chr3	50686000
chr5	95073000
chr3	3818000
chr7	70855000
chr10	102405000
chr12	112398000
chr11	32404000
chr8	532000
chr20	5244000
chr20	62040000
chr15	81145000
chr16	13359000
chr22	17337000
chr21	44950000
chr12	47975000
chr12	46622000
chr19	51010000
chr6	112466000
chr4	57464000
chr2	27327000
chr7	151872000
chr13	65386000
chr19	44379000
chr19	17939000
chr1	169269000
chr16	2185000
chr11	133652000
chr1	153432000
chr6	89173000
chr11	122359000
chr21	32605000
chr19	13067000
chr17	2606000
chr11	63442000
chr19	4549000
chr7	75668000
chr10	88381000
chr15	34958000
chr13	24188000
chr16	22081000
chr1	63563000
chr6	31249000
chr6	41176000
chr1	152033000
chr9	126284000
chr4	46727000
chr17	10060000
chr19	1670000
chr2	457000
chr13	36145000
chr3	51828000
chr15	64331000
chr1	159709000
chr16	60627000
chr20	61590000
chr8	8617000
chr17	882000
chr13	51747000
chr12	94467000
chr12	84196000
chr16	30829000
chr8	118894000
chr12	33482000
chr11	62282000
chr7	88227000
chr18	74842000
chr10	134181000
chr12	48712000
chr19	50591000
chr1	10687000
chr19	1627000
chr17	33974000
chrX	2511000
chr21	44951000
chr9	126280000
chr11	117533000
chr6	114854000
chr8	65446000
chr1	146249000
chr3	177527000
chr9	134411000
chr9	120971000
chr1	39848000
chrX	130043000
chr17	73203000
chr13	95002000
chr7	19149000
chr5	131374000
chr10	76243000
chr3	113620000
chr4	45820000
chr17	58239000
chr9	132529000
chr5	63291000
chr11	64168000
chr19	43393000
chr5	77789000
chr6	30956000
chrX	121186000
chrX	149144000
chr1	153309000
chr6	166188000
chrX	39751000
chr4	187456000
chr8	71147000
chr7	5302000
chr13	94157000
chr20	61479000
chr9	134452000
chr14	56344000
chr6	28711000
chr20	44075000
chr6	123949000
chr17	35006000
chr9	72925000
chr14	99820000
chr11	71978000
chr1	113169000
chr3	13177000
chr3	138966000
chr1	37899000
chr18	491000
chr19	3819000
chr15	64061000
chr16	57093000
chr17	17654000
chr2	119630000
chr17	27616000
chr4	188956000
chr9	21686000
chr19	44697000
chr12	58007000
chr6	27336000
chrX	82649000
chr5	75415000
chr7	1675000
chr16	29795000
chr6	28618000
chr9	70925000
chr11	133788000
chr11	88435000
chr18	24074000
chr8	9797000
chr5	140166000
chr1	35945000
chr18	46339000
chr2	66327000
chr4	93446000
chr3	3815000
chrX	132379000
chr20	60229000
chr19	54627000
chr9	133672000
chr2	209875000
chr10	24023000
chr19	34708000
chr9	132530000
chr2	77172000
chr5	88004000
chr19	40979000
chr5	92931000
chr7	8449000
chr20	30815000
chr5	160908000
chr4	184255000
chr14	75913000
chr6	96571000
chr12	69600000
chr2	188136000
chr5	172060000
chr17	8642000
chrX	142668000
chr7	97200000
chr8	144338000
chr17	43284000
chr12	79705000
chr19	52615000
chr3	28593000
chr19	55854000
chr3	54646000
chr19	59618000
chr1	146256000
chrX	513000
chr1	46782000
chr1	29677000
chr5	134854000
chr13	99406000
chr14	23915000
chr5	146921000
chr1	116181000
chr19	55888000
chr16	3005000
chr19	47109000
chr18	31783000
chr20	21034000
chr3	180060000
chr15	77289000
chr2	174916000
chr10	75076000
chrX	115833000
chr19	47189000
chr6	27682000
chr12	14754000
chr1	147978000
chr3	159294000
chr13	95004000
chr5	12721000
chr2	45010000
chr3	156271000
chr9	95150000
chr15	58076000
chr1	154625000
chr11	128277000
chr8	10746000
chr17	20711000
chrX	24948000
chr20	61276000
chr11	3619000
chrX	2513000
chr2	50426000
chr2	44882000
chr2	47652000
chr8	71109000
chr19	51195000
chr17	2627000
chr15	82948000
chrX	136474000
chr16	54248000
chr10	28075000
chr10	29050000
chr8	129698000
chr11	88438000
chr5	180640000
chr19	4277000
chr12	31430000
chr1	63312000
chrX	147391000
chr6	41545000
chr19	7701000
chr9	139152000
chr2	73372000
chr19	15428000
chrX	153317000
chr20	3673000
chr3	135607000
chr16	3002000
chr19	54405000
chrX	504000
chr9	35396000
chr12	55167000
chr7	149094000
chr1	75369000
chr6	137859000
chr19	59174000
chr2	73005000
chr19	45752000
chr6	99379000
chr11	57392000
chr6	36100000
chr8	55541000
chr3	9516000
chr1	219117000
chr4	41570000
chr20	61174000
chr8	72763000
chr19	54636000
chr2	80383000
chr5	25479000
chr19	44490000
chr16	24175000
chr18	57151000
chr9	134454000
chr11	91600000
chr6	63054000
chr12	109958000
chr2	80384000
chr2	203070000
chrX	151826000
chr18	17075000
chr11	20579000
chr7	19201000
chr20	55275000
chr11	118095000
chr16	87885000
chr22	26469000
chrX	130045000
chr1	18828000
chr13	94417000
chr2	77673000
chr17	20696000
chr2	85511000
chr8	85257000
chr1	17121000
chr14	75620000
chr6	126070000
chrX	130540000
chr7	109023000
chr4	94975000
chr14	76678000
chr19	39089000
chr8	23318000
chr6	37297000
chr17	71582000
chr9	85907000
chr9	138999000
chr1	102235000
chr19	34707000
chr6	26427000
chr5	134404000
chr19	3176000
chr8	82354000
chr17	43279000
chr17	7698000
chr20	44154000
chr22	16229000
chr6	76116000
chr20	30069000
chr12	109955000
chr1	224194000
chr2	121216000
chr3	9517000
chr1	37274000
chr6	28287000
chr1	157409000
chr6	50791000
chr7	1230000
chr10	118918000
chr1	38667000
chr11	20575000
chrX	152604000
chr13	111759000
chr6	10667000
chr19	17938000
chr2	87905000
chr7	121731000
chr14	100436000
chr5	172605000
chr15	46453000
chr4	120665000
chr1	179718000
chr12	105502000
chr6	85529000
chr14	20632000
chr16	52882000
chr4	121134000
chr10	26262000
chr3	110539000
chr8	140017000
chr11	44298000
chr7	121738000
chr6	42986000
chr7	24403000
chrX	93843000
chr9	138224000
chr19	60580000
chr18	43043000
chr6	1566000
chr5	76970000
chr7	142770000
chr5	77289000
chrX	152239000
chr11	61032000
chr16	1093000
chr13	83355000
chr3	133235000
chrX	39901000
chr15	72283000
chr6	33507000
chr15	88695000
chr8	82976000
chr4	8202000
chr21	44230000
chr11	31798000
chr10	92045000
chrX	23260000
chr2	25326000
chr5	172595000
chr2	120869000
chr1	38664000
chr2	154042000
chr17	20713000
chr15	77512000
chrX	91247000
chr7	5301000
chr6	34590000
chr5	180418000
chr20	56858000
chr13	27269000
chr7	22724000
chrX	136461000
chr5	139056000
chr10	123330000
chr7	75701000
chr10	44108000
chr20	2630000
chr8	24856000
chr5	175988000
chr1	32512000
chr6	33267000
chr1	81483000
chr5	88021000
chr16	48467000
chr2	171378000
chr16	9676000
chr4	8163000
chr8	114514000
chr2	194076000
chr4	3696000
chr16	53916000
chr20	61957000
chr3	138973000
chr16	29817000
chr10	112262000
chr10	22806000
chr21	32896000
chr4	156348000
chr4	3842000
chr6	41315000
chr1	6229000
chrX	151370000
chr11	118096000
chr14	50341000
chr18	55086000
chr6	133131000
chr16	1062000
chr6	137860000
chr1	78247000
chr15	96653000
chr1	18915000
chr6	137861000
chr2	224799000
chr19	55881000
chr17	12817000
chr10	32026000
chr14	56334000
chr13	45087000
chr5	36102000
chr20	36790000
chrX	113170000
chr4	93417000
chr16	23614000
chr14	53482000
chr10	6661000
chr7	122965000
chr19	47108000
chr14	56340000
chrX	124351000
chr1	198271000
chr1	32477000
chr7	129204000
chr14	72772000
chrX	68049000
chr6	30203000
chr10	70999000
chr20	42310000
chr2	24171000
chr14	63722000
chr3	166393000
chr2	209872000
chr20	43369000
chr16	1907000
chr7	138817000
chr11	3181000
chr8	65452000
chr9	134445000
chr9	966000
chr11	3167000
chr14	100263000
chr6	55147000
chr22	48839000
chr13	26506000
chr3	131718000
chr14	91858000
chr5	54551000
chr4	561000
chr1	18842000
chr5	1905000
chr1	163590000
chr15	72213000
chr6	41519000
chr4	187405000
chr16	54247000
chr19	52624000
chr2	105086000
chr11	115652000
chr4	4720000
chr5	12718000
chr19	44281000
chr20	49852000
chr17	26062000
chr14	76676000
chr1	75375000
chr16	7294000
chr2	119485000
chr14	21074000
chr14	20164000
chr21	42005000
chr5	145705000
chr13	52322000
chr3	54097000
chr1	38282000
chr3	52308000
chr10	126841000
chr19	51012000
chr15	71446000
chr1	63564000
chr8	85256000
chr2	127695000
chr5	75689000
chr5	134414000
chr13	53741000
chr8	131065000
chr6	28710000
chr8	21958000
chr13	55051000
chr7	105083000
chr6	154402000
chr7	147667000
chrX	44696000
chr19	57688000
chr6	142451000
chr19	7829000
chr9	117276000
chr3	32837000
chr18	55092000
chr16	28210000
chrX	114452000
chr10	103034000
chr12	124239000
chr15	66432000
chr15	91678000
chr14	56330000
chr13	52212000
chr7	29041000
chr7	96460000
chr1	211150000
chr4	111773000
chr10	118912000
chr22	40641000
chr14	101101000
chr9	89216000
chr14	47798000
chr6	100173000
chr15	90737000
chr8	30065000
chr2	27793000
chr6	10221000
chr19	18562000
chr17	32240000
chr6	27658000
chr6	27305000
chr12	8833000
chr20	54633000
chr1	50655000
chr7	154492000
chr4	155881000
chr1	154929000
chrX	136479000
chr3	38657000
chrX	511000
chr2	208685000
chr5	175132000
chr2	67413000
chr18	74835000
chr6	112465000
chr10	71888000
chr13	99439000
chr2	73006000
chr1	172474000
chr4	48682000
chr6	27387000
chr2	63138000
chr16	3160000
chr7	70236000
chr9	81243000
chr17	43487000
chr11	117547000
chr4	36923000
chr20	33162000
chr17	38075000
chr3	38667000
chr5	549000
chr20	12683000
chr12	112387000
chr16	790000
chr9	131155000
chr17	44941000
chr14	47215000
chr1	55235000
chrX	118914000
chr9	36809000
chr21	44949000
chr15	63475000
chr12	106830000
chr17	52028000
chr19	35405000
chr4	62312000
chr8	82502000
chr6	26855000
chr6	41546000
chr4	121137000
chr15	86599000
chr1	203279000
chr10	26545000
chr16	84878000
chr17	45313000
chr4	54125000
chr1	85581000
chrX	104952000
chr8	119155000
chr11	119118000
chr3	187394000
chr6	167565000
chr20	3097000
chr19	5202000
chr17	9065000
chr2	207384000
chr8	96882000
chr20	61572000
chr6	31247000
chr17	6558000
chr6	13121000
chr22	25384000
chr8	97483000
chr22	20045000
chr1	32053000
chr4	111769000
chr13	99440000
chr19	60856000
chr4	92931000
chr19	50838000
chr19	54628000
chr8	114516000
chr10	1641000
chr9	99018000
chr5	1721000
chr10	49375000
chr12	73189000
chr4	129824000
chr4	23936000
chr8	17814000
chr2	26926000
chr6	10498000
chr18	32129000
chr17	17035000
chr1	33163000
chr1	112851000
chr1	215377000
chrX	72264000
chrX	39895000
chr13	99442000
chr1	27550000
chr20	5246000
chr1	47831000
chr22	48780000
chr10	50487000
chr1	6163000
chr4	149464000
chr11	70638000
chr19	34709000
chr13	60885000
chr17	29775000
chr5	170125000
chr5	3154000
chr6	106540000
chr12	114839000
chr12	131670000
chr1	226259000
chr4	55841000
chr14	28307000
chr6	121111000
chr4	36922000
chr10	25505000
chr6	10664000
chr3	182926000
chr2	115637000
chr6	126069000
chrX	39846000
chr19	46287000
chr18	58414000
chr3	182916000
chr2	29997000
chr1	16225000
chr8	10627000
chr20	43374000
chr18	73092000
chr8	144233000
chr16	3164000
chr1	35123000
chr13	27292000
chr12	119324000
chr10	129975000
chr8	4837000
chr10	122699000
chr1	77219000
chr19	55511000
chr2	224296000
chr21	32789000
chr6	37725000
chr14	36044000
chr11	10707000
chr4	34979000
chr22	48627000
chr5	16790000
chr5	72629000
chr8	65449000
chr10	45177000
chr19	59136000
chr1	38663000
chr7	150768000
chr20	21032000
chr2	64336000
chr12	54645000
chr14	20201000
chr1	215374000
chr11	8221000
chr2	218978000
chr7	150767000
chr1	10622000
chr17	23579000
chr7	37498000
chr3	124123000
chr16	19992000
chr10	103393000
chr4	41563000
chr13	111596000
chr7	5413000
chr13	45088000
chr16	84877000
chr22	29268000
chr3	56990000
chr13	39828000
chr12	119015000
chr1	50654000
chr1	98291000
chr12	93307000
chr13	26507000
chr11	68273000
chr20	60918000
chr6	110406000
chr7	149020000
chrX	130019000
chr3	10755000
chr16	11528000
chr2	76862000
chr13	55054000
chr5	76286000
chr9	115955000
chr10	102896000
chrX	114863000
chr10	103523000
chr1	1925000
chr7	128338000
chr12	5023000
chr7	82928000
chr22	47349000
chr2	58508000
chr3	140140000
chr3	148555000
chr14	56648000
chr6	26664000
chr10	50275000
chr1	26245000
chr4	154931000
chr4	109312000
chr2	77174000
chr7	100602000
chr19	43181000
chr19	55834000
chr3	123517000
chr5	170126000
chr12	131636000
chr8	48503000
chr2	63139000
chr11	31776000
chr10	120510000
chr3	40924000
chr7	83617000
chr3	54096000
chr12	6037000
chr11	76536000
chr7	82932000
chr10	134901000
chr1	114495000
chr3	76039000
chr12	2732000
chr6	105512000
chr4	118066000
chr6	29702000
chr8	71107000
chr17	58969000
chr5	1497000
chr18	68688000
chr20	62042000
chr19	6452000
chr11	69340000
chr2	63133000
chr1	155627000
chr20	60227000
chr6	28813000
chr12	125777000
chr19	41039000
chr5	180530000
chr11	63774000
chr19	46009000
chr16	6008000
chr13	45322000
chr10	53467000
chr17	75537000
chr6	28785000
chr11	63522000
chr1	199152000
chr1	84841000
chr17	37503000
chr1	154928000
chr3	76038000
chrX	113722000
chr12	102220000
chr11	115956000
chr6	107064000
chr4	38167000
chr5	25481000
chr22	44059000
chr17	41699000
chr4	154932000
chr8	39879000
chr7	70836000
chr22	36060000
chr22	49490000
chr3	3819000
chr15	24795000
chr6	167563000
chr16	74086000
chr10	8125000
chr1	30931000
chr5	18708000
chr1	83502000
chr5	75369000
chr9	138777000
chr3	50288000
chrX	90922000
chr2	131682000
chr17	44902000
chr10	103524000
chr16	29629000
chr3	54647000
chr6	42987000
chr10	76713000
chr8	57232000
chr20	62186000
chr1	199128000
chr15	77169000
chr11	35398000
chr20	335000
chr9	125821000
chr2	68486000
chr9	88708000
chr3	110535000
chr7	30990000
chr1	26617000
chr18	75239000
chr5	140285000
chr18	12070000
chr12	50529000
chr19	3415000
chr6	34207000
chr9	34614000
chr7	8441000
chr10	93795000
chr11	56704000
chr20	21033000
chr7	5358000
chr3	62339000
chr20	36791000
chr17	53963000
chr7	121727000
chr9	35665000
chr1	179553000
chr6	29738000
chr12	56299000
chr13	100661000
chr8	59799000
chr12	3377000
chr16	1979000
chr9	75894000
chr2	68725000
chr8	145672000
chr9	128476000
chr11	546000
chr5	88010000
chr15	58080000
chr17	7697000
chr7	121744000
chr3	177526000
chr6	30921000
chr14	104593000
chr3	62836000
chr11	70634000
chr4	20594000
chr11	101750000
chr20	44313000
chr7	149377000
chr20	57412000
chr13	111763000
chr9	97554000
chr12	5924000
chr7	105117000
chr20	34738000
chr6	44345000
chr2	32705000
chr2	174913000
chr12	109957000
chr4	93584000
chr19	43410000
chr9	32772000
chr20	13148000
chr11	69299000
chr1	16735000
chr14	56345000
chr6	101002000
chr15	73275000
chr1	6944000
chr19	47264000
chr16	29026000
chrX	121184000
chr19	63599000
chr10	23503000
chrX	139420000
chr11	1977000
chr4	172971000
chr22	37743000
chr7	97938000
chr15	71449000
chr19	12858000
chr4	3844000
chr19	11390000
chr2	240684000
chr1	44739000
chr12	60871000
[truncated: 19,225 more rows]

## Sheet: H3K9ac
chromosome	Start Position
chr14	20365000
chr6	31248000
chr5	147231000
chr1	211154000
chr1	245605000
chrX	556000
chr9	26965000
chr4	187405000
chr6	34310000
chrX	91246000
chr6	30923000
chr1	153433000
chr1	11673000
chr1	6222000
chr7	22715000
chr1	211149000
chr4	187403000
chr1	62436000
chr1	26618000
chr3	32854000
chr16	3087000
chr16	29629000
chrX	91243000
chr11	130629000
chr8	38416000
chr2	63696000
chr21	36399000
chr4	113788000
chr1	26612000
chr16	13358000
chr3	39421000
chr14	21072000
chr16	63825000
chr12	64565000
chr3	32887000
chr11	130628000
chr7	137505000
chr8	104732000
chrX	41219000
chrX	671000
chr7	130939000
chrX	2385000
chrX	91245000
chrX	91244000
chr14	23076000
chr5	120065000
chr19	10324000
chr2	132159000
chr14	37733000
chr18	38576000
chr6	33193000
chr9	75892000
chr13	20799000
chr1	26611000
chr14	73862000
chr18	23396000
chr19	15205000
chr2	220138000
chr14	37731000
chr6	79918000
chrX	133135000
chr1	154418000
chr22	48316000
chr22	18073000
chr7	12429000
chr13	50648000
chr12	31431000
chr2	70815000
chr9	99018000
chr4	3342000
chr9	99017000
chr1	114383000
chr13	50715000
chr3	32886000
chr1	154659000
chr22	35795000
chr11	113673000
chr15	62886000
chr2	131440000
chr2	188606000
chr11	68274000
chr10	96981000
chr12	31430000
chr1	221269000
chr2	88552000
chr4	86947000
chr14	76679000
chr1	10687000
chr1	211147000
chr10	3837000
chr7	105066000
chr1	211155000
chr1	3594000
chr22	29865000
chr7	75727000
chr3	32857000
chr6	34302000
chr13	99433000
chr3	166843000
chr19	59207000
chr5	88117000
chr5	88116000
chr1	6223000
chr17	75538000
chr10	1342000
chr7	52150000
chr19	54631000
chr14	75167000
chr11	87681000
chr11	65470000
chr19	59152000
chr7	24399000
chr17	74700000
chr13	99417000
chr10	129665000
chr19	34712000
chr6	31249000
chr11	19796000
chr19	60552000
chr11	63053000
chr6	37212000
chr5	147232000
chr2	63694000
chr3	32856000
chr10	23609000
chr1	43246000
chr14	56436000
chr8	65449000
chr19	13935000
chr14	56346000
chr3	32858000
chr3	32861000
chr15	62887000
chr5	120063000
chr2	70809000
chr4	140300000
chr17	27631000
chr1	62433000
chr16	5861000
chr13	99429000
chrX	39901000
chr19	59153000
chr9	75891000
chr6	142779000
chr19	34006000
chr10	88614000
chr3	62976000
chr11	124538000
chr18	38578000
chr7	20314000
chr5	75821000
chr19	9554000
chr5	147229000
chr19	43635000
chr7	99380000
chr1	85645000
chr12	117696000
chr1	34405000
chr17	9174000
chr4	25640000
chr6	137910000
chr9	99020000
chr1	76100000
chr22	44404000
chr13	111782000
chrX	2728000
chr2	63693000
chr15	24563000
chr20	35458000
chr2	113324000
chr5	63292000
chr1	216700000
chr12	61339000
chr7	105065000
chr2	232960000
chr8	142720000
chr2	42626000
chr5	176491000
chr7	82928000
chr3	99527000
chr19	21449000
chr15	55465000
chr2	70816000
chr5	147233000
chr14	56341000
chr22	43570000
chr2	16162000
chr19	10666000
chr5	136317000
chr17	44446000
chr7	69997000
chr9	99023000
chr22	37758000
chr7	82929000
chr19	5144000
chr7	89646000
chr6	77328000
chr5	140455000
chr4	40552000
chr9	99024000
chr12	123192000
chr22	20610000
chr17	44427000
chr22	25374000
chr6	40361000
chr2	183622000
chr6	105512000
chr7	82927000
chr3	113806000
chr3	174054000
chr7	121365000
chr17	19302000
chr13	26319000
chr3	147515000
chr7	90107000
chr3	32855000
chr4	187402000
chr12	31415000
chr11	132713000
chrX	117512000
chr10	95030000
chr9	28960000
chr4	187406000
chr19	8120000
chr6	25088000
chr3	118599000
chr10	4275000
chr3	65558000
chr1	177377000
chr3	175432000
chr13	99419000
chr14	23077000
chr3	13178000
chr13	37174000
chrX	1327000
chr17	44428000
chr6	74115000
chr1	109175000
chrX	44696000
chr3	79458000
chr2	232959000
chr1	227898000
chr3	32834000
chr2	70000
chr17	68251000
chr21	36394000
chr18	38577000
chr2	118794000
chr7	130940000
chr22	31778000
chr2	70813000
chr11	44649000
chr3	46592000
chr18	31662000
chrX	47060000
chr3	38471000
chr17	6006000
chr1	8394000
chr7	137578000
chrX	39900000
chr7	121568000
chr16	3088000
chr7	100725000
chr13	100662000
chr2	198160000
chr4	187401000
chr9	137371000
chr1	38508000
chr4	187404000
chr4	6169000
chr4	159161000
chr1	177379000
chr4	40899000
chr12	3677000
chr7	132023000
chr2	120174000
chr5	162691000
chr15	63444000
chr9	139681000
chr4	43753000
chr1	113800000
chr5	172239000
chr7	105125000
chr14	54186000
chr11	69356000
chr19	43181000
chrX	47066000
chr4	113787000
chr7	71659000
chr2	231943000
chr19	20974000
chr6	29737000
chr2	220134000
chr15	62889000
chr2	202545000
chr8	38976000
chr19	23390000
chr1	242881000
chr2	231735000
chr13	66619000
chr6	3141000
chrX	5576000
chr19	20399000
chr6	105511000
chr22	37744000
chr8	101339000
chr3	100862000
chr19	54627000
chr11	85948000
chr17	29507000
chr16	19778000
chr16	63824000
chr6	105507000
chr1	26617000
chr6	47434000
chr11	59340000
chr7	28298000
chr1	154929000
chr11	102908000
chr8	71054000
chr2	145418000
chr14	63928000
chrX	130789000
chr6	41176000
chr4	89064000
chr5	71784000
chr11	119433000
chr8	8496000
chr6	8030000
chrX	6204000
chr22	31777000
chr20	54744000
chr22	25373000
chr7	119148000
chr11	113668000
chr2	172954000
chr17	29509000
chr17	33918000
chr8	11153000
chr15	62779000
chr19	12856000
chr6	54309000
chr11	113674000
chr5	75757000
chr8	99228000
chr19	51011000
chr2	58622000
chr2	104742000
chr2	147013000
chr2	44247000
chr5	179443000
chr2	85328000
chr19	40251000
chr6	167648000
chr9	118730000
chr6	29738000
chr7	107023000
chr12	111699000
chr17	277000
chr8	143624000
chr5	39560000
chr1	143841000
chr17	2094000
chr21	16489000
chr16	29628000
chr1	35526000
chr2	28179000
chrX	878000
chr11	113683000
chr3	81875000
chrX	113608000
chrX	107521000
chr5	5236000
chr6	31247000
chrX	564000
chr4	159312000
chr8	829000
chr15	32294000
chr11	56184000
chr7	99379000
chr5	150030000
chr12	93607000
chr7	105116000
chr15	75702000
chr17	37229000
chr12	70627000
chr11	19897000
chr5	79515000
chr2	180630000
chr11	85912000
chr2	232146000
chr3	195013000
chr11	116063000
chr17	22628000
chr9	19797000
chr19	43410000
chr1	27206000
chr12	131523000
chr8	127692000
chr6	41969000
chr14	37730000
chr4	133635000
chr1	211150000
chr4	177936000
chr5	176492000
chr19	4360000
chr19	23389000
chrX	114834000
chr2	147014000
chr19	63137000
chr16	63827000
chr13	106310000
chr1	201096000
chr2	73032000
chr14	95515000
chr6	105495000
chr10	134884000
chrX	73426000
chr10	134377000
chr5	170121000
chr3	57139000
chr3	157743000
chr6	49966000
chr8	121129000
chr4	188760000
chr18	19002000
chr4	89062000
chr15	58501000
chr9	126289000
chr14	23078000
chr16	18723000
chr19	59136000
chr16	26338000
chr6	37317000
chr1	199127000
chr5	174917000
chr3	75233000
chr6	77329000
chr11	36088000
chr5	120066000
chr3	142272000
chr1	90168000
chr16	23705000
chr17	67983000
chr3	113807000
chr6	40362000
chr20	9501000
chr19	56103000
chr8	121130000
chr18	41591000
chr2	123134000
chr5	156161000
chr11	132954000
chr15	38518000
chr8	145957000
chr3	13715000
chrX	136483000
chr14	50338000
chr3	30302000
chr7	37254000
chr8	75816000
chr6	98333000
chr5	109899000
chr10	4274000
chr10	127741000
chr5	7322000
chr12	78342000
chr20	47751000
chr3	48491000
chr4	121135000
chr4	95688000
chr4	89004000
chr11	27612000
chr19	7525000
chr1	232834000
chr4	131908000
chr11	65469000
chr9	38474000
chr13	64156000
chr5	74199000
chr13	94721000
chr3	100169000
chr19	38749000
chr5	12714000
chr19	24062000
chr19	60668000
chr2	108639000
chrX	139139000
chr6	29835000
chr17	74719000
chr7	105067000
chr20	48920000
chr12	3678000
chr1	23761000
chr17	35005000
chr11	86132000
chr12	54035000
chr11	132885000
chr12	26042000
chr17	29508000
chr4	117115000
chrX	21741000
chr2	220080000
chrX	13127000
chr8	39879000
chr7	139795000
chr1	11674000
chr1	39255000
chr14	73885000
chr16	47904000
chr4	159951000
chr5	71396000
chr3	48256000
chr11	92851000
chr19	23049000
chr1	117437000
chr17	35011000
chr17	34020000
chr11	111320000
chr13	99075000
chr12	7950000
chr19	38656000
chr18	3545000
chrX	39836000
chr3	147509000
chrX	2513000
chr2	232149000
chr6	91135000
chr10	76160000
chr3	32835000
chr3	116273000
chr2	238631000
chr15	67169000
chr10	22081000
chr7	2830000
chrX	77656000
chrX	154842000
chr3	43995000
chr14	101032000
chr19	55889000
chr19	55506000
chr8	41391000
chr4	183107000
chr8	6527000
chr6	96570000
chr16	5440000
chr3	81876000
chr7	121575000
chr5	60168000
chr20	61534000
chr12	94470000
chr9	129456000
chrX	39847000
chr8	9159000
chrX	128298000
chrX	378000
chr6	151431000
chr16	53781000
chr6	14488000
chr20	9502000
chr7	86507000
chr18	12326000
chr12	58005000
chr1	37554000
chrX	16506000
chr6	131871000
chr5	3155000
chr12	88016000
chr16	55786000
chr14	56339000
chr1	100543000
chr13	78752000
chr11	27611000
chr14	23742000
chr14	73863000
chr8	38418000
chrX	1806000
chr12	118379000
chr3	112169000
chr7	72971000
chr1	6226000
chr1	143840000
chr17	38075000
chr2	180629000
chr19	53687000
chrX	381000
chr19	23050000
chr14	95494000
chr11	113672000
chr11	2847000
chr4	189157000
chr22	43746000
chr6	113531000
chr21	35379000
chrX	113170000
chr14	54223000
chr11	16770000
chr13	50641000
chr20	61854000
chr4	3725000
chr1	26610000
chrX	99788000
chr4	140299000
chr3	150397000
chr1	47222000
chr2	144831000
chr2	70808000
chr8	1737000
chr11	66336000
chr3	18992000
chr7	135008000
chr5	141198000
chr1	206130000
chr9	18383000
chr8	26522000
chrX	113609000
chr14	21071000
chr5	74193000
chr2	205846000
chr22	29866000
chr2	196852000
chr16	20825000
chr12	129837000
chr22	43019000
chr1	25716000
chr11	85459000
chr13	99420000
chr4	89063000
chr2	85312000
chr5	89262000
chr3	116638000
chr14	96562000
chr18	52691000
chr7	141733000
chr2	53045000
chr1	44780000
chr4	129823000
chr2	169960000
chr5	39555000
chr3	173912000
chr2	47776000
chr1	18611000
chr8	69917000
chr6	601000
chr5	12719000
chr22	37051000
chrX	551000
chr8	9031000
chr9	123022000
chr6	76100000
chr1	84837000
chr11	14207000
chr5	89888000
chr14	37732000
chr10	54788000
chr14	60216000
chr2	64356000
chr1	221267000
chr11	91814000
chr19	47586000
chr5	34511000
chr22	28348000
chr17	6597000
chr3	16713000
chr17	73877000
chr1	44724000
chr2	232996000
chr5	12720000
chr3	57140000
chr16	75890000
chr1	154930000
chr12	58007000
chr16	22554000
chrX	102565000
chr12	131369000
chr4	184276000
chr9	74937000
chr13	42342000
chr4	61884000
chr4	107724000
chr5	109900000
chr22	20606000
chr9	32335000
chr10	92052000
chr17	69077000
chr12	58006000
chr2	27327000
chr3	13703000
chr4	609000
chr21	44950000
chr3	32863000
chr8	65448000
chrX	44695000
chr2	108577000
chr11	92446000
chr12	117697000
chr1	154905000
chr19	58192000
chr18	55885000
chr12	124380000
chr14	54188000
chr15	39644000
chr4	189154000
chrX	538000
chr22	43571000
chr7	5498000
chr5	71773000
chr10	17107000
chr3	195487000
chr7	121573000
chr10	54395000
chr16	31164000
chr6	8029000
chr1	1335000
chr1	160198000
chr2	67413000
chr4	62316000
chr8	13110000
chr19	34492000
chr1	154909000
chr9	19436000
chr2	198152000
chrX	69559000
chr19	14377000
chr5	55455000
chr13	99436000
chr5	146928000
chr4	103693000
chr6	85390000
chr5	171340000
chr1	64588000
chr11	103115000
chr7	100825000
chr1	72523000
chr11	27606000
chr4	64277000
chr9	15128000
chr10	123089000
chr5	135000
chr3	15811000
chrX	110686000
chr2	119587000
chr11	113671000
chr3	33409000
chr19	51010000
chr14	56349000
chrX	670000
chr2	238191000
chr8	68795000
chr6	107543000
chr6	66335000
chr2	99537000
chr13	65262000
chr17	75368000
chr4	25200000
chr1	184338000
chr11	63443000
chr2	206055000
chr17	27579000
chr1	35628000
chr2	24103000
chr7	101748000
chr9	118081000
chr10	44213000
chr7	130938000
chr5	123064000
chr2	223283000
chr22	21688000
chr6	33588000
chr2	88497000
chr5	89353000
chr1	62419000
chr1	78245000
chr6	132493000
chr12	8961000
chr17	5544000
chr7	3928000
chr13	25990000
chr12	92502000
chr7	105124000
chr8	107290000
chr17	20712000
chr12	117797000
chr4	160561000
chr19	59027000
chrX	71095000
chr4	7100000
chr1	32514000
chr4	180323000
chr1	202383000
chr6	85384000
chr13	55054000
chr4	3341000
chr15	56913000
chr14	25296000
chr4	86018000
chr1	65668000
chr6	24984000
chr17	75537000
chr20	13802000
chr19	16999000
chr1	87172000
chr1	98553000
chr2	205025000
chr10	4802000
chr18	22068000
chr1	177378000
chr11	74814000
chr7	92478000
chr4	189155000
chrX	1328000
chr5	72178000
chr14	19959000
chr16	86173000
chr5	93719000
chr2	63697000
chr12	22732000
chr3	57208000
chr17	22696000
chr1	98145000
chr18	4115000
chr16	2998000
chr22	48329000
chr3	133584000
chr8	840000
chr6	37201000
chr19	55488000
chr3	32859000
chr15	62778000
chr15	50826000
chr19	60298000
chr9	4283000
chr8	72752000
chrX	136470000
chr7	146119000
chr15	90504000
chr12	121238000
chr17	641000
chrX	56551000
chr8	18672000
chr12	31429000
chr13	76355000
chr3	32875000
chrX	153907000
chr9	18228000
chr1	245606000
chr20	60227000
chrX	13126000
chr12	112730000
chr8	144588000
chrX	54466000
chr14	76460000
chr15	24515000
chr19	55888000
chr6	21876000
chr13	44972000
chr3	163942000
chr7	121048000
chr7	66495000
chr18	75346000
chr15	32293000
chr7	121567000
chrX	71094000
chrX	13416000
chr17	6596000
chr8	72791000
chr20	61756000
chr8	77850000
chr11	74628000
chr5	156747000
chr16	65333000
chr7	49675000
chr8	97483000
chr6	34303000
chr22	16133000
chrX	152559000
chr2	16163000
chr15	44621000
chr3	188475000
chr5	85977000
chr2	122157000
chr22	16954000
chr13	99197000
chrX	71391000
chrX	128299000
chr1	170579000
chr20	33313000
chr19	18565000
chr2	116071000
chrX	500000
chr8	13308000
chr13	99139000
chr9	138183000
chr14	22361000
chr4	6594000
chr17	61893000
chr9	91240000
chr1	6221000
chr1	170773000
chr2	220021000
chr2	74187000
chr8	125833000
chr17	40200000
chr11	19795000
chr1	198283000
chr10	129666000
chr5	140236000
chr6	110283000
chr9	101945000
chr11	106773000
chr6	105513000
chr7	75687000
chr1	155398000
chr3	89044000
chr4	632000
chr14	72772000
chr21	14374000
chr8	76292000
chr14	54187000
chr20	45430000
chr9	13481000
chr17	72393000
chr1	18497000
chr15	24031000
chr2	239878000
chr5	76140000
chr16	24588000
chr2	210098000
chr13	50643000
chr1	219532000
chr4	154930000
chrX	13325000
chr3	65556000
chr11	70171000
chr11	70635000
chr13	99971000
chr10	3838000
chr6	105494000
chrX	95577000
chr10	17105000
chr5	72146000
chrX	55782000
chr5	176226000
chr13	55053000
chr11	59339000
chr5	72173000
chr2	188126000
chr7	51115000
chr4	96270000
chr2	172276000
chr3	14161000
chr11	89811000
chr14	94896000
chr7	4046000
chr2	34526000
chr4	86903000
chr3	175433000
chr5	175494000
chr22	41642000
chr19	3819000
chr8	56657000
chr1	196905000
chr6	104263000
chr11	27614000
chrX	86825000
chr4	190343000
chr2	12876000
chr6	4329000
chr17	29280000
chr19	54724000
chr2	231971000
chr12	78337000
chr7	51362000
chr5	190000
chr19	6018000
chr2	238190000
chr21	39904000
chr12	118011000
chr10	4273000
chr1	46731000
chr8	124544000
chr5	33853000
chr1	64021000
chr1	20927000
chr5	140454000
chr8	68796000
chr15	37326000
chr3	157892000
chr7	107673000
chr3	102731000
chr13	28993000
chr8	128899000
chr4	125127000
chr13	109936000
chr1	37473000
chr12	91664000
chr4	189161000
chr3	42908000
chr5	80751000
chr18	21509000
chr2	16003000
chr13	34385000
chr4	186933000
chr12	8863000
chr1	169269000
chr10	78208000
chr2	210754000
chr2	27962000
chrX	9963000
chr6	100901000
chr2	118793000
chr17	5371000
chr14	21094000
chr5	16793000
chr1	145772000
chr8	11184000
chrX	38809000
chr3	82220000
chr19	56768000
chr2	222075000
chr9	107206000
chr3	31291000
chr1	216255000
chr8	74086000
chr7	20132000
chrX	44694000
chr7	148003000
chr1	233904000
chr1	197508000
chr6	91261000
chr4	113791000
chr2	55966000
chr14	70360000
chr1	157889000
chr20	30026000
chr5	79516000
chr9	90118000
chr12	8960000
chr11	68273000
chr6	142776000
chrX	1739000
chr10	4803000
chr12	15673000
chrX	521000
chr7	27612000
chr20	38337000
chr13	55055000
chrX	135545000
chr15	53836000
chrX	153703000
chr17	72503000
chr1	179159000
chr8	62898000
chr8	23700000
chr22	32573000
chr7	111261000
chr3	182930000
chr19	58717000
chr15	91454000
chrX	14280000
chr2	70846000
chr19	40821000
chr12	64572000
chr7	47790000
chr12	17973000
chrX	125421000
chrX	657000
chr13	99425000
chr16	24054000
chr1	66539000
chr11	63444000
chr9	75894000
chr12	6599000
chr16	69979000
chr11	63445000
chr4	131909000
chr1	206595000
chr2	58510000
chr16	19615000
chr14	53747000
chr2	189029000
chr4	81104000
chr22	45877000
chr12	14751000
chr6	153059000
chrX	821000
chr22	22194000
chr5	12678000
chr7	7215000
chr8	18051000
chr19	1022000
chr17	42295000
chr11	113225000
chr7	71437000
chr4	133636000
chr15	67168000
chr11	69271000
chr1	6227000
chr6	135721000
chr6	14893000
chr5	146921000
chrX	501000
chr11	14424000
chr1	38664000
chr12	99980000
chr7	52155000
chr4	187408000
chr7	27177000
chr6	132494000
chr2	70845000
chr20	49848000
chr2	38855000
chrX	41392000
chrX	15678000
chr1	42979000
chr11	41900000
chr4	86919000
chr6	107008000
chr7	135259000
chr4	9791000
chr22	18636000
chr8	72790000
chr5	144000
chr12	27671000
chr3	32866000
chr19	62786000
chr19	59028000
chr1	171874000
chr2	34525000
chr9	109240000
chr11	113669000
chr6	33509000
chr3	11658000
chr7	7218000
chr19	46387000
chr21	44589000
chr9	98063000
chr1	85567000
chrX	39564000
chr22	28306000
chr3	41337000
chr21	33328000
chr22	20522000
chr2	197560000
chrX	2000
chr1	2052000
chr5	39553000
chr1	75313000
chr11	69489000
chrX	16766000
chr5	140229000
chr5	5233000
chr4	93628000
chr8	121340000
chr8	142627000
chr5	128823000
chr10	123090000
chr12	85630000
chr11	94029000
chr12	8853000
chr12	69329000
chr3	46596000
chr10	105809000
chr18	20259000
chr20	21119000
chr17	44926000
chr1	26613000
chr13	27217000
chr16	22144000
chr3	54643000
chr11	11992000
chr8	23802000
chr11	27609000
chr1	44723000
chr11	66094000
chr10	125405000
chr4	152366000
chr1	154624000
chr5	159492000
chr3	173950000
chr20	59729000
chr2	160941000
chr6	24791000
chr3	70746000
chr17	34019000
chr3	15812000
chr4	8163000
chrX	69560000
chrX	54676000
chr8	145672000
chr6	26296000
chr8	142761000
chr11	628000
chr8	35523000
chr22	34503000
chr10	114824000
chrX	133132000
chr5	120064000
chr7	158135000
chr6	167577000
chr12	7844000
chr1	78244000
chr6	52396000
chr3	39183000
chr2	198159000
chr9	72924000
chr7	23492000
chr7	24432000
chr5	12387000
chr4	152424000
chr6	29742000
chr4	93623000
chr9	107205000
chr10	3485000
chr5	112099000
chr9	72925000
chr10	103393000
chr18	7069000
chr9	91499000
chr11	134368000
chr15	24479000
chr1	113162000
chr19	18622000
chr18	46529000
chr12	4742000
chr6	44278000
chr6	167496000
chr5	172238000
chr2	232980000
chrX	113607000
chr17	544000
chr5	176106000
chr12	4541000
chr11	63284000
chr3	149143000
chr10	88603000
chrX	138252000
chr3	112675000
chr8	79226000
chr6	110221000
chr7	82895000
chr6	164426000
chr21	32854000
chr19	33764000
chr20	30141000
chrX	41220000
chr6	77327000
chr2	206655000
chr7	130941000
chr3	117898000
chr10	23610000
chr9	89518000
chr13	99434000
chr4	126687000
chr2	44871000
chr18	42300000
chr12	52241000
chr3	112170000
chr10	124610000
chr8	82441000
chr9	132976000
chr1	234966000
chr5	103212000
chrX	39912000
chr16	25774000
chr22	45310000
chr4	89067000
chr15	65110000
chr7	152033000
chr19	55881000
chr7	148684000
chr10	1341000
chr16	53169000
chr1	148881000
chr8	75836000
chr1	29483000
chr11	65938000
chr2	25336000
chrX	363000
chr6	85528000
chr10	23384000
chr15	66342000
chr2	232253000
chr2	231983000
chr5	177486000
chr19	60551000
chr3	189989000
chr2	28032000
chr4	113891000
chr17	34010000
chr2	182323000
chr3	61832000
chr14	70183000
chr1	51301000
chr7	130894000
chr19	378000
chr13	50642000
chr6	4328000
chr13	99137000
chr4	154146000
chrX	46723000
chr5	25481000
chr7	28296000
chr7	27173000
chr19	3884000
chr11	119434000
chr13	32755000
chr5	77859000
chr10	69293000
chr2	202271000
chr1	69554000
chr6	24985000
chr5	121333000
chr3	29340000
chr20	61589000
chr5	7363000
chr9	14537000
chr1	62434000
chrX	113201000
chr3	79257000
chrX	4403000
chr2	47270000
chr19	15203000
chr19	19832000
chr2	115838000
chr16	13357000
chr9	18384000
chr6	116752000
chr20	22725000
chr19	57102000
chr12	117798000
chr19	21438000
chr12	22327000
chr21	37045000
chr7	94165000
chr1	235262000
chr20	56677000
chr18	18941000
chr6	77643000
chr13	94211000
chr8	123398000
chr1	22105000
chr3	172485000
chr10	31313000
chr1	154130000
chr13	99430000
chr12	9953000
chr7	115524000
chr3	15786000
chr9	118731000
chr1	159219000
chr5	60646000
chrX	71072000
chr5	16135000
chrX	133133000
chr17	69859000
chr1	155399000
chrX	69561000
chr2	132747000
chr4	114411000
chr10	4840000
chr9	134457000
chr17	55188000
chr13	34372000
chr20	47333000
chrX	122919000
chr2	63928000
chr12	50368000
chr3	180814000
chr8	100545000
chr7	121790000
chr14	69524000
chr15	87761000
chr1	45559000
chr16	13071000
chr4	47222000
chr22	37757000
chr6	31250000
chr1	143743000
chr19	55891000
chr1	218578000
chr4	40553000
chr6	12599000
chr5	54486000
chr4	144808000
chr2	35901000
chr5	60129000
chrX	9693000
chr7	1130000
chr5	10691000
chr11	95680000
chr2	122156000
chr7	27185000
chr4	62317000
chr4	105087000
chr3	78417000
chr2	171481000
chr18	4276000
chr7	100524000
chr8	104733000
chr7	24401000
chr2	141000
chr7	157292000
chr3	193127000
chr5	81606000
chrX	13215000
chr3	11455000
chr10	55824000
chr20	55278000
chr19	36603000
chr12	7795000
chr19	9041000
chr2	37286000
chrX	128052000
chr3	45717000
chr3	46591000
chr4	140114000
chr10	86098000
chr2	44886000
chr14	56442000
chr1	21718000
chr6	169175000
chr9	89206000
chr1	63533000
chr11	66015000
chr3	152967000
chr11	86130000
chr7	10915000
chr3	11574000
chr17	53479000
chr3	15652000
chr10	104527000
chr17	77725000
chr17	14368000
chr7	128343000
chr18	63179000
chr11	46627000
chr15	24487000
chr3	41334000
chr5	153467000
chr7	100793000
chrX	513000
chr15	99436000
chr15	42520000
chr2	204258000
chr19	18193000
chr4	91179000
chr16	3089000
chr3	100861000
chr17	6299000
chr6	37316000
chr4	39031000
chr7	121756000
chr22	40999000
chr6	37318000
chr1	157425000
chr6	94601000
chrX	94432000
chrX	149485000
chr6	110372000
chr4	129824000
chr11	70636000
chr17	40265000
chr4	148913000
chr10	131651000
chr11	19347000
chr10	21673000
chr8	143552000
chr2	235170000
chr2	58621000
chr6	86226000
chr17	74727000
chr11	59415000
chr4	2750000
chr8	129259000
chr20	35329000
chr4	113892000
chr13	106309000
chr2	88618000
chr4	161754000
chr8	39254000
chr16	22552000
chr20	29963000
chr12	10661000
chr19	17107000
chr2	238262000
chr5	12677000
chr20	59359000
chr19	60580000
chr3	136433000
chr1	16411000
chr12	104009000
chr9	97557000
chr1	67857000
chr19	19077000
chr4	93578000
chr2	160945000
chr3	195014000
chr11	122850000
chr9	32334000
chr5	453000
chr9	2603000
chr20	45336000
chr7	75664000
chr10	88604000
chr16	11503000
chr5	4265000
chr14	95238000
chr5	170120000
chr12	8956000
chr10	25828000
chr1	233872000
chr19	53043000
chr3	158483000
chr3	53268000
chr17	24394000
chr12	56990000
chr3	186955000
chr13	54485000
chr2	210099000
chr8	81287000
chr9	128025000
chr3	100179000
chr17	78087000
chr1	40892000
chr5	34510000
chrX	672000
chr15	75734000
chr2	144832000
chr3	25173000
chr22	37743000
chr5	123063000
chr12	8875000
chr13	73586000
chr14	56329000
chr1	152033000
chr4	148914000
chr4	154070000
chr1	114380000
chr9	134290000
chr20	12858000
chr6	114205000
chr17	62900000
chr5	173697000
chr6	31163000
chr4	174339000
chr6	34311000
chr4	121136000
chr19	34906000
chr19	55923000
chr20	24371000
chr3	62439000
chr19	7834000
chr17	27640000
chr17	62230000
chr11	56987000
chr5	143657000
chr3	45328000
chr17	55760000
chr16	20824000
chr20	47332000
chr12	108195000
chr7	46769000
chr13	111863000
chr19	55426000
chr12	31541000
chr7	121352000
chr1	15406000
chr15	66774000
chrX	149821000
chr16	4561000
chr3	32799000
chr18	51329000
chr7	82936000
chr18	74833000
chr10	76535000
chr2	9596000
chrX	71128000
chr11	94167000
chr7	137793000
chr1	6437000
chr1	221271000
chr19	40087000
chr11	32549000
chr12	64562000
chr9	75896000
chr7	50415000
chrX	110595000
chr1	157410000
chr1	33004000
chr13	100708000
chr11	127898000
chr8	9412000
chr10	42827000
chrX	132603000
chr2	129113000
chr3	124515000
chr7	54715000
chr18	23065000
chr17	2065000
chr8	110221000
chr17	78088000
chr10	79116000
chr11	111199000
chr3	173518000
chr17	44940000
chrX	375000
chr13	76354000
chr1	108934000
chr1	109908000
chr9	71568000
chr12	50543000
chr7	130499000
chr6	132270000
chr8	5011000
chr2	64345000
chr1	170145000
chr8	54093000
chr19	40088000
chr16	3355000
chr19	12837000
chr15	61844000
chr12	58008000
chr4	177939000
chr2	79751000
chr6	85383000
chr3	115826000
chr5	39476000
chr1	28135000
chr22	43435000
chr11	119340000
chr19	58791000
chr5	77858000
chr16	56922000
chr8	20215000
chr6	137875000
chr2	115901000
chr12	119921000
chr5	7716000
chr5	140231000
chr1	38671000
chr19	59619000
chr5	154406000
chrX	154841000
chr9	72926000
chr1	245608000
chr10	36501000
chr4	7025000
chr11	65937000
chr5	12675000
chr8	18622000
chrX	84194000
chr5	106345000
chr20	4442000
chr19	21826000
chr4	169639000
chr9	99016000
chr2	70923000
chrX	119752000
chr7	70431000
chr20	61134000
chr2	84880000
chr12	107743000
chr19	14335000
chrX	76593000
chr7	121166000
chr6	112466000
chr14	73886000
chr12	52242000
chr12	2177000
chr10	4276000
chr19	7640000
chr9	125825000
chr18	45695000
chr2	119449000
chr7	140756000
chr21	42241000
chrX	514000
chr12	131524000
chr16	83433000
chr3	9276000
chr8	3089000
chr2	210187000
chr2	64331000
chr14	40493000
chr2	123129000
chr8	91767000
chr22	48229000
chr14	90842000
chr9	10069000
chr7	71370000
chr6	24792000
chr12	13132000
chr2	42609000
chr15	62851000
chr5	179702000
chr7	73114000
chr13	99418000
chr17	6085000
chr2	189361000
chr12	67201000
chr5	130910000
chr7	34783000
chr11	86307000
chr3	186990000
chr3	76176000
chr2	188607000
chr18	58466000
chr10	121510000
chr19	59142000
chr8	142745000
chr6	26295000
chr10	9095000
chr1	203680000
chr11	62452000
chr5	3169000
chr6	116939000
chr12	58002000
chr3	99526000
chr10	17145000
chr19	9037000
chr16	19630000
chr10	4573000
chr1	199128000
chrX	113613000
chr18	10903000
chr1	226466000
chr15	37443000
chr1	202293000
chr5	118442000
chr17	32223000
chr5	86725000
chr1	154413000
chr2	2405000
chr20	56808000
chr2	64334000
chr11	40657000
chr12	88976000
chrX	123193000
chr15	67166000
chrX	136473000
chr10	125357000
chr1	242830000
chr2	182780000
chr8	72751000
chr5	156871000
chr16	85543000
chr2	146880000
chr11	104620000
chr14	91735000
chr11	92489000
chr17	62766000
chr9	91482000
chr3	15814000
chr1	197509000
chr12	95668000
chr11	133495000
chr6	35847000
chr11	115909000
chr3	42078000
chr10	104525000
chrX	45548000
chr6	33508000
chr7	100932000
chr2	232358000
chr20	51984000
chr13	94398000
chr20	33312000
chr16	60669000
chr20	56678000
chr19	11140000
chr2	126669000
chr17	9215000
chr7	137326000
chr6	163762000
chr12	54530000
chr11	629000
chr2	45029000
chr5	147234000
chr1	170557000
chrX	76560000
chr1	6224000
chr5	71785000
chr5	158306000
chr18	4524000
chr1	232820000
chr6	147277000
chr17	73294000
chr2	188127000
chr5	39537000
chr1	180337000
chr3	25172000
chr4	113502000
chr3	100310000
chr1	63191000
chr19	38205000
chr2	232961000
chr8	145956000
chr16	67669000
chr9	99022000
chr9	98950000
chr7	111911000
chr22	41659000
chr19	38821000
chrX	45520000
chr2	192840000
chr4	21413000
chr18	19118000
chr6	151409000
chr1	221961000
chr15	22694000
chr8	143227000
chr4	158144000
chr6	14892000
chr8	5661000
chr3	32885000
chr11	14318000
chr20	55206000
chr2	118324000
chr7	23974000
chr15	57434000
chr11	70634000
chr10	17108000
chr8	133457000
chr2	171482000
chr13	37387000
chr6	33192000
chr8	16185000
chr9	126371000
chr4	6635000
chr11	78861000
chr4	154592000
chr2	17802000
chr7	150781000
chr19	44281000
chr1	63812000
chr18	43699000
chr2	54716000
chr3	55530000
chr1	20189000
chr1	202273000
chr20	4994000
chr14	95451000
chr11	109524000
chr20	18252000
chr3	32833000
chr13	75856000
chrX	150790000
chr1	120488000
chr15	64553000
chr17	7859000
chr1	94564000
chr2	111454000
chr8	23699000
chr8	67303000
chr6	112401000
chr2	120268000
chr20	3097000
chr6	49994000
chr1	18610000
chrX	57948000
chr4	160162000
chr8	33104000
chr6	146032000
chr12	119844000
chr14	59854000
chr6	77330000
chr14	56340000
chr4	152624000
chr4	86442000
chr1	11482000
chr14	100759000
chr3	113067000
chr3	100850000
chr11	124817000
chr3	157657000
chr7	128595000
chr8	20337000
chr13	44406000
chr13	75765000
chr6	155891000
chr2	161534000
chr3	121705000
chr19	50828000
chr8	119060000
chr4	159160000
chr11	86305000
chr20	45054000
chr10	76243000
chr1	158646000
chr5	102002000
chr18	32417000
chr3	68826000
chr11	122189000
chr3	124188000
chr18	53607000
chr18	34765000
chr19	55510000
chr6	96569000
chr12	9954000
chr5	34584000
chr18	3239000
chr7	93651000
chr4	124502000
chr9	38475000
chr6	44727000
chr6	32163000
chr5	177342000
chr1	114420000
chr8	119038000
chr4	169707000
chr3	174944000
chr5	1779000
chr9	72976000
chr17	19822000
chr1	115492000
chr6	163759000
chr12	4891000
chr15	77998000
chr3	3769000
chr15	23455000
chr2	52639000
chr4	89158000
chr3	112172000
chr3	15785000
chr6	26334000
chr7	21874000
chr12	7749000
chr12	3401000
chr11	63773000
chr14	93224000
chr11	12211000
chr5	57115000
chrX	130790000
chr1	181294000
chr3	31020000
chr16	8833000
chr7	123022000
chr7	131524000
chr12	107744000
chr11	36087000
chr9	124028000
chr9	15503000
chr6	25420000
chr2	188125000
chr18	51321000
chrX	91247000
chr3	162467000
chr11	87680000
chr8	72750000
chr6	114848000
chr3	11585000
chr19	51012000
chr16	30016000
chr8	103586000
chrX	113171000
chr10	74474000
chr20	29971000
chr19	53704000
chr2	56090000
chr7	35886000
chr1	85582000
chr12	50509000
chr10	21623000
chr2	174320000
chr11	27718000
chr2	48365000
chr14	98355000
chr6	89117000
chr19	5124000
chrX	87370000
chr1	186249000
chr6	144657000
chr1	35448000
chr1	242157000
chr2	44885000
chr18	47841000
chr8	66005000
chr7	137541000
chr2	108571000
chr1	25705000
chr12	69224000
chr13	75766000
chr3	99396000
chr21	46425000
chr1	2037000
chr1	228630000
chr10	133357000
chr19	43778000
chr7	156973000
chr10	20252000
chr8	74917000
chr17	16328000
chr19	53869000
chr14	56343000
chr12	14749000
chr22	37850000
chr10	123330000
chr1	181639000
[truncated: 3,355 more rows]

## Sheet: H3K27me3
chromosome	Start Position
chr19	12988000
chr14	37736000
chr19	3313000
chr19	12989000
chr8	115376000
chr19	13028000
chr19	10067000
chr14	47790000
chr19	49950000
chr8	72757000
chr19	45805000
chr19	3320000
chr19	18390000
chr19	12978000
chr19	12995000
chr19	14046000
chr19	14045000
chr19	32949000
chr11	27595000
chr15	76425000
chr13	50648000
chr2	66331000
chr12	7837000
chr11	27598000
chr19	12982000
chr11	27601000
chr8	72758000
chr19	19141000
chr19	10451000
chr19	6059000
chr19	13838000
chr19	49944000
chr20	30842000
chr13	55046000
chr19	54252000
chr5	179690000
chr8	72756000
chr4	166025000
chr19	47618000
chr19	13035000
chr19	6061000
chr19	43920000
chr5	90076000
chr19	4782000
chr19	50646000
chr19	12981000
chr3	177518000
chr19	32936000
chr19	4018000
chr5	146922000
chr20	30846000
chr19	11709000
chr19	45767000
chr19	17973000
chrX	93814000
chr1	26613000
chr19	4846000
chr2	209884000
chr4	189260000
chr19	4019000
chr11	27602000
chr12	4210000
chr14	47778000
chr13	42325000
chr19	2431000
chr6	126062000
chr19	3318000
chr19	3315000
chr19	13845000
chr3	177513000
chr19	12991000
chr8	71141000
chr10	53461000
chr14	37738000
chr12	58003000
chr19	12985000
chr19	32944000
chr19	13070000
chr19	12996000
chr1	26620000
chr19	49952000
chr19	13034000
chr15	62799000
chr19	13025000
chr19	45766000
chr19	14044000
chr3	177514000
chr20	49832000
chr6	132274000
chr20	30838000
chr19	46550000
chrX	121191000
chr3	177504000
chr19	45717000
chr8	72774000
chr1	93648000
chr16	63820000
chr13	42334000
chr19	49949000
chr19	2426000
chr5	25458000
chr9	75880000
chr19	12986000
chr1	230370000
chr4	166022000
chr14	20360000
chr14	37737000
chr19	12993000
chr19	13031000
chr9	98984000
chr9	75906000
chr19	12997000
chr1	221260000
chrX	113082000
chr19	3319000
chr19	10068000
chr19	47121000
chr19	12990000
chr4	93407000
chr19	18392000
chr9	75897000
chr19	3322000
chr19	3316000
chr8	72755000
chr19	13844000
chr8	72772000
chr2	77175000
chr19	10241000
chr19	10401000
chr19	32940000
chr19	10402000
chr15	24344000
chr19	12966000
chr19	3321000
chr2	151290000
chr12	7840000
chr13	50651000
chr19	32943000
chr9	98989000
chr3	177508000
chr3	62946000
chr11	27600000
chr19	12968000
chr7	130847000
chr19	10066000
chr11	27599000
chr19	10259000
chr10	92050000
chr1	230362000
chrX	16081000
chr20	22574000
chr1	114436000
chr5	106348000
chr19	3312000
chr3	32899000
chr12	96473000
chr11	94031000
chr6	132273000
chr15	76428000
chr15	24434000
chr19	13073000
chr15	24408000
chr19	13071000
chr19	11708000
chr16	9668000
chr1	211147000
chr19	13027000
chr4	55650000
chr7	20122000
chr19	3410000
chr13	42326000
chr3	110530000
chr7	145565000
chr19	12980000
chr16	9669000
chr19	16299000
chr19	33976000
chr16	74064000
chr1	62439000
chr9	117286000
chr19	2929000
chr1	26612000
chr13	55018000
chr20	30845000
chr2	70778000
chr15	62807000
chr19	12994000
chr19	12984000
chr9	98980000
chr1	230361000
chr15	24378000
chr2	70759000
chr5	12709000
chr19	47607000
chr7	24409000
chr19	23735000
chr20	30841000
chr19	2439000
chr9	98938000
chr19	13032000
chr1	161835000
chr3	193118000
chr10	134888000
chr4	189157000
chr1	218575000
chr19	12987000
chr19	16296000
chr9	98987000
chr19	3414000
chr11	27596000
chr3	32869000
chr19	12965000
chr3	110532000
chr15	62798000
chr19	47120000
chr22	26463000
chr4	93401000
chr1	221257000
chr5	27512000
chr1	230341000
chr3	62919000
chr14	47791000
chr19	47122000
chr4	189263000
chr13	50655000
chr14	47784000
chr14	47793000
chr1	62448000
chr19	1519000
chr13	50649000
chr19	3308000
chr3	32912000
chr22	43745000
chr3	32910000
chr5	25412000
chr6	126060000
chr1	26614000
chr19	46548000
chr19	13029000
chr7	121411000
chr7	145570000
chr5	25469000
chr22	43779000
chr1	114438000
chr19	10263000
chr19	13840000
chr5	146924000
chr6	132278000
chr19	13033000
chr4	93714000
chr22	26411000
chr7	13281000
chr6	15123000
chr3	62916000
chrX	130752000
chr9	98941000
chr4	189163000
chr8	72770000
chr5	90043000
chr13	50650000
chr4	93884000
chr20	30820000
chr2	66342000
chr5	18695000
chr1	230340000
chr3	193120000
chr3	62963000
chr19	19036000
chrX	121190000
chr4	93408000
chrX	93836000
chr7	130864000
chr3	54643000
chr19	18756000
chr9	101944000
chr15	24369000
chr19	4781000
chr20	12692000
chr1	62444000
chr14	47777000
chr19	13846000
chr19	20338000
chr19	11710000
chr1	221255000
chr19	32947000
chr22	26458000
chr11	133659000
chr8	115369000
chr19	10262000
chr19	13842000
chr3	177515000
chr4	166020000
chr3	32871000
chr5	18698000
chr2	188609000
chr10	54949000
chr12	14745000
chr19	46549000
chrX	16080000
chr14	47780000
chr3	32909000
chr12	96402000
chr8	72764000
chr16	9670000
chr1	62442000
chr19	58188000
chr19	54005000
chr19	1703000
chr19	45718000
chr2	7942000
chr19	11740000
chr2	188134000
chr4	23942000
chr10	54684000
chr12	96427000
chr11	34694000
chr9	98993000
chr2	64345000
chr3	32846000
chr5	74143000
chr20	30843000
chr1	230330000
chr15	62825000
chr5	147324000
chr19	32948000
chr6	98342000
chr6	114659000
chr3	110535000
chr4	93410000
chr14	47773000
chr1	62446000
chrX	130734000
chr5	18690000
chr4	92709000
chr3	32900000
chr9	19738000
chr15	79893000
chr15	27599000
chr8	115371000
chr15	62810000
chr5	173032000
chr12	8830000
chr19	13877000
chr1	230378000
chr5	18697000
chr8	115370000
chr18	60242000
chr19	10403000
chr8	35701000
chr12	124297000
chr11	27597000
chr14	27087000
chr15	24372000
chr19	3326000
chr4	94357000
chr22	43759000
chr19	32952000
chr1	26629000
chr19	12998000
chr19	18577000
chr9	98917000
chr5	90184000
chr20	38338000
chr8	72761000
chr19	48661000
chr1	38666000
chr17	44469000
chr16	69206000
chr14	95427000
chr14	37733000
chrX	5823000
chr9	98995000
chr19	12983000
chr1	26624000
chr19	37875000
chr22	43776000
chr19	57696000
chr18	4082000
chr5	7327000
chr3	32838000
chr9	98944000
chr19	36530000
chr19	45808000
chr13	50656000
chr4	93908000
chr16	29650000
chr19	59668000
chr19	18576000
chr1	230388000
chr1	230355000
chr5	136852000
chr4	55663000
chr8	72768000
chr1	26626000
chr19	47123000
chr10	53460000
chr19	45809000
chr1	230386000
chr19	32946000
chrX	113110000
chr11	130637000
chr3	63073000
chr3	177707000
chr19	54250000
chr1	230384000
chr3	3843000
chr3	62925000
chr15	24366000
chr8	35703000
chr19	54315000
chr2	70761000
chr19	3309000
chrX	93819000
chr3	32837000
chr8	27185000
chr19	20339000
chr19	4020000
chr2	188615000
chr19	32950000
chr12	14749000
chr19	49945000
chr19	43583000
chr9	117281000
chr20	30860000
chr20	30855000
chr19	2440000
chr1	26616000
chr2	76649000
chr4	166029000
chr5	25473000
chr1	114443000
chr3	32895000
chr19	45664000
chr12	96428000
chrX	6077000
chr1	230357000
chr14	47792000
chr18	68681000
chr19	44447000
chr1	114439000
chr19	32937000
chr3	193119000
chr1	114493000
chr10	59219000
chrX	130753000
chr1	38669000
chr7	108979000
chr7	130843000
chr18	31761000
chr9	75898000
chr19	48837000
chr5	18617000
chrX	130778000
chr15	71442000
chr8	72795000
chrX	114865000
chr4	41839000
chr11	94029000
chr9	98963000
chr14	37740000
chrX	124348000
chr19	47107000
chr19	13069000
chr3	46598000
chr15	62831000
chr12	8961000
chr20	30854000
chr7	145548000
chr13	54544000
chr6	94595000
chr4	103391000
chr9	98947000
chr9	98981000
chr9	98928000
chr7	130855000
chr5	25422000
chr19	18575000
chr8	71138000
chr8	35699000
chr5	24054000
chr14	47789000
chr7	121326000
chr15	62796000
chr4	93899000
chr7	100734000
chr22	31724000
chr19	6482000
chr3	177521000
chr20	49839000
chr14	83826000
chr7	20047000
chr21	39909000
chr7	24305000
chr3	63013000
chrX	93815000
chr19	13022000
chr14	102776000
chr3	32911000
chr2	77180000
chr19	12890000
chr7	85151000
chr18	74860000
chr7	13809000
chr4	189161000
chr5	18653000
chr6	14908000
chr12	43439000
chr19	49942000
chr5	18644000
chr19	32942000
chr5	25460000
chrX	121192000
chr5	147241000
chr19	15440000
chr12	124648000
chr19	50593000
chr2	185464000
chr4	189259000
chr19	10404000
chr19	16300000
chr9	98985000
chr1	38667000
chr16	29633000
chr19	1700000
chr5	90009000
chr13	24986000
chr5	147317000
chr22	31731000
chr19	40146000
chr1	62468000
chr9	95159000
chr19	37858000
chr3	62917000
chr18	31745000
chr5	93660000
chr2	103574000
chr9	98959000
chrX	6140000
chr4	93409000
chr19	12969000
chr17	20739000
chr7	130852000
chr3	46597000
chr19	1712000
chr5	18700000
chr5	161242000
chr2	64339000
chr7	82933000
chr19	13836000
chr4	55675000
chr5	18692000
chr3	112155000
chr5	128930000
chr3	3838000
chr5	136731000
chr2	115346000
chr4	128547000
chr9	117290000
chr9	98972000
chr8	35527000
chr4	133554000
chr5	25447000
chr7	9175000
chrX	121200000
chr19	1702000
chr17	44460000
chr1	26625000
chr15	62805000
chrX	102932000
chr3	110554000
chr5	27514000
chr4	89070000
chr19	45802000
chr19	12979000
chr2	79861000
chr3	32893000
chr3	63078000
chr4	93398000
chr9	98924000
chr13	52195000
chr13	54520000
chr1	171875000
chr20	30833000
chr7	121520000
chr4	93731000
chr5	7325000
chr19	2428000
chr4	153016000
chr7	145567000
chr4	94596000
chr5	18650000
chr3	170137000
chr5	147231000
chr3	177517000
chr2	16004000
chr3	152359000
chr20	61340000
chr9	98940000
chr19	10396000
chr9	98986000
chrX	130755000
chr15	24557000
chr19	1707000
chr5	25459000
chr4	189156000
chr19	4461000
chr5	90105000
chr19	18579000
chr14	47781000
chr4	93406000
chr19	45799000
chr6	40160000
chr4	93732000
chrX	121197000
chr1	81490000
chr4	93738000
chr1	211145000
chr1	230393000
chr19	1697000
chr19	47108000
chr1	62436000
chr9	75902000
chr8	71136000
chr14	37735000
chr19	8333000
chr10	59378000
chr2	70765000
chr4	93791000
chr8	5008000
chr7	100741000
chr7	130880000
chr2	188610000
chr2	64342000
chrX	102893000
chr19	54251000
chr5	18665000
chr4	4097000
chr5	25461000
chr19	57981000
chr19	1716000
chr2	67415000
chr3	193113000
chr19	13000000
chr2	209882000
chr3	32863000
chr19	13843000
chr4	62287000
chr5	129045000
chr6	94583000
chr13	53596000
chr7	145574000
chr19	12970000
chr1	18683000
chr4	93654000
chr12	96411000
chr7	130887000
chr5	68258000
chr14	37731000
chr6	126063000
chr21	39901000
chr15	71405000
chr3	177519000
chr8	35700000
chr10	134548000
chr19	12611000
chr19	32930000
chr4	62288000
chr9	98974000
chr19	55704000
chrX	130695000
chr5	7490000
chr22	43747000
chr8	104729000
chr19	20345000
chr4	93411000
chr9	117284000
chr3	177505000
chr20	49837000
chr13	42333000
chr3	177487000
chr1	221254000
chr4	115631000
chr5	147237000
chr15	76427000
chr13	27936000
chr6	114833000
chr2	30961000
chr9	30810000
chr13	50659000
chr2	64341000
chr12	79696000
chr7	19973000
chr19	50786000
chr10	53463000
chr19	1218000
chr20	30828000
chr3	79400000
chrX	121201000
chr3	177502000
chr19	32935000
chr12	124284000
chr19	40938000
chr6	94594000
chr1	33879000
chr7	24412000
chr19	1699000
chr8	80692000
chr19	3311000
chr4	94054000
chr16	29646000
chr4	133682000
chr20	30824000
chr4	167937000
chr18	31738000
chr9	98994000
chr19	32945000
chr8	72776000
chr4	93830000
chr19	44690000
chr2	167987000
chr7	147711000
chr3	82499000
chr20	30844000
chr20	56850000
chr14	73895000
chr3	110528000
chr6	132292000
chr22	43773000
chr3	16704000
chr19	13066000
chr3	46599000
chr9	89223000
chr17	72454000
chrX	93854000
chr19	589000
chr1	211196000
chr13	55137000
chr2	70766000
chr5	89961000
chr19	44446000
chr19	10395000
chr15	62837000
chr1	26623000
chr13	55045000
chr8	71135000
chr19	2793000
chr8	41053000
chr3	46596000
chr3	188342000
chr13	50751000
chr5	146955000
chr5	25455000
chr13	42335000
chr9	137164000
chr1	173225000
chr19	12999000
chr19	1706000
chr22	36430000
chr20	30849000
chr2	70770000
chr10	42880000
chr19	12973000
chr4	94092000
chr19	58187000
chr19	19184000
chr22	31691000
chr1	211192000
chr9	95163000
chr3	62966000
chr19	6150000
chr6	105534000
chr3	62948000
chr1	5814000
chr19	18391000
chr19	13001000
chr19	40825000
chr5	74169000
chr5	27513000
chr19	7831000
chr15	24365000
chr2	209881000
chr8	35661000
chr15	59400000
chr3	97127000
chr19	48698000
chr19	35406000
chr3	62947000
chr22	31711000
chr10	36014000
chr6	114837000
chr15	24379000
chr4	131101000
chr2	7944000
chr20	49847000
chr19	50591000
chr9	99036000
chr19	13023000
chr20	30857000
chr19	60706000
chr19	18758000
chr5	128973000
chr10	53462000
chr17	48495000
chrX	102900000
chr2	189141000
chr11	130684000
chr4	189253000
chr8	72760000
chr5	27511000
chr7	121461000
chr19	36537000
chr1	114456000
chr19	50598000
chr11	84049000
chr3	188364000
chr4	93879000
chr5	25468000
chr20	49842000
chr5	7477000
chr3	175434000
chr10	54920000
chr4	93605000
chr19	33975000
chr2	7941000
chr7	20013000
chr8	35380000
chr15	24343000
chr8	71143000
chr19	50635000
chr3	3819000
chr4	93826000
chr4	80799000
chr19	2986000
chr12	58006000
chr2	42565000
chr8	71115000
chr19	32931000
chr19	52470000
chr3	62945000
chr1	114491000
chr19	15441000
chr11	130724000
chr6	167565000
chr14	37739000
chr5	7491000
chr7	137553000
chr19	44430000
chr20	30816000
chr19	19039000
chr4	93886000
chr19	1713000
chr14	95454000
chr5	89979000
chr4	93726000
chr13	42337000
chr20	49843000
chr7	70750000
chr21	39833000
chrX	130709000
chr7	145566000
chr19	15429000
chr7	121470000
chr12	96412000
chr7	19965000
chr19	864000
chr10	54369000
chr4	89071000
chr7	130886000
chr2	26253000
chr15	76423000
chr3	32908000
chr1	69176000
chr16	9667000
chr1	114477000
chr19	45663000
chr19	18745000
chrX	130763000
chr19	4847000
chr5	170117000
chr9	89221000
chr19	10261000
chr7	125344000
chrX	93732000
chr19	32951000
chr4	135836000
chr20	30853000
chr2	209889000
chr19	12992000
chr7	64416000
chr4	93586000
chr1	173122000
chr22	31684000
chr3	70746000
chr5	7324000
chr14	47796000
chr4	89075000
chr4	57779000
chr3	50863000
chr7	24411000
chr5	93714000
chr6	114845000
chr3	16645000
chr4	93404000
chr19	18763000
chr6	114757000
chrX	121189000
chr19	13024000
chr12	14744000
chr1	197085000
chr3	62964000
chr10	134846000
chr11	118118000
chr9	98982000
chrX	16083000
chr17	20827000
chr19	870000
chr4	92831000
chr1	193970000
chr6	96726000
chr5	12713000
chr12	58002000
chr2	66352000
chr12	7838000
chr15	62842000
chrX	97767000
chr20	30858000
chr2	70754000
chr5	93718000
chr2	111271000
chrX	124347000
chr14	37732000
chr20	30837000
chr7	130838000
chr11	118070000
chr15	24340000
chr7	130883000
chr5	25475000
chr3	3837000
chr7	19964000
chr15	24368000
chr7	145563000
chr12	130274000
chr3	16710000
chr1	198681000
chr19	8305000
chr13	27933000
chr19	1698000
chr3	177516000
chr10	129866000
chrX	6078000
chr9	10094000
chr16	13352000
chr18	38582000
chr1	207412000
chrX	102930000
chr14	37430000
chr14	95416000
chr18	21756000
chr6	94586000
chr6	114729000
chr1	114449000
chr5	147224000
chr13	50555000
chr11	113681000
chr16	63819000
chr19	4462000
chr6	37186000
chr14	95447000
chr19	50580000
chr19	16298000
chr10	54950000
chr5	12714000
chr8	72787000
chr13	42149000
chr18	38921000
chr4	134730000
chr17	44447000
chr14	54537000
chr19	1701000
chr19	50794000
chr2	146879000
chr5	82100000
chr18	74864000
chr19	3420000
chr8	35258000
chr3	118004000
chr4	189165000
chr6	132272000
chr17	20743000
chr15	24339000
chrX	113177000
chr12	7834000
chr6	105537000
chr22	31752000
chr2	188988000
chr19	13030000
chr5	7577000
chr7	130844000
chr5	18676000
chr13	55143000
chr11	22350000
chr14	21066000
chr1	114446000
chr12	94438000
chr4	55642000
chr12	124593000
chr12	8885000
chr13	55026000
chr14	47770000
chr9	18763000
chr10	54942000
chr19	1520000
chr13	35752000
chr8	72775000
chr13	54535000
chr19	6060000
chr4	189256000
chr10	53458000
chr19	5449000
chr5	90056000
chr4	93944000
chr5	18704000
chr19	16295000
chr22	47291000
chr21	23435000
chr13	55050000
chr12	43549000
chr11	23468000
chr15	24362000
chr13	27939000
chr2	70779000
chrX	136480000
chr4	166021000
chr14	95523000
chrX	96552000
chr4	93400000
chr14	95435000
chr19	50742000
chr1	221258000
chr2	70742000
chr12	7836000
chrX	102918000
chr2	66349000
chr5	25446000
chr12	124311000
chr5	147238000
chr2	64323000
chr10	16282000
chrX	113003000
chr3	188372000
chr19	47119000
chr9	98962000
chr16	29643000
chr7	121570000
chr16	3006000
chr12	96462000
chr7	9287000
chr16	9707000
chr7	121489000
chr10	58643000
chr22	16402000
chr5	115860000
chr5	18645000
chr7	130842000
chr19	10265000
chr7	70357000
chr2	202553000
chr12	8836000
chr4	189255000
chr17	48859000
chr2	209480000
chr2	66345000
chr4	94370000
chr6	114838000
chr6	126064000
chr19	18585000
chr13	42327000
chr3	108107000
chr4	93594000
chr19	13026000
chr1	62447000
chr7	21021000
chr19	18581000
chr22	31677000
chr3	32913000
chr8	39890000
chr1	62461000
chr12	94451000
chr12	58001000
chr16	57552000
chr20	38293000
chr14	56339000
chr4	53424000
chr2	115180000
chr1	221292000
chr10	69895000
chr3	32901000
chr11	130673000
chr1	221263000
chr3	62926000
chrX	102923000
chr19	2241000
chr9	19800000
chr9	98991000
chr22	31774000
chr2	44244000
chr2	149525000
chr19	18744000
chr5	115900000
chrX	113081000
chr19	19144000
chrX	44298000
chr4	93739000
chr7	70524000
chr3	110527000
chr1	18429000
chr8	9166000
chr4	93875000
chr3	139007000
chr11	66072000
chr19	17527000
chr5	25477000
chr9	98918000
chr13	68455000
chr20	29848000
chr1	75037000
chr10	122144000
chr7	24410000
chr5	18694000
chr19	18750000
chr7	137550000
chr5	90037000
chr3	3841000
chr19	47125000
chr6	98341000
chr4	93904000
chr12	124312000
chr2	111282000
chr12	24905000
chrX	48658000
chr19	3411000
chr2	151535000
chr14	47765000
chr22	26424000
chr5	93715000
chr20	30815000
chr20	30839000
chrX	86148000
chr3	165384000
chrX	121194000
chr3	193116000
chr3	76181000
chr6	105638000
chr6	14411000
chr1	245779000
chr19	51123000
chr19	18580000
chrX	6787000
chr16	76567000
chr19	20340000
chr6	77430000
chr6	105129000
chr1	62449000
chr19	2430000
chr8	72763000
chr13	27938000
chr3	62914000
chr1	114468000
chr1	62440000
chr19	48836000
chr5	1310000
chr21	44752000
chr19	12964000
chr19	18762000
chr10	16321000
chr20	60930000
chr19	18757000
chr5	10152000
chr6	167572000
chr20	30847000
chr7	8310000
chr19	32934000
chr18	31739000
chr21	21074000
chr19	18258000
chr19	47126000
chr6	98343000
chr2	70829000
chr10	71139000
chr6	114846000
chr15	24349000
chr19	591000
chr4	85229000
chr3	110544000
chrX	93757000
chr5	90029000
chr14	47783000
chr19	47111000
chr2	111247000
chr3	116878000
chr8	76328000
chr4	62298000
chr5	12718000
chr18	4403000
chr15	24549000
chr9	71634000
chr12	13571000
chr10	10129000
chr2	156232000
chr11	2282000
chr19	37859000
chr2	7945000
chr7	20050000
chr5	90099000
chr19	19037000
chr1	173174000
chr4	94364000
chr8	35263000
chr1	79684000
chr2	209815000
chr5	7610000
chr4	166026000
chr3	32889000
chr18	68675000
chr7	137873000
chr7	100882000
chr12	61381000
chrX	16078000
chr7	121618000
chr12	128897000
chr4	93787000
chr7	70590000
chr4	93971000
chr15	62839000
chr1	114463000
chr13	35755000
chr22	31732000
chr13	86805000
chr12	7845000
chr5	90048000
chr2	154088000
chr6	78467000
chrX	16510000
chr6	98346000
chr13	54539000
chr4	93733000
chr6	132293000
chr13	50600000
chr19	1418000
chr3	110533000
chr19	40955000
chr10	54728000
chr5	7595000
chr2	70784000
chr19	17971000
chr5	146929000
chr14	103676000
chr4	93679000
chr8	115374000
chr7	151988000
chr7	132025000
chr3	3820000
chr9	25390000
chr2	117758000
chr1	114470000
chr15	76422000
chr2	70760000
chrX	115828000
chr7	100971000
chr7	83883000
chr15	76424000
chr20	49833000
chr6	121996000
chr8	71123000
chr11	88605000
chr7	20125000
chrX	121202000
chr22	43774000
chr10	54794000
chr2	63700000
chr7	71381000
chr15	62843000
chr7	121401000
chr3	32898000
chr22	43660000
chr12	118057000
chr9	99022000
chr14	102778000
chr19	871000
chr11	95828000
chr19	50639000
chrX	16079000
chr2	176092000
chr19	50581000
chr7	137585000
chr19	8304000
chr11	130667000
chr20	30851000
chr10	134542000
chrX	113180000
chr8	35236000
chr9	74529000
chr19	50645000
chr1	239244000
chr10	54326000
chr19	51843000
chr22	42616000
chr8	129685000
chr15	46226000
chr22	43743000
chr12	33695000
chr2	126332000
chr10	96331000
chr8	35460000
chr5	121850000
chr5	180644000
chr19	44081000
chr12	124406000
chr4	190346000
chr8	72765000
chr19	36534000
chr2	35673000
chrX	112955000
chr19	19038000
chr9	2656000
chr18	62077000
chr1	114435000
chr5	7486000
chr3	164142000
chr3	62927000
chr4	93850000
chr4	93405000
chr20	30859000
chr18	37021000
chr22	25394000
chr15	87651000
chr1	117139000
chr3	99522000
chr3	122331000
chr22	26420000
chr5	7529000
chr4	94601000
chr22	21731000
chr13	50568000
chr3	3824000
chr5	90113000
chr9	98953000
chrX	113109000
chr5	25440000
chr1	211193000
chr5	18657000
chr6	15097000
chr2	125551000
chr15	24561000
chr3	60517000
chr19	51211000
chr3	32839000
chr10	13482000
chr3	16690000
chr20	30829000
chr20	30836000
chr1	230373000
chr15	24439000
chr19	20341000
chr5	7722000
chr13	85634000
chr12	7844000
chr1	198671000
chr20	61539000
chr8	72767000
chr4	166037000
chr8	35663000
chrX	14287000
chr8	74128000
chr22	16338000
chr4	65274000
chr1	194839000
chr18	31755000
chr19	60652000
chr2	56202000
chr4	93764000
chr7	142096000
chr4	93746000
chr3	177496000
chr18	31770000
chr1	114457000
chr9	75905000
chr12	124307000
chr7	13316000
chr14	47786000
chr6	105633000
chr1	198590000
chr4	55653000
chr2	83960000
chr19	11784000
chr16	60302000
chr5	72250000
chr4	5896000
chr15	24534000
chr12	96426000
chr4	55845000
chr10	24890000
chr19	13072000
chr22	43769000
chr3	194989000
chr4	93949000
chr20	61525000
chr12	84843000
chr8	35223000
chr5	113737000
chr2	105634000
chr4	135826000
chr5	7492000
chr1	28152000
chr19	63600000
chr12	96440000
chr6	131874000
chr4	55659000
chr19	45665000
chr2	111283000
chr8	112885000
chrX	113104000
chr7	20009000
chr7	121523000
chr1	230337000
chr5	90042000
chr22	17299000
chr3	177503000
chr16	3087000
chr6	15121000
chr1	230389000
chr12	14746000
chr4	55658000
chr7	137849000
chr5	136842000
chr13	55279000
chr1	211218000
chr4	41829000
chr1	96296000
chr1	211205000
chr10	128368000
chr22	16416000
chr6	105600000
chr19	2445000
chr5	18655000
chr4	121140000
chr15	24321000
chr8	35706000
chr19	44431000
chr6	121935000
chr4	93799000
chr22	16251000
chr2	66330000
chr16	1089000
chr19	13837000
chr13	50634000
chr8	132708000
chr4	189159000
chrX	13860000
chr7	121490000
chr12	96475000
chr5	147323000
chr8	72769000
chr13	27898000
chr19	1727000
chr22	26401000
chr4	59295000
chr10	21576000
chr6	33206000
chr8	16197000
chr3	85141000
chr4	93708000
chrX	133131000
chr5	18632000
chr6	30920000
chr5	90004000
chr19	18080000
chr16	9675000
chr13	53802000
chr5	25474000
chrX	96550000
chr22	16392000
chr8	35529000
chr3	3840000
chr1	73299000
chr1	62450000
chrX	102925000
chr22	17284000
chr5	90088000
chr15	91407000
chr19	1419000
chr16	3081000
chrX	93853000
chr13	54610000
chr2	149519000
chr8	72771000
chr8	35339000
chr17	48860000
chr10	96341000
chr7	137850000
chr12	43286000
chr4	93943000
chr6	105634000
chr20	30077000
chr14	47779000
chr20	45287000
chr3	62953000
chr3	193281000
chr19	12336000
chr3	72053000
chrX	120764000
chr13	27886000
chr1	203688000
chr5	25456000
chr2	168410000
chr17	35809000
chr15	24270000
chr3	112093000
chr15	24412000
chr17	74652000
chr13	67218000
chr9	75904000
chr15	24363000
chr4	133778000
chr7	51990000
chr5	147223000
chr3	63084000
chr8	35574000
chr19	590000
chr15	24040000
chr1	221256000
chr4	93742000
chr22	43717000
chr4	80688000
chr1	230385000
chr2	17668000
chr10	108462000
chr3	165548000
chr4	94174000
chr4	93402000
chr5	89957000
chr18	22731000
chr15	95124000
chr4	72905000
chr13	35720000
chr13	53793000
chr14	95445000
chr1	62467000
chr10	134825000
chr16	6377000
chr22	26462000
chr14	20363000
chr5	129013000
chr19	3415000
chr9	25386000
chr3	16658000
chr3	112126000
chr5	25457000
chr19	20337000
chr14	73887000
chr15	24361000
chr19	6043000
chr3	32903000
chr7	70360000
chr8	88114000
chr14	47788000
chr20	49834000
chr19	48662000
chr20	46405000
chr19	45804000
chr3	62913000
chr2	188614000
chr16	86196000
chrX	96545000
chr1	155696000
chr15	62820000
chr17	35808000
chr19	50412000
chr2	77186000
chr13	52185000
chr12	17287000
chr9	102363000
chr9	24411000
chr4	41808000
chr18	38602000
chr19	12963000
chr10	95034000
chr13	53737000
chr14	37734000
chr9	99006000
chr15	24424000
chr3	32915000
chr16	45369000
chr3	193117000
chr14	95437000
chr5	4641000
chr1	114473000
chr6	62517000
chr3	84199000
chr19	47078000
chr2	58515000
chr15	28854000
chr15	25524000
chr9	97499000
chr9	28336000
chr2	4468000
chr4	97065000
chr8	35231000
chr11	37132000
chr5	27518000
chr7	145568000
chr15	71416000
chr4	72930000
chr4	59233000
chr8	35689000
chr15	33101000
chr10	58529000
chr13	81366000
chr5	25449000
chr15	49504000
chr5	7478000
chr12	7846000
chrX	133130000
chr22	16418000
chr19	57912000
chr3	110565000
chr14	47758000
chr1	144251000
chr12	12719000
chr7	71400000
chr2	41476000
chr5	90038000
chr1	238524000
chr19	17972000
chr13	80834000
chr16	13353000
chr13	54525000
chr5	18701000
chr17	20813000
chr5	12562000
chr3	110529000
chr15	24387000
chr19	34712000
chr15	71412000
chr6	132270000
chr5	128842000
chrX	130745000
chr9	117278000
chr16	60701000
chr12	8886000
chr6	37193000
chr9	95157000
chr19	3317000
chr10	54401000
chr3	32897000
chr7	19988000
chr19	18389000
chr9	87268000
chr12	94452000
chr3	60617000
chr6	89192000
chr14	47772000
chr22	25388000
chr5	146928000
chr7	20124000
chr4	16609000
chr20	62249000
chr2	70756000
chr20	30058000
chr7	20028000
chr10	133515000
chr9	76182000
chrX	130391000
chr7	121515000
chr2	156818000
chr2	76526000
chrX	121199000
chr19	1416000
chr11	23469000
chr9	84705000
chr3	25178000
chr20	30852000
chr19	7471000
chr2	147125000
chr16	49032000
chr1	11703000
chr2	209731000
chrX	130727000
chr10	20711000
chr7	118484000
chr3	32873000
chr5	18635000
chr1	148501000
chr3	32864000
chr21	21075000
chrX	151565000
chr5	115847000
chr22	48410000
chr2	36397000
chrX	15934000
chr9	102328000
chr11	22295000
chr2	59072000
chr1	240091000
chr6	85768000
chr11	27603000
chr19	20336000
chr5	89970000
chr7	122870000
chr15	24436000
chr10	53464000
chr4	55652000
chr5	106351000
chr2	111281000
chr14	95426000
chr6	15003000
chr5	90122000
chr3	99530000
chr2	11657000
chr15	82078000
chr4	93763000
chr16	76476000
chr10	72931000
chr13	50789000
chr7	19967000
chr13	27894000
chr1	211146000
chr5	106349000
chr3	51093000
chr18	31772000
chr21	17293000
chr2	209775000
chr15	63452000
chr4	136741000
chr4	94359000
chr4	117808000
chr11	130763000
chr13	52205000
chr6	105584000
chr19	875000
chr15	38292000
chr13	55021000
chr9	117298000
chr19	54268000
chr5	93697000
chr15	46381000
chr3	56473000
chr3	68890000
chr7	19989000
chr12	131365000
chr3	62968000
chr14	73886000
chr5	90044000
chr6	94582000
chr19	60574000
chr17	49269000
chr10	92465000
chr12	47281000
chr22	43761000
chr19	36536000
chr10	27982000
chr2	64338000
chr22	17295000
chr12	96481000
chr2	232986000
chr7	12393000
chr21	39823000
chrX	93820000
chr19	50428000
chr11	27594000
chr19	36535000
chr7	121468000
chr7	121610000
chr2	42524000
chrX	96525000
chr6	15103000
chr7	12365000
chr12	72365000
chr19	11785000
chr8	104697000
chr4	128583000
chr17	6290000
chr2	76442000
chr8	9071000
chr22	17292000
chr19	15430000
chr5	146923000
chr8	50793000
chr22	31591000
chr14	37706000
chr7	141684000
chr6	77229000
chr1	230363000
chr1	53698000
chr3	133096000
chr19	46288000
chr15	72268000
chr1	114442000
chr1	2554000
chr9	10899000
chr3	62949000
chr14	37723000
chr20	23449000
chr6	67902000
chr13	52204000
chr1	230328000
chr22	43667000
chr4	93429000
chrX	96612000
chr19	3325000
chr3	112168000
chr19	47372000
chr9	95155000
chr19	38803000
chr16	74071000
chr11	96959000
chr4	93829000
chr12	96389000
chr2	42559000
chr1	18431000
chr9	18655000
chr19	55917000
chr9	132896000
chr3	32844000
chr15	71849000
chr18	4114000
chr4	166036000
chr12	33606000
chr4	93678000
chr21	39897000
chr21	17844000
chrX	130784000
chr13	52184000
chr19	3416000
chr2	50515000
chr18	51164000
chrX	130736000
chr19	19177000
chr13	50709000
chr19	7759000
chrX	130785000
chrX	121196000
chr7	137839000
chr13	42322000
chr16	45284000
chr1	119689000
chr3	3862000
chr3	182583000
chr7	21464000
chr9	98956000
chr5	34445000
chr11	89717000
chrX	91245000
chr19	1717000
chr3	163994000
chr8	115373000
chr8	142454000
chr4	75072000
chr15	24485000
chr3	188359000
chr5	12346000
chr7	19946000
chr13	53592000
chrX	16086000
chr2	36363000
chr4	43757000
chr3	32902000
chr1	245204000
chrX	113602000
chr1	171881000
chr2	241398000
chr9	29116000
chr6	33203000
chr14	95430000
chr14	71958000
chr8	104933000
chr9	98968000
chr1	114469000
chr22	16361000
chr2	166424000
chr11	94038000
chr13	94208000
chr7	3286000
chr7	84668000
chr6	15100000
chr4	131207000
chr7	12350000
chr5	90098000
chr19	47110000
chr10	1392000
chr2	2771000
chr19	45768000
chr2	232985000
chr4	181931000
chr7	109085000
chr22	26404000
chr6	47814000
chr5	129058000
chr6	91427000
chr19	40887000
chr8	89479000
chr8	35237000
chr4	136726000
chr13	50703000
chr6	102293000
chr7	24408000
chr2	77150000
chr20	38337000
chr15	24385000
chr3	177499000
chrX	130771000
chr3	81758000
chr4	189254000
chr9	15481000
chr19	46287000
chr2	209878000
chr18	4145000
chr10	70026000
chr13	101112000
chr5	89989000
chr3	146187000
chr20	49840000
chr7	121413000
chr2	108115000
chr1	211109000
chr17	49748000
chr18	23855000
chr22	47278000
chr4	154922000
chr3	51324000
chr3	99523000
chr12	58007000
chr2	168311000
chr9	132976000
chr19	811000
chr4	94767000
chr20	57134000
chr4	159308000
chr4	94776000
chr19	1417000
chr13	37391000
chr4	154921000
chr5	90121000
chr15	34166000
chr9	98926000
chr22	16336000
chr8	98256000
chr19	13068000
chr19	34709000
chr2	175443000
chr6	114754000
chr2	66344000
chr6	94604000
chr11	27606000
chr4	94020000
chr15	71039000
chr5	146995000
chr9	119111000
chr4	113920000
chr8	35662000
chr1	111097000
chr1	164792000
chr12	124245000
chr4	94358000
chr19	12957000
chrX	113105000
chr5	161000
chr8	115375000
chr2	70763000
chr4	93706000
chr5	18699000
chr4	131134000
chr6	156256000
chr5	146998000
chr6	132277000
chr1	211199000
chr3	152328000
chr2	1533000
chr4	93933000
chr16	61254000
chr3	177501000
chr21	36408000
chr19	20489000
chr19	35405000
chr6	11183000
chr19	13064000
chr1	233844000
chr7	28377000
chr1	235238000
chr15	62828000
chr1	201094000
chr4	94029000
chr4	116565000
chr5	93578000
chr1	211209000
chr2	67419000
chr4	40449000
chr2	44245000
chr2	64340000
[truncated: 23,386 more rows]

## Sheet: H3K36me3
chromosome	Start Position
chr20	2436000
chr7	142694000
chr1	23556000
chr22	38237000
chr16	71625000
chr17	35753000
chr1	23569000
chr16	71640000
chr13	96675000
chr17	7683000
chr1	23602000
chr10	63328000
chr20	763000
chr6	144332000
chr17	75419000
chr17	7772000
chr12	108825000
chr12	47497000
chr16	65776000
chr2	66524000
chr11	117982000
chr1	221986000
chr15	94689000
chr15	94687000
chr16	88316000
chrX	29153000
chr8	66348000
chr20	22358000
chr12	123017000
chr16	71647000
chr14	48900000
chr7	127834000
chr7	148787000
chr7	127014000
chr2	210334000
chr15	94690000
chr8	145569000
chr22	16742000
chr15	94680000
chr13	96678000
chr10	22767000
chr15	94677000
chr13	38858000
chr17	74514000
chr12	121927000
chr2	218971000
chr11	119589000
chr6	114207000
chr4	81322000
chr20	30411000
chr1	27560000
chr17	74510000
chr13	53859000
chr16	71632000
chr9	130195000
chr2	45734000
chr4	1828000
chr12	12831000
chr15	94693000
chr1	27557000
chr15	94673000
chr17	75384000
chr15	72860000
chr15	94670000
chr17	71892000
chr18	61724000
chr17	35758000
chr1	229185000
chr10	80668000
chr17	40452000
chr17	74513000
chr12	93090000
chr14	73325000
chr16	71623000
chr3	158016000
chr22	30017000
chr17	75418000
chr17	43991000
chr17	71891000
chr5	35789000
chr1	57442000
chr12	113596000
chr17	44022000
chr11	94522000
chr5	37123000
chr4	141115000
chr20	39306000
chr7	68713000
chr15	94691000
chr2	224195000
chr3	56692000
chr7	34364000
chr16	87048000
chr11	40179000
chr11	62072000
chr17	74515000
chr14	22834000
chr6	144323000
chr10	80674000
chr2	20512000
chr18	22380000
chr22	49483000
chr17	76976000
chr15	94692000
chr13	93594000
chr15	43601000
chr7	27139000
chr10	124704000
chr7	114652000
chr7	41226000
chr10	95591000
chr3	160001000
chr20	57309000
chr7	68711000
chr17	7700000
chr12	121919000
chr8	81641000
chr17	74516000
chr7	90735000
chr6	92067000
chr17	75422000
chr17	23736000
chr13	38857000
chr15	94697000
chr3	102474000
chr12	47496000
chr6	145890000
chr12	1571000
chr4	96526000
chr3	30099000
chr10	92971000
chr11	78321000
chr22	16738000
chrX	99872000
chr17	44001000
chr5	179432000
chrX	146566000
chr4	160522000
chr17	75383000
chr20	31494000
chr10	102811000
chr15	94686000
chr12	113586000
chr17	76929000
chr17	42207000
chr18	59793000
chr3	178543000
chr1	152645000
chr12	123016000
chr5	66037000
chr7	68721000
chr7	68710000
chr2	130829000
chr12	121924000
chr14	56429000
chr5	77180000
chr7	27145000
chr13	102251000
chr2	66525000
chr5	158317000
chr14	27662000
chr16	414000
chr1	2448000
chr6	27845000
chr7	150060000
chr2	130828000
chr10	92913000
chr21	32707000
chr17	44025000
chr11	62068000
chr15	88874000
chr15	32119000
chr6	42121000
chr18	17222000
chr6	32928000
chr7	150064000
chr16	71641000
chr10	124211000
chr7	41066000
chr7	116752000
chr1	110254000
chr16	30579000
chr2	46376000
chr16	30580000
chr17	76988000
chr11	62067000
chr7	149092000
chr1	68469000
chr12	113602000
chr1	23595000
chr13	96674000
chr17	71385000
chr15	94668000
chr12	12832000
chr8	49775000
chr1	65241000
chr15	88873000
chr2	66518000
chr10	22662000
chr1	212531000
chr11	62069000
chr10	82645000
chr6	13597000
chr6	33282000
chr12	40918000
chr6	92061000
chr17	35754000
chr16	71648000
chr1	51208000
chr5	149525000
chr2	210336000
chr15	36150000
chr7	27141000
chr1	61293000
chr2	104857000
chr6	147870000
chrX	129020000
chr3	59401000
chr6	144329000
chr11	120024000
chr16	71635000
chr1	39949000
chr1	110083000
chr6	1332000
chr22	38235000
chr13	38856000
chr17	60204000
chr18	59796000
chr3	190976000
chr16	71626000
chrX	128309000
chr10	118019000
chr10	63330000
chr18	59795000
chr22	15946000
chrX	106957000
chr8	145120000
chr1	229622000
chr12	112256000
chr1	51207000
chr1	201540000
chr2	132147000
chr9	130262000
chr12	1575000
chr8	97725000
chr13	96677000
chr13	49594000
chr12	52738000
chr1	19978000
chr13	93593000
chr8	124620000
chr12	121922000
chr12	113599000
chr17	7685000
chr13	96682000
chr2	170045000
chr4	187505000
chr1	168895000
chr18	21567000
chr14	56432000
chr6	42122000
chr9	130186000
chr6	92066000
chr15	43547000
chrX	144705000
chr10	63327000
chr1	208572000
chr8	102122000
chr7	4749000
chr2	66519000
chr10	545000
chr14	22835000
chr11	117986000
chr9	130981000
chr8	22056000
chr9	130260000
chr11	29996000
chr1	221983000
chr6	67139000
chr5	77177000
chr3	102471000
chr20	2439000
chr6	17387000
chr12	40919000
chr17	35509000
chr2	66512000
chr9	21743000
chr15	94701000
chr4	157140000
chr1	46855000
chr2	75949000
chr3	190977000
chr10	110344000
chr3	8731000
chr13	41511000
chr17	43997000
chr10	76826000
chr12	127350000
chr16	65766000
chr12	131671000
chr1	94306000
chr4	106061000
chr8	124621000
chr17	76148000
chr17	44003000
chr6	144319000
chr13	38852000
chr8	79104000
chr1	23576000
chr15	94679000
chr9	129931000
chr15	99277000
chr10	102813000
chr2	223005000
chr16	71637000
chr10	92911000
chr1	173812000
chr3	142607000
chr1	23566000
chr1	228987000
chr1	177530000
chr2	130830000
chr22	49314000
chr4	106698000
chr6	54663000
chr2	176739000
chrX	130035000
chr16	71642000
chr7	69786000
chr10	6283000
chr4	83936000
chr13	48885000
chr7	27101000
chr16	71643000
chr4	143853000
chr17	76987000
chr7	146763000
chr7	27113000
chr17	7773000
chr11	94464000
chr7	4709000
chr6	50788000
chr4	56769000
chr16	71638000
chr5	174087000
chr1	201543000
chr7	68724000
chr12	46696000
chr16	576000
chr3	126258000
chr1	159962000
chr17	46066000
chr13	96676000
chr1	23557000
chr2	113753000
chr7	27107000
chr1	110494000
chr20	2768000
chr4	109732000
chr9	36129000
chr20	774000
chr5	180550000
chr17	17527000
chr22	41583000
chr3	63240000
chr16	71660000
chr6	144326000
chr20	41252000
chrX	37966000
chr21	36429000
chr4	84677000
chr17	60202000
chr3	102472000
chr2	112611000
chr15	94688000
chr1	62558000
chr2	158251000
chr10	73202000
chr15	83326000
chr22	16741000
chr17	75421000
chr17	43992000
chr7	95614000
chr5	100265000
chr1	36391000
chr1	33587000
chr17	43282000
chr10	53745000
chr1	51212000
chr6	27841000
chr12	129216000
chr17	43976000
chr3	30100000
chrX	68399000
chr1	201756000
chr16	580000
chr6	29827000
chr8	14389000
chr11	62073000
chr18	20882000
chr11	120020000
chr14	50363000
chr16	30612000
chr7	27119000
chr8	145122000
chr1	68467000
chr8	119182000
chr6	33290000
chr1	221985000
chr2	13735000
chr1	232108000
chr3	64644000
chr8	12883000
chr2	176728000
chr10	76861000
chr5	94982000
chr5	92939000
chr2	177092000
chr16	71659000
chr5	92955000
chr5	127297000
chr18	71045000
chr6	98147000
chr22	38236000
chr4	54665000
chr2	10007000
chr4	143986000
chr5	92936000
chr2	241158000
chr9	122492000
chr8	49777000
chr16	71616000
chr17	44045000
chr20	38754000
chr2	50019000
chr1	53167000
chr8	22079000
chr11	65070000
chr10	58573000
chr18	53622000
chr14	56381000
chr6	150288000
chr17	44043000
chr2	45729000
chr2	28470000
chr22	30929000
chr2	29191000
chr12	57541000
chr17	24917000
chr1	13711000
chr1	61317000
chr1	23570000
chr1	168904000
chr1	68468000
chr11	62127000
chr16	65986000
chr6	30052000
chr16	65762000
chr2	74063000
chr4	19039000
chr5	92933000
chr5	143714000
chr10	8139000
chr6	27843000
chr2	158495000
chr14	95053000
chr3	437000
chr15	36151000
chr12	56407000
chrX	28552000
chr7	31770000
chr1	78479000
chr10	76836000
chr3	26648000
chr3	129023000
chr20	61840000
chr4	2113000
chr2	23460000
chr8	110696000
chr17	44014000
chr10	103976000
chr11	115342000
chrX	130018000
chr10	135041000
chr17	44065000
chr10	102482000
chr11	127923000
chr17	44009000
chr9	96443000
chr21	41719000
chr7	68709000
chr8	124493000
chr17	17543000
chr6	42125000
chr12	118261000
chr12	52003000
chr11	29997000
chr4	106283000
chr11	16383000
chr12	46880000
chr7	32949000
chr1	182180000
chr20	3398000
chr17	41329000
chr5	60660000
chr22	49315000
chr10	76849000
chr17	44000000
chr17	43998000
chr15	94666000
chr11	65945000
chr5	104000
chr1	201544000
chr11	117981000
chr17	43985000
chr16	50222000
chr2	215165000
chr20	22359000
chr7	68708000
chr18	3101000
chr7	5426000
chr1	33586000
chr21	36449000
chr6	76891000
chr14	79528000
chr10	92914000
chr7	149096000
chr12	113601000
chr7	27122000
chr12	129209000
chr5	6360000
chr17	44007000
chr7	149094000
chr15	94696000
chr7	27144000
chr2	225615000
chr6	122757000
chrX	128920000
chr6	10501000
chr5	77181000
chr10	23529000
chr10	90446000
chr10	36302000
chr5	143719000
chr15	94669000
chr11	65071000
chr15	86598000
chr5	180563000
chr9	123081000
chr12	121918000
chr17	44076000
chr6	29825000
chr11	64979000
chr2	28471000
chr7	90734000
chr1	112854000
chr7	107431000
chr17	53682000
chr16	71629000
chrX	130033000
chr17	75404000
chr11	119587000
chr10	80671000
chr15	23440000
chr17	38150000
chr17	17629000
chr6	144370000
chr3	59403000
chr1	201541000
chr4	83926000
chr7	127836000
chr3	6880000
chr15	29473000
chr7	27109000
chr2	134904000
chr10	76848000
chr17	19712000
chr12	113603000
chr18	20883000
chrX	138102000
chr6	7670000
chr5	180549000
chr8	73150000
chr15	43549000
chr10	85508000
chr12	109424000
chr13	19998000
chr1	53166000
chr17	44185000
chr1	229621000
chr10	118925000
chr16	12091000
chr7	27131000
chr20	24986000
chr1	206108000
chr14	22837000
chr8	145121000
chr12	100614000
chr18	75822000
chr17	17570000
chr10	104184000
chr7	90730000
chr10	104093000
chr6	111907000
chr6	137154000
chr17	37116000
chr17	7684000
chrX	131327000
chr17	78247000
chr11	66843000
chr15	94434000
chr1	23377000
chr2	64723000
chr1	206482000
chr17	77724000
chr16	83676000
chr15	23660000
chrX	29149000
chr16	30610000
chr15	43554000
chr7	149091000
chr16	63715000
chr1	110253000
chr17	76981000
chr16	85084000
chr15	94706000
chr4	2935000
chr7	4715000
chr6	147869000
chr12	129208000
chr4	19038000
chr12	113594000
chr9	85955000
chr11	64980000
chr2	19412000
chr20	21435000
chr9	130978000
chr18	830000
chr6	17386000
chr12	113617000
chr11	66842000
chrX	128922000
chr17	44030000
chr1	36392000
chr8	101295000
chr8	110692000
chr7	90729000
chr7	27156000
chr6	1565000
chr2	170044000
chr16	85172000
chr16	65751000
chr13	49606000
chr7	127835000
chr17	17569000
chr16	65765000
chr2	197882000
chr17	44004000
chr18	3102000
chr15	94711000
chr2	65357000
chr12	122437000
chr7	78922000
chr7	139408000
chr1	96712000
chr6	89740000
chr8	77754000
chr1	219116000
chr17	17653000
chr9	70311000
chr8	81639000
chr12	46703000
chr7	31465000
chr6	147872000
chr10	76863000
chr2	73255000
chr15	94678000
chr8	37674000
chr3	135851000
chr8	19716000
chr17	44034000
chrX	122190000
chr15	88096000
chr7	27108000
chr12	52739000
chr4	141113000
chr8	143806000
chr15	94712000
chr16	30589000
chr15	29472000
chr2	66511000
chr8	140365000
chr1	23568000
chr1	219123000
chr18	17223000
chr5	102000
chr1	201545000
chr9	123086000
chr1	23616000
chr12	1639000
chr11	94521000
chr17	74509000
chr7	68332000
chr1	208571000
chr20	22357000
chr22	20710000
chr10	121291000
chr17	75405000
chr6	29826000
chr7	32948000
chr17	44011000
chr20	23685000
chr1	23622000
chr9	130196000
chr3	8730000
chr7	27110000
chr7	95613000
chr2	50020000
chr7	27117000
chr12	52704000
chr7	4753000
chr6	147865000
chr2	75952000
chr11	17329000
chr16	83927000
chr3	129024000
chr12	100796000
chr13	111762000
chr20	32762000
chr7	27147000
chr10	76825000
chr11	117983000
chr4	187503000
chr12	72139000
chr15	36154000
chr17	56892000
chrX	144709000
chr8	143805000
chr11	119588000
chr14	49538000
chr7	27130000
chr17	76974000
chr10	92915000
chr12	40921000
chr10	111921000
chr12	113615000
chr3	102475000
chr10	76858000
chr12	55898000
chr22	49051000
chr6	33294000
chr5	139475000
chr16	57932000
chr6	166499000
chr3	26646000
chr17	45581000
chr17	56841000
chr7	27142000
chr9	130164000
chr17	17559000
chr17	8033000
chr12	121945000
chrX	67967000
chr18	75811000
chr6	33323000
chr7	27158000
chr1	219128000
chr8	89539000
chr10	77659000
chr8	82186000
chr7	27184000
chr3	23761000
chr15	94699000
chr10	76862000
chr17	44005000
chr9	2004000
chr12	113585000
chr16	65984000
chr10	25051000
chr19	20077000
chrX	28052000
chr17	76935000
chr10	124212000
chr4	187502000
chr6	10496000
chr12	1576000
chrX	106904000
chr12	113614000
chr6	1568000
chr8	22477000
chr17	7699000
chr10	22580000
chr20	57016000
chr3	58597000
chr6	50794000
chr3	187313000
chr21	33317000
chr6	15771000
chr17	44021000
chr15	87746000
chr1	207916000
chr16	65745000
chr6	43305000
chr7	68714000
chr2	65358000
chr5	172133000
chr12	47770000
chr7	27140000
chr10	102812000
chr13	76360000
chrX	24928000
chr21	35182000
chr14	85066000
chr17	74511000
chr1	23571000
chr17	44032000
chr4	10070000
chr16	29891000
chr7	146762000
chr17	44017000
chr3	38044000
chr16	581000
chr10	80877000
chr12	1568000
chr11	93918000
chr7	114656000
chr16	65747000
chr20	31618000
chr21	35158000
chr1	27558000
chr17	7760000
chr10	23527000
chr3	59399000
chr2	222894000
chr1	18837000
chr2	230985000
chr12	28020000
chr3	187312000
chr1	23565000
chr9	97320000
chr15	41213000
chr21	32705000
chr20	21639000
chr16	71627000
chr1	155051000
chr6	42120000
chr5	132188000
chr15	94703000
chr6	111909000
chr9	122493000
chrX	146580000
chr3	38045000
chr17	44020000
chr2	116611000
chr2	176749000
chr17	43986000
chr5	92962000
chr11	127926000
chr17	43978000
chr8	124491000
chr14	101095000
chr17	1899000
chr2	5970000
chr7	27174000
chr9	38205000
chr3	101080000
chr4	41449000
chr17	44035000
chr6	144324000
chr2	176750000
chr1	212554000
chr16	71622000
chr10	120017000
chr1	27063000
chr10	71009000
chr11	17696000
chr1	155157000
chr10	119300000
chr10	76841000
chr11	128264000
chr6	166340000
chr7	90732000
chr22	18126000
chr1	223233000
chr17	56894000
chr14	85065000
chr2	242130000
chr1	37270000
chr14	22436000
chr20	36707000
chr1	229186000
chr7	5427000
chr16	65743000
chr18	75824000
chr6	27387000
chr7	150067000
chr1	46772000
chr4	83950000
chr20	32761000
chr4	83931000
chr14	74148000
chr2	222865000
chr16	71639000
chr16	87049000
chr17	17558000
chr17	17566000
chr3	113121000
chr11	119584000
chr2	66522000
chr3	8729000
chr5	92938000
chr6	166341000
chr15	94675000
chr17	23732000
chr17	76151000
chr12	1574000
chr17	43975000
chr6	33281000
chr17	44012000
chr20	2624000
chr6	166339000
chr17	69408000
chr17	76930000
chr4	1830000
chr17	23268000
chr5	92951000
chr11	119585000
chr15	94695000
chr13	49593000
chr3	63272000
chr16	30615000
chr7	150578000
chr3	63271000
chrX	106905000
chr12	113595000
chr18	71295000
chr16	47866000
chr11	115954000
chr20	2449000
chr3	8732000
chr1	94496000
chr5	92960000
chr11	66901000
chr3	185763000
chr20	24985000
chr7	32943000
chr21	35159000
chr12	79625000
chr1	213320000
chr3	198960000
chr9	36977000
chr17	17562000
chr1	61319000
chr17	56895000
chr1	222002000
chr17	7766000
chr10	76828000
chr15	87750000
chr20	21446000
chr1	90946000
chr2	29192000
chr7	68725000
chr4	140766000
chr5	180419000
chr2	65071000
chr22	22196000
chr3	17014000
chr13	32653000
chr15	94710000
chr5	3643000
chr1	33162000
chr1	202949000
chrX	131635000
chr17	44075000
chr15	49817000
chr18	22292000
chr16	30597000
chr20	32928000
chr14	64872000
chr20	22387000
chr7	150063000
chr17	54997000
chr8	79880000
chr14	36185000
chr9	130982000
chr22	49316000
chr17	43990000
chr1	208568000
chr10	24024000
chr15	53823000
chr6	50927000
chr1	144183000
chr10	13611000
chr7	27134000
chr3	187311000
chr10	23526000
chr15	94428000
chr15	47041000
chr7	27135000
chr10	102493000
chr15	88121000
chr1	33588000
chr17	7697000
chr17	43458000
chr17	40453000
chr15	94694000
chr10	119302000
chr22	20852000
chr16	26671000
chr17	78047000
chr1	77519000
chr15	43602000
chr8	26777000
chr1	215372000
chr14	104338000
chr1	885000
chr2	241155000
chr22	36551000
chr7	149095000
chr17	55568000
chr5	151265000
chr2	75953000
chr20	23681000
chr8	146099000
chr4	187504000
chr12	46694000
chr2	46381000
chr20	38746000
chr17	75423000
chr12	112397000
chr22	29832000
chr2	120786000
chr20	61204000
chr2	71028000
chr10	102815000
chr4	106284000
chr2	119311000
chr17	44044000
chr4	174669000
chr2	219466000
chr1	202948000
chr20	24987000
chr18	18010000
chr6	41626000
chr7	68723000
chr7	85232000
chr12	1611000
chr7	41225000
chr3	148573000
chr1	201542000
chr1	36704000
chr15	53666000
chr17	75417000
chr1	223234000
chr15	43197000
chr13	52745000
chr17	76936000
chr4	83927000
chr14	79531000
chr1	206198000
chr12	52757000
chr1	221974000
chr12	113622000
chr18	71048000
chr20	2440000
chr7	129567000
chr2	116617000
chr12	56311000
chr12	118515000
chr4	186175000
chr7	27173000
chr13	76358000
chr1	219115000
chr2	63133000
chr2	119997000
chr1	168903000
chr7	27150000
chr1	168896000
chr9	130209000
chr10	111959000
chr6	50789000
chr12	47676000
chr10	126420000
chr17	44064000
chr5	6356000
chr1	224881000
chr20	22977000
chr10	102816000
chr15	88094000
chr7	27129000
chr10	76835000
chr7	27105000
chr17	44031000
chr17	75406000
chr16	71634000
chr15	94676000
chr7	112505000
chr1	23624000
chr1	228988000
chr17	43982000
chr3	43494000
chr1	78475000
chr2	219447000
chr2	19425000
chr20	5981000
chr2	182231000
chr5	180192000
chr4	83939000
chr16	65764000
chr6	144327000
chr2	131437000
chr11	128277000
chr12	40923000
chr7	27121000
chr1	33138000
chr10	103989000
chr17	43963000
chr12	50728000
chr5	139507000
chr2	20514000
chr4	54653000
chr8	23594000
chr6	49968000
chr15	87703000
chr4	1829000
chr3	185764000
chr3	38043000
chr14	73326000
chr17	75382000
chr3	6879000
chr11	40180000
chr10	22808000
chr7	27137000
chr9	70313000
chr8	25589000
chr17	44046000
chr17	44170000
chr6	1561000
chr16	71636000
chr11	124120000
chr7	27149000
chr7	149093000
chr12	123020000
chr15	39962000
chr2	176722000
chr14	36118000
chr5	134857000
chr5	77672000
chr16	71661000
chr6	89738000
chr5	158454000
chr1	27559000
chr12	46707000
chr16	85171000
chr7	27133000
chr21	35161000
chr8	4836000
chr22	44926000
chr1	18838000
chr4	106700000
chr2	25438000
chr20	21631000
chr9	38198000
chr3	24536000
chr14	76296000
chr11	127925000
chr17	44054000
chr2	219449000
chr11	65100000
chr7	27114000
chr17	8032000
chr12	113600000
chr7	27124000
chr4	89733000
chr3	38042000
chr1	212522000
chr9	70321000
chr8	679000
chr15	94714000
chr2	116612000
chr12	50731000
chr5	132192000
chr4	83937000
chr17	35759000
chr17	44033000
chr10	121290000
chr17	44019000
chr1	229240000
chr18	61727000
chr20	33653000
chr3	198181000
chr6	42123000
chr13	27268000
chr2	120729000
chr2	120698000
chr7	27148000
chr15	43600000
chr5	143718000
chr12	52728000
chr5	10619000
chr3	24847000
chr4	106286000
chr8	55539000
chr2	241147000
chr17	43989000
chr13	32652000
chr17	7916000
chr12	113616000
chr12	123014000
chr14	79526000
chr20	19685000
chr2	74636000
chr12	131636000
chr2	119325000
chr7	114650000
chr15	35177000
chr16	65750000
chr2	190156000
chr1	7767000
chr9	36127000
chrX	103699000
chr5	77347000
chr2	66521000
chr17	43988000
chr2	70985000
chr13	93596000
chr11	124116000
chr17	46067000
chr4	154295000
chr6	33292000
chr1	201539000
chr12	121001000
chr12	113623000
chr10	9178000
chr10	85708000
chr3	190980000
chr8	65660000
chr7	27112000
chr13	96684000
chr17	23267000
chr7	114653000
chr4	106285000
chr5	145693000
chr7	150057000
chr17	43281000
chr10	8141000
chr17	44041000
chr12	46691000
chr6	166318000
chr2	120696000
chr6	33283000
chr1	21391000
chr1	18843000
chr17	44002000
chr3	36962000
chr16	65606000
chr7	31777000
chr12	48018000
chrX	2622000
chr11	119591000
chr3	63268000
chr11	86061000
chr4	96527000
chr16	19032000
chr7	96466000
chr6	10532000
chr8	142208000
chr10	24022000
chr1	143750000
chr6	33291000
chr12	127316000
chr2	65355000
chr2	85832000
chr22	20913000
chr1	153291000
chr8	123464000
chr8	64084000
chr8	72295000
chr3	192529000
chr22	20758000
chr7	8442000
chr13	52747000
chr2	134905000
chr1	154669000
chr10	119299000
chr1	206199000
chr7	27118000
chr17	7770000
chr12	52719000
chr15	94759000
chr6	75969000
chr10	23530000
chr11	30010000
chr2	65359000
chr5	124267000
chr9	130192000
chr5	180548000
chr12	52628000
chr3	113122000
chrX	67964000
chrX	131632000
chr6	76889000
chr12	52615000
chr17	44023000
chr5	174086000
chr1	219125000
chr17	77730000
chr17	75420000
chr5	180562000
chr7	27123000
chr6	10533000
chr10	105444000
chr13	27261000
chr12	93089000
chr17	35729000
chr5	170665000
chr14	81214000
chr2	144988000
chr12	1572000
chr17	7767000
chr16	85107000
chr15	39010000
chr7	50486000
chr1	221971000
chr10	119303000
chr8	19757000
chr14	49229000
chr4	160525000
chr3	52064000
chr1	36390000
chr4	83954000
chr17	74508000
chr12	52730000
chr2	176706000
chr4	108967000
chr10	43505000
chr6	41483000
chr12	101882000
chr8	97234000
chr2	28887000
chr1	13921000
chr13	60675000
chr5	139504000
chr17	44024000
chr4	103640000
chr6	10495000
chr1	201866000
chr6	136469000
chr16	65171000
chr4	54785000
chr3	170865000
chr3	191713000
chr8	22603000
chr2	45087000
chr15	94665000
chr16	50219000
chr7	27146000
chr7	4718000
chr17	44052000
chr1	143786000
chr3	191715000
chr8	66346000
chr17	17544000
chr9	130194000
chr6	26070000
chr5	135393000
chr10	104094000
chr17	31913000
chr11	16587000
chr2	13730000
chr8	114515000
chr17	7967000
chr2	19423000
chr3	190973000
chr3	64648000
chr17	71893000
chr7	96486000
chr2	45730000
chr6	144328000
chr10	23500000
chr19	20088000
chr12	52714000
chr2	20731000
chr1	51214000
chr2	45733000
chr1	41899000
chr17	40454000
chr17	44077000
chr2	176752000
chr1	67755000
chr12	113610000
chr6	50792000
chr2	14691000
chr10	8120000
chr14	22437000
chr9	118076000
chr2	66526000
chr10	53739000
chr3	148561000
chr1	47674000
chr14	86687000
chr21	37368000
chr20	2618000
chr21	32706000
chr5	77350000
chr17	43979000
chr1	65240000
chr17	35027000
chr20	22384000
chr2	45029000
chr11	120018000
chr4	140857000
chr4	7144000
chr6	50893000
chr9	130980000
chr1	112846000
chr21	43672000
chr8	52446000
chr6	136467000
chr10	105445000
chr9	116726000
chr15	94702000
chr22	19648000
chr13	32821000
chr10	23520000
chr5	149526000
chr10	8140000
chr17	44018000
chr5	92950000
chr12	113366000
chr1	23603000
chr16	75068000
chr15	39006000
chr6	147871000
chr6	158809000
chr10	60392000
chr22	16888000
chr10	22669000
chr5	14926000
chr10	71005000
chr4	83938000
chr22	41584000
chr5	174093000
chr7	90733000
chr1	219124000
chr17	44028000
chr12	47493000
chr5	139472000
chrX	35659000
chr2	210327000
chr1	224991000
chr12	51852000
chr10	76824000
chr1	96718000
chr17	56893000
chr1	46770000
chr6	27848000
chr10	22807000
chr6	41620000
chr3	156561000
chr17	43999000
chr5	92959000
chr11	15971000
chr2	241157000
chr6	5029000
chr3	50352000
chr9	4289000
chr7	27170000
chr11	14949000
chr22	18086000
chr17	56827000
chr3	69815000
chr5	6357000
chr2	104850000
chr1	207915000
chr7	126818000
chr18	832000
chr16	65775000
chr6	33293000
chr2	104829000
chr1	23623000
chr10	44125000
chr15	87742000
chr1	33585000
chr6	122756000
chr15	65142000
chr2	46379000
chr13	96681000
chr8	49778000
chr16	71657000
chr17	59562000
chr11	16379000
chr17	56840000
chr12	113329000
chr1	94486000
chr1	61713000
chr2	98328000
chr10	104183000
chr10	43464000
chr2	19413000
chr14	76299000
chr8	11579000
chr7	27157000
chr1	23592000
chr7	27106000
chr1	46724000
chr8	119183000
chr6	144371000
chr8	11596000
chr2	176735000
chr10	9180000
chr1	47675000
chr1	21394000
chr16	71658000
chr2	176727000
chr2	28467000
chr22	49049000
chr7	27125000
chr11	66944000
chr13	52744000
chr4	108966000
chr2	176729000
chr6	50923000
chr1	212534000
chr10	23528000
chr22	22035000
chr14	81215000
chr6	41452000
chr3	30098000
chr2	20732000
chr11	115481000
chr2	104853000
chr6	1569000
chr8	144724000
chr3	140878000
chr12	113624000
chr18	3581000
chr1	152646000
chr6	144334000
chr1	92123000
chr7	4719000
chr12	48021000
chr3	198179000
chr6	41858000
chr1	225795000
chr10	92912000
chr1	174124000
chr17	56833000
chr1	226262000
chr3	142613000
chr5	92978000
chr4	106692000
chr7	32945000
chr12	121926000
chr20	4078000
chr7	27128000
chr1	168901000
chr1	39908000
chr22	20933000
chr4	7093000
chr2	84937000
chr19	46403000
chr3	58199000
chr7	8446000
chr17	38086000
chr10	104090000
chr5	92940000
chr1	229243000
chr12	121921000
chr10	104317000
chr6	75970000
chr7	146764000
chr5	50296000
chr4	109305000
chr7	27162000
chr10	94818000
chr17	17545000
chr9	99652000
chr21	33322000
chr17	17571000
chr13	111766000
chr1	175444000
chr22	22041000
chr20	57308000
chr8	38364000
chr21	35181000
chr9	34576000
chr5	148186000
chr3	195069000
chr17	17553000
chr2	104848000
chr9	123084000
chr3	191744000
chr2	109111000
chr1	174155000
chr8	37670000
chr20	2450000
chr7	55053000
chr5	77178000
chr3	133275000
chr17	44037000
chr8	67946000
chrX	504000
chr7	27152000
chr15	43714000
chrX	150893000
chr9	128422000
chr16	30611000
chr1	32588000
chr18	18008000
chr10	23524000
chr1	41265000
chr3	5002000
chr8	22046000
chr10	76830000
chr5	151260000
chr22	22038000
chr10	71007000
chr15	98698000
chr11	14359000
chr1	144182000
chr1	155098000
chr10	103991000
chr17	67625000
chr1	234095000
chr7	157172000
chr6	50916000
chr16	71633000
chr2	74735000
chr4	141116000
chr12	113609000
chrX	35658000
chr1	229241000
chr16	85085000
chr6	1566000
chrX	24929000
chrX	67970000
chr18	17049000
chr12	113403000
chr4	81402000
chr16	6847000
chr12	51853000
chr7	31860000
chr8	22021000
chr6	50915000
chr12	52737000
chr7	156493000
chr16	26670000
chrX	67966000
chr2	66520000
chr1	226261000
chr4	2112000
chr10	101270000
chr15	94700000
chr4	113426000
chr18	22381000
chr8	131284000
chr1	68530000
chr5	92954000
chrX	24936000
chr3	129698000
chr7	27168000
chr22	18129000
chr17	7969000
chr1	19844000
chr16	65752000
chr5	139401000
chr15	94713000
chr9	123087000
chr2	19416000
chr8	37774000
chr4	81332000
chr4	81323000
chr18	72338000
chr16	84877000
chr2	222866000
chr16	76663000
chr1	78480000
chr10	102886000
chr17	44061000
chrX	146570000
chr11	45749000
chr15	39009000
chr15	88092000
chr1	23593000
chr16	71379000
chr7	41224000
chr15	39004000
chr2	50015000
chr15	39582000
chr17	15105000
chrX	117847000
chr6	30336000
chr14	92050000
chr2	85833000
chr1	112855000
chr1	40552000
chr13	38855000
chr2	96538000
chr6	1557000
chr10	114666000
chr17	44027000
chr1	36705000
chr11	129545000
chr12	113608000
chr2	119331000
chr3	17012000
chr17	17652000
chr4	106699000
chr11	128064000
chr1	219121000
chr17	45403000
chr16	71654000
chr15	35176000
chr4	10069000
chr9	66576000
chr17	75433000
chr14	74146000
chr21	33314000
chr20	22976000
chr9	92997000
chr16	85108000
chr1	210940000
chr6	1339000
chr17	75426000
chr10	134446000
chrX	128308000
chr17	69412000
chr1	26360000
chr2	218970000
chr7	31768000
chr17	7833000
chr4	96525000
chr20	61106000
chr5	167600000
chr10	8142000
chr8	22055000
chr6	5938000
chr2	70871000
chr12	47768000
chr17	44053000
chr17	41700000
chr6	5946000
chr13	94750000
chr8	123457000
chrX	144698000
chr16	66084000
chr1	37271000
chr5	134764000
chr3	138962000
chr17	23735000
chr2	20513000
chr11	124113000
chr20	34148000
chr12	113324000
chr20	8061000
chr1	53978000
chr12	113587000
chr17	55570000
chr4	56773000
chr17	60205000
chr16	2464000
chr1	219127000
chr5	20313000
chr3	185765000
chr18	43030000
chr3	195164000
chr11	124240000
chr2	119333000
chr2	45012000
chr17	15106000
chr1	174149000
chr8	139577000
chrX	149282000
chr3	160002000
chr7	27153000
chr10	99486000
chrX	67969000
chr21	33318000
chr7	27185000
chr21	33313000
chr20	56862000
chr5	92961000
chr6	1571000
chr3	63267000
chr1	206109000
chr11	118739000
chr17	44016000
chr15	94761000
chr14	104837000
chr13	87125000
chr2	96567000
chr4	41446000
chr12	118260000
chr2	176694000
chr11	44281000
chr5	121440000
chr8	134378000
chr16	3138000
chr2	74736000
chr8	71744000
chr11	17697000
chr1	215373000
chr20	21452000
chr17	17539000
chr5	92941000
chr1	830000
chr9	4288000
chr3	158017000
chr12	52759000
chr22	36940000
chr12	52715000
chr1	46771000
chr6	108591000
chr1	201753000
chr1	174125000
chr1	234373000
chr1	13923000
chr18	4229000
chr12	101877000
chrX	146564000
chr17	43977000
chr11	66546000
chr7	27111000
chr6	134257000
chr5	176764000
chr6	154868000
chr1	23600000
chr1	18834000
chr12	94707000
chr20	21633000
chr14	47212000
chr12	129764000
chr14	105018000
chr18	5287000
chr22	22195000
chr6	166325000
chr8	38762000
chr7	32944000
chr15	24799000
chr2	50022000
chrX	129073000
chrX	131330000
chr17	56889000
chr15	20760000
chr16	85093000
chr11	44291000
chr1	226334000
chr5	104015000
chr13	52742000
chr8	82187000
chr17	44178000
chr7	27100000
chr3	192055000
chr2	222888000
chr8	22492000
chr18	20879000
chr17	43995000
chr1	163297000
chr11	14951000
chr1	9182000
chr12	113618000
chr3	58599000
chr14	73298000
chr11	20645000
chr14	105026000
chr2	103776000
chr3	64493000
chr12	48020000
chr13	69579000
chr4	156562000
chr5	139505000
chr8	55545000
chr6	144337000
chr20	5980000
chr7	27154000
chr1	219133000
chr4	2014000
chr17	75424000
chr9	109291000
chr7	90517000
chr7	4720000
chr14	53494000
chr10	80665000
chr3	185768000
chr1	226263000
chr1	150350000
chr4	81341000
chr3	185766000
chr9	130197000
chr11	3834000
chr17	24967000
chr4	187501000
chr21	33328000
chr7	150062000
chr15	61582000
chr5	132139000
chr17	75402000
chr7	68727000
chr7	154938000
chr12	55899000
chr1	222003000
chr10	111958000
chr7	27166000
chr2	224190000
chr10	103321000
chr17	44006000
chr12	113611000
chr9	130193000
chr14	73321000
chr17	44056000
chr11	30008000
chr11	8245000
chr7	27104000
chr2	116619000
chr2	66517000
chr9	129718000
chr4	81346000
chr1	215378000
chr17	4639000
chr2	100801000
chr9	70315000
chr12	52717000
chr12	93086000
chr1	94499000
chr22	38240000
chr2	72222000
chr1	145527000
chr7	116748000
chr2	176719000
chr6	159512000
chr6	108590000
chr11	63756000
chr12	52740000
chr1	15803000
chr7	27186000
chr10	71006000
chr5	132193000
chr15	54972000
chr20	2620000
chr14	37794000
chr7	38638000
chr1	33164000
chr16	87050000
chr2	19426000
chr12	113621000
chr17	76980000
chr10	101271000
chr2	219467000
chr1	243383000
chr6	10528000
chrX	122195000
chr8	145682000
chr6	144331000
chr6	1049000
chr5	134396000
chr2	75948000
chr17	35028000
chr2	85836000
chr10	119301000
chr6	17390000
chr7	114655000
chr10	71481000
chr16	65767000
chr6	108589000
chr4	10068000
chr17	44186000
chr6	77187000
chr11	128063000
chr20	22383000
chr1	20604000
chr8	22047000
chr10	47124000
chr10	24025000
chr1	144186000
chr7	27127000
chr15	94681000
chr6	49964000
chr14	56354000
chr20	22963000
chr9	128412000
chr9	130188000
chr9	92996000
chr17	41179000
chr2	144410000
chr7	27197000
chr3	51717000
chr2	119326000
chr9	130979000
chr22	18091000
chr9	20614000
chr7	157169000
chr11	117980000
chr10	22670000
chr11	2906000
chr9	122498000
chr14	36042000
chr1	47462000
chr20	21448000
[truncated: 67,374 more rows]
