# Supplementary material for: Chromatin States Accurately Classify Cell Differentiation Stages
Source: PLoS One. 2012 Feb 20;7(2):e31414. doi: 10.1371/journal.pone.0031414 (PMC3282719; doi:10.1371/journal.pone.0031414)
Supplement: Table S5 — List of differential genes based on gene-level scores for each histone modification mark. (XLSX) [file pone.0031414.s010.xlsx]

## Sheet: H3K4me1
Chromosome	Transcription Start	Transcription End	Gene Symbol	p-value	Adjusted p-value
chr1	154605626	154621633	RHBG	1e-05	0.00138233
chr12	110608284	110679284	ACAD10	1e-05	0.00138233
chr2	1614666	1727298	PXDN	1e-05	0.00138233
chr6	33846968	33864874	LEMD2	1e-05	0.00138233
chr19	53856477	53868076	LOC126147	1e-05	0.00138233
chr12	122812994	122986220	DNAH10	1e-05	0.00138233
chr3	56736485	56810993	ARHGEF3	1e-05	0.00138233
chr11	130250975	130291592	SNX19	1e-05	0.00138233
chr5	137231472	137251440	MYOT	1e-05	0.00138233
chr9	12683448	12700249	TYRP1	1e-05	0.00138233
chr17	59303104	59304821	CSH2	1e-05	0.00138233
chr2	26478287	26533082	MGC16372	1e-05	0.00138233
chr22	31083853	31087148	RFPL3	1e-05	0.00138233
chr14	95187267	95209542	TCL6	1e-05	0.00138233
chr9	124836666	124837715	GPR21	1e-05	0.00138233
chr11	71627769	71632852	PHOX2A	1e-05	0.00138233
chr21	30719581	30720101	KRTAP1303	1e-05	0.00138233
chr2	208401287	208574637	LOC389072	1e-05	0.00138233
chr3	62280435	62294358	C3orf14	1e-05	0.00138233
chr1	55219052	55230553	TMEM61	1e-05	0.00138233
chr1	12627152	12649683	LOC343066	1e-05	0.00138233
chr6	10504902	10523456	TFAP2A	1e-05	0.00138233
chr3	110024320	110056404	TRAT1	1e-05	0.00138233
chr19	56506913	56525914	LOC402665	1e-05	0.00138233
chr20	31106890	31125095	C20orf185	1e-05	0.00138233
chr19	55711961	55763114	LRRC4B	1e-05	0.00138233
chr10	116843113	117698484	ATRNL1	1e-05	0.00138233
chr8	86563382	86580973	CA2	1e-05	0.00138233
chr3	48257599	48287483	ZNF589	1e-05	0.00138233
chr12	55674621	55676735	ADMR	1e-05	0.00138233
chr3	39346218	39351077	CCR8	1e-05	0.00138233
chr19	59107882	59138080	CACNG7	1e-05	0.00138233
chr2	936554	1350389	SNTG2	1e-05	0.00138233
chr11	113173807	113251466	USP28	1e-05	0.00138233
chr7	137929570	137999509	LOC136306	1e-05	0.00138233
chr10	134751398	134795169	GPR123	1e-05	0.00138233
chr19	35555167	35740805	ZNF536	1e-05	0.00138233
chr11	62432727	62445588	CHRM1	1e-05	0.00138233
chr6	35856808	35863819	LOC340204	1e-05	0.00138233
chr20	23379040	23381482	CST11	1e-05	0.00138233
chr8	37820562	37826569	BRF2	1e-05	0.00138233
chr16	19777795	19803652	GPRC5B	1e-05	0.00138233
chr11	122214464	122248555	CRTAM	1e-05	0.00138233
chr9	135326040	135334039	SLC2A6	1e-05	0.00138233
chr21	44890758	44891994	KRTAP10011	1e-05	0.00138233
chr17	69711389	69717612	RPL38	1e-05	0.00138233
chr4	95592060	95808399	PDLIM5	1e-05	0.00138233
chr7	137411735	137453590	AKR1D1	1e-05	0.00138233
chr12	112314635	112326075	SDS	1e-05	0.00138233
chr1	158579686	158595365	NCSTN	1e-05	0.00138233
chr17	53433280	53439706	SFRS1	1e-05	0.00138233
chr19	60580015	60581424	MDAC1	1e-05	0.00138233
chr17	44053524	44058834	HOXB9	1e-05	0.00138233
chr17	43565800	43862593	SKAP1	1e-05	0.00138233
chr19	47583013	47586279	CNFN	1e-05	0.00138233
chrX	102852492	102855614	TMEM31	1e-05	0.00138233
chr15	76228773	76249938	IDH3A	1e-05	0.00138233
chr7	142262913	142278967	EPHB6	1e-05	0.00138233
chr2	234266250	234346690	UGT1A6	1e-05	0.00138233
chr16	3571183	3601586	BTBD12	1e-05	0.00138233
chr17	74582613	74596274	FLJ21865	1e-05	0.00138233
chr4	24844772	24889808	PI4K2B	1e-05	0.00138233
chr15	69220841	69862776	THSD4	1e-05	0.00138233
chr7	142315769	142340942	TRPV5	1e-05	0.00138233
chr20	61535475	61574437	KCNQ2	1e-05	0.00138233
chr11	71605466	71610642	FOLR2	1e-05	0.00138233
chr19	52996311	52998673	TPRX1	1e-05	0.00138233
chr21	44802333	44803071	KRTAP1003	1e-05	0.00138233
chr16	82544327	82557439	OSGIN1	1e-05	0.00138233
chr21	44490650	44506527	DNMT3L	1e-05	0.00138233
chr16	2962794	2970475	PKMYT1	1e-05	0.00138233
chr9	37743801	37768968	RG9MTD3	1e-05	0.00138233
chr1	156815335	156816313	OR10X1	1e-05	0.00138233
chr19	43912671	43926954	CAPN12	1e-05	0.00138233
chr19	56224159	56229960	KLK12	1e-05	0.00138233
chr7	143726971	143738253	NOBOX	2e-05	0.00138233
chr19	53016910	53038392	CRX	2e-05	0.00138233
chrX	131587718	131923093	HS6ST2	2e-05	0.00138233
chr6	24813145	24827382	C6orf62	2e-05	0.00138233
chr20	42399039	42413289	R3HDML	2e-05	0.00138233
chrX	110423663	110542062	DCX	2e-05	0.00138233
chr3	147633771	147696412	PLSCR2	2e-05	0.00138233
chrX	77798221	77801481	ZCCHC5	2e-05	0.00138233
chr17	28342994	28349005	SPACA3	2e-05	0.00138233
chr17	69833945	69863554	KIF19	2e-05	0.00138233
chr22	16040191	16060545	CECR1	2e-05	0.00138233
chr14	35837521	35859596	MBIP	2e-05	0.00138233
chr17	59326005	59327719	CSH1	2e-05	0.00138233
chr14	100073240	100105884	KIAA1446	2e-05	0.00138233
chr17	8154314	8166553	ARHGEF15	2e-05	0.00138233
chrX	47114942	47158042	ZNF157	2e-05	0.00138233
chrX	151086289	151370487	GABRA3	2e-05	0.00138233
chr19	59158105	59177951	CACNG8	2e-05	0.00138233
chr1	74971427	75003896	C1orf171	2e-05	0.00138233
chr19	3831638	3879078	ATCAY	2e-05	0.00138233
chr19	58988668	59019405	NALP12	2e-05	0.00138233
chr20	43269087	43271822	SEMG1	2e-05	0.00138233
chr22	36698265	36710485	SOX10	2e-05	0.00138233
chr2	70910855	70916461	CD207	2e-05	0.00138233
chr21	44881700	44882798	KRTAP10010	2e-05	0.00138233
chr10	13182087	13220282	OPTN	2e-05	0.00138233
chrX	18370264	18581668	CDKL5	2e-05	0.00138233
chr11	6004553	6005510	OR56A1	2e-05	0.00138233
chr10	96688429	96739137	CYP2C9	3e-05	0.00138233
chr9	101018527	101024067	ALG2	3e-05	0.00138233
chr5	146750565	146813453	DPYSL3	3e-05	0.00138233
chr17	40231341	40263705	GJA7	3e-05	0.00138233
chr19	54778279	54786003	PRRG2	3e-05	0.00138233
chrX	130245822	130250936	IGSF1	3e-05	0.00138233
chr16	3212348	3225410	ZNF200	4e-05	0.00138233
chr12	10662804	10717906	STYK1	5e-05	0.00138233
chr12	112344598	112360463	SDSL	5e-05	0.00138233
chr2	202193151	202215655	ALS2CR4	5e-05	0.00138233
chr4	169250281	169345466	ANXA10	7e-05	0.00138233
chr20	30831318	30860822	DNMT3B	9e-05	0.00138233
chr11	19202193	19219083	E2F8	9e-05	0.00138233
chr20	2309553	2361399	TGM6	9e-05	0.00138233
chr9	137511468	137520560	KIAA0649	9e-05	0.00138233
chr2	240629902	240631072	LOC643905	9e-05	0.00138233
chr19	3755021	3820027	KIAA1086	9e-05	0.00138233
chr4	321623	359045	ZNF141	9e-05	0.00138233
chr5	169592527	169605813	LOC133874	0.0001	0.00138233
chr12	7755355	7761417	DPPA3	0.0001	0.00138233
chr1	18680010	18685065	KLHDC7A	0.0001	0.00138233
chr3	25735778	25799926	NGLY1	0.0001	0.00138233
chr21	44941514	44942387	KRTAP10012	0.00011	0.00138233
chr16	47870201	47873184	CBLN1	0.00011	0.00138233
chr12	7693263	7709769	APOBEC1	0.00011	0.00138233
chr6	50094515	50097653	DEFB111	0.00012	0.00138233
chr1	33752195	34404030	CSMD2	0.00013	0.00138233
chr6	90398665	90405195	LYRM2	0.00013	0.00138233
chr9	115862230	115880536	AMBP	0.00013	0.00138233
chr14	73884918	73896464	C14orf115	0.00014	0.00138233
chr1	173249752	173259184	MRPS14	1e-05	0.00177633
chr15	90738143	90812960	ST8SIA2	1e-05	0.00177633
chr1	26376589	26388960	CNKSR1	1e-05	0.00177633
chr4	191140672	191143018	TUBB4Q	1e-05	0.00177633
chr6	3794630	3796549	FAM50B	1e-05	0.00177633
chr2	208701107	208702872	CRYGC	1e-05	0.00177633
chr14	56116263	56185983	C14orf101	1e-05	0.00177633
chr7	127015752	127018988	ARF5	1e-05	0.00177633
chr10	35967182	35970368	FZD8	1e-05	0.00177633
chr7	135016532	135063473	SLC13A4	1e-05	0.00177633
chr6	3667852	3696935	C6orf145	1e-05	0.00177633
chrX	48572226	48573492	ERAS	1e-05	0.00177633
chr10	115793795	115796655	ADRB1	1e-05	0.00177633
chr19	60109337	60116251	NCR1	1e-05	0.00177633
chr6	155626838	155639371	CLDN20	1e-05	0.00177633
chr3	193342423	193928066	FGF12	1e-05	0.00177633
chr1	22842733	22847189	C1QC	1e-05	0.00177633
chr3	49815690	49817467	C3orf54	1e-05	0.00177633
chr5	160648013	160907708	GABRB2	1e-05	0.00177633
chr8	82553489	82558004	FABP4	1e-05	0.00177633
chr5	168943215	168964359	CCDC99	1e-05	0.00177633
chrX	151557292	151572481	GABRQ	1e-05	0.00177633
chr14	20128280	20128722	RNASE12	1e-05	0.00177633
chr6	99954561	99979928	C6orf111	1e-05	0.00177633
chr7	134893227	134984037	NUP205	1e-05	0.00177633
chr13	36472916	36481533	EXOSC8	1e-05	0.00177633
chr11	47550325	47557101	KBTBD4	2e-05	0.00177633
chr11	69189514	69199346	ORAOV1	2e-05	0.00177633
chr17	10336348	10362584	MYH1	2e-05	0.00177633
chr19	43616179	43770043	RYR1	2e-05	0.00177633
chr17	39308252	39340639	MPP2	2e-05	0.00177633
chr12	847256	848559	HSN2	2e-05	0.00177633
chr2	88148496	88194015	SMYD1	2e-05	0.00177633
chr17	14145230	14190217	HS3ST3B1	2e-05	0.00177633
chr10	50894695	50916541	CTGLF5	2e-05	0.00177633
chr10	70833963	70846680	TACR2	2e-05	0.00177633
chr11	32069266	32083653	RCN1	2e-05	0.00177633
chr1	37930745	37947976	CDCA8	2e-05	0.00177633
chr17	56843893	56845423	LOC388407	2e-05	0.00177633
chr10	124897627	124900178	HMX2	3e-05	0.00177633
chr11	47237308	47246972	NR1H3	3e-05	0.00177633
chr3	130632482	130641542	MBD4	3e-05	0.00177633
chr11	5642928	5662869	TRIM5	3e-05	0.00177633
chr14	49518179	49543988	LOC283551	3e-05	0.00177633
chr17	36435806	36436980	KRTAP105	4e-05	0.00177633
chr4	119826021	119851523	KIAA1627	4e-05	0.00177633
chr4	39376058	39460805	UBE2K	4e-05	0.00177633
chr2	223244700	223282893	MOGAT1	6e-05	0.00177633
chr7	30970160	30985666	GHRHR	6e-05	0.00177633
chr12	89870123	89873084	C12orf12	6e-05	0.00177633
chrX	51166506	51168427	LOC340602	7e-05	0.00177633
chr19	60336008	60352386	TNNT1	8e-05	0.00177633
chr11	64694282	64697263	LOC387778	8e-05	0.00177633
chrX	152780580	152794505	L1CAM	8e-05	0.00177633
chr17	71582486	71585168	GALR2	9e-05	0.00177633
chr14	73821732	73839512	ABCD4	0.0001	0.00177633
chrX	79156910	79173924	TBX22	0.0001	0.00177633
chr2	124499333	125389331	CNTNAP5	0.0001	0.00177633
chr20	55505629	55533560	CTCFL	0.0001	0.00177633
chr3	187117235	187138450	SFRS10	0.0001	0.00177633
chr17	5914657	5968469	KIAA0523	0.0001	0.00177633
chr10	118634297	118754866	KIAA1598	0.00011	0.00177633
chr16	76379983	76571502	KIAA1576	0.00011	0.00177633
chr11	65440859	65443107	C11orf68	0.00012	0.00177633
chr1	47421847	47428358	PDZK1IP1	0.00012	0.00177633
chr5	176951818	176955703	TMED9	0.00013	0.00177633
chr19	56940838	56946962	FPR1	0.00013	0.00177633
chr14	93914450	93926782	SERPINA1	0.00013	0.00177633
chr4	68020585	68093851	CENPC1	0.00013	0.00177633
chr1	201711505	201727100	PRELP	0.00013	0.00177633
chr7	75769858	75771548	HSPB1	0.00013	0.00177633
chr12	54990483	54996387	TMEM4	0.00014	0.00177633
chr7	148875177	148952751	FLJ12700	0.00014	0.00177633
chrX	152134715	152139310	MAGEA1	0.00014	0.00177633
chr1	118297810	118529357	SPAG17	1e-05	0.00217146
chr19	55817047	55833114	SYT3	1e-05	0.00217146
chr19	48912077	48916007	IRGC	1e-05	0.00217146
chr22	25325361	25343991	CRYBB1	1e-05	0.00217146
chr8	27238997	27372820	PTK2B	1e-05	0.00217146
chr19	54961991	55002179	AP2A1	1e-05	0.00217146
chr6	26071049	26093329	TRIM38	1e-05	0.00217146
chr11	68415322	68427879	MRPL21	1e-05	0.00217146
chr5	159781442	159788323	PTTG1	2e-05	0.00217146
chr1	46745254	46752471	DMBX1	2e-05	0.00217146
chr16	31408315	31427207	C16orf58	2e-05	0.00217146
chr1	61980736	62402177	INADL	2e-05	0.00217146
chr10	42953939	43000753	GALNACT02	2e-05	0.00217146
chr12	3788287	3852863	PARP11	2e-05	0.00217146
chr10	98582726	98708655	LCOR	2e-05	0.00217146
chr16	23754822	24139063	PRKCB1	2e-05	0.00217146
chr15	24339788	24570020	GABRB3	3e-05	0.00217146
chr12	109296332	109325815	ANAPC7	3e-05	0.00217146
chr12	89968401	89976262	KERA	3e-05	0.00217146
chr1	110404520	110414845	ALX3	3e-05	0.00217146
chr1	17954430	18026143	ACTL8	3e-05	0.00217146
chr19	56272965	56279314	KLK14	4e-05	0.00217146
chr22	49388427	49396844	MAPK8IP2	4e-05	0.00217146
chr6	74007760	74029628	C6orf148	6e-05	0.00217146
chr8	2780281	4839736	CSMD1	6e-05	0.00217146
chr7	33911047	34162009	BMPER	8e-05	0.00217146
chr20	1907402	1922702	PDYN	8e-05	0.00217146
chr11	60926778	60953849	FLJ12529	9e-05	0.00217146
chr20	532638	538910	TCF15	0.0001	0.00217146
chr9	94923591	94936391	NINJ1	0.00011	0.00217146
chr7	1063666	1065423	GPR146	0.00011	0.00217146
chr7	92028009	92057642	MGC40405	0.00012	0.00217146
chr19	19183781	19224060	CSPG3	0.00012	0.00217146
chrX	13698982	13745235	GPM6B	0.00012	0.00217146
chr6	132979981	132987107	TAAR2	0.00013	0.00217146
chr1	35091710	35097932	C1orf212	0.00013	0.00217146
chr9	137593424	137598444	PAEP	0.00013	0.00217146
chr3	66511911	66633535	LRIG1	0.00014	0.00217146
chr6	109890411	109911133	ZBTB24	0.00014	0.00217146
chr11	6762844	6763795	OR2AG1	0.00014	0.00217146
chr7	75454243	75461889	TMPIT	0.00014	0.00217146
chr20	44235782	44313741	CDH22	0.00016	0.00217146
chr6	7826752	7856040	TXNDC5	0.00016	0.00217146
chr17	58863397	58877454	CYB561	0.00016	0.00217146
chr17	73886329	73932232	PGS1	0.00017	0.00217146
chr1	12550526	12600407	DHRS3	0.0002	0.00217146
chr1	100776315	100780170	GPR88	0.00027	0.00217146
chr19	53577638	53586622	KDELR1	1e-05	0.00268394
chr1	166172531	166311703	IQWD1	1e-05	0.00268394
chr12	10036928	10043166	CLEC1B	1e-05	0.00268394
chr5	130789502	130998828	RAPGEF6	1e-05	0.00268394
chr12	12373484	12394436	MANSC1	1e-05	0.00268394
chr13	94159886	94162390	SOX21	2e-05	0.00268394
chr12	117298740	117340222	SUDS3	3e-05	0.00268394
chr4	40510995	40911245	APBB2	4e-05	0.00268394
chr22	48775068	48793182	FLJ41993	4e-05	0.00268394
chr6	121798443	121812572	GJA1	6e-05	0.00268394
chrX	151908023	151911417	PNMA5	9e-05	0.00268394
chr3	99350919	99351852	OR5H14	0.0001	0.00268394
chr7	149166441	149195501	LOC643641	0.00011	0.00268394
chr6	42010649	42017530	CCND3	0.00012	0.00268394
chrX	30158473	30165528	MAGEB3	0.00013	0.00268394
chr11	123815256	123816191	OR8B8	0.00013	0.00268394
chr1	11828362	11830422	NPPA	0.00015	0.00268394
chr2	187916093	188021266	CALCRL	0.00016	0.00268394
chr19	1401147	1424243	APC2	0.00016	0.00268394
chrX	69665515	70045292	TEX11	0.00017	0.00268394
chr2	70755730	70848837	ADD2	1e-05	0.00313737
chr12	2856649	2868885	C12orf32	1e-05	0.00313737
chr20	43355500	43367645	MATN4	2e-05	0.00313737
chr6	28425737	28442502	ZNF306	3e-05	0.00313737
chr10	13520489	13584982	C10orf30	3e-05	0.00313737
chr1	200698493	200816903	PPP1R12B	3e-05	0.00313737
chr19	51108314	51109876	NANOS2	4e-05	0.00313737
chr13	35773776	35818453	SPG20	5e-05	0.00313737
chr19	45577018	45587934	HIPK4	5e-05	0.00313737
chr19	38314837	38358541	LOC126248	7e-05	0.00313737
chr9	123962010	124002182	C9orf18	8e-05	0.00313737
chr3	129355002	129610178	EEFSEC	9e-05	0.00313737
chr20	44091244	44122196	SLC12A5	0.0001	0.00313737
chr2	176498655	176575264	KIAA1715	0.00011	0.00313737
chr11	55459508	55460452	OR5I1	0.00012	0.00313737
chr6	31762714	31779067	BAT5	0.00015	0.00313737
chr6	132822848	132875859	STX7	0.00022	0.00313737
chr2	79165658	79168627	REG1B	0.00022	0.00313737
chr8	39561298	39706642	ADAM18	0.00028	0.00313737
chr11	6085584	6086542	OR56B4	1e-05	0.00359316
chr14	87541248	87548167	GPR65	1e-05	0.00359316
chr6	26342419	26343195	HIST1H1D	1e-05	0.00359316
chr1	89244954	89261137	GBP3	2e-05	0.00359316
chr15	71400987	71448230	HCN4	2e-05	0.00359316
chr19	54617482	54618510	TIP39	3e-05	0.00359316
chr2	220170839	220189416	STK11IP	3e-05	0.00359316
chr1	110795310	110801497	PROK1	3e-05	0.00359316
chr20	3091272	3097207	ProSAPiP1	5e-05	0.00359316
chr17	59340696	59342350	CSHL1	0.00011	0.00359316
chr15	54778851	54813079	SUHW4	0.00013	0.00359316
chr3	72881119	72980288	SHQ1	0.00013	0.00359316
chr11	62404862	62412928	SLC3A2	0.00014	0.00359316
chr20	13778049	13919262	SEL1L2	0.00018	0.00359316
chr6	44189349	44203169	MRPL14	1e-05	0.00400919
chr11	3616311	3620122	ART5	1e-05	0.00400919
chr21	29299952	29313554	C21orf6	1e-05	0.00400919
chr2	206696048	206732432	NDUFS1	1e-05	0.00400919
chrX	130019896	130051534	FLJ30058	2e-05	0.00400919
chr11	64130223	64247236	NRXN2	5e-05	0.00400919
chr5	96135945	96169648	ARTS01	8e-05	0.00400919
chr4	113679948	113728256	LOC91431	8e-05	0.00400919
chr6	35528115	35542859	FANCE	0.0001	0.00400919
chr17	33706516	33732627	MRPL45	0.0001	0.00400919
chr11	5320392	5321330	OR51B5	0.00012	0.00400919
chr19	3175700	3248071	BRUNOL5	0.00012	0.00400919
chr4	47182166	47290260	ATP10D	0.00015	0.00400919
chr7	103595860	103635699	ORC5L	0.00023	0.00400919
chr1	149851285	149938183	SNX27	1e-05	0.00426319
chr12	27568311	27739763	PPFIBP1	1e-05	0.00426319
chr1	151388682	151389231	SPRR2G	1e-05	0.00426319
chr4	165337609	165338313	ANP32C	1e-05	0.00426319
chr19	47194312	47261797	GRIK5	1e-05	0.00426319
chr16	25154822	25176343	ZKSCAN2	2e-05	0.00426319
chrX	113724806	114050880	HTR2C	2e-05	0.00426319
chr1	211031807	211056590	TATDN3	2e-05	0.00426319
chr21	30642587	30642795	KRTAP2301	3e-05	0.00426319
chr1	245680954	245681907	OR2B11	4e-05	0.00426319
chr15	24663150	24776749	GABRA5	5e-05	0.00426319
chr1	31176939	31311151	PUM1	6e-05	0.00426319
chr12	117071988	117295133	TAOK3	7e-05	0.00426319
chr1	36704231	36721096	CSF3R	8e-05	0.00426319
chr11	4799191	4800218	OR51F2	8e-05	0.00426319
chr11	59376856	59390617	TCN1	9e-05	0.00426319
chr5	151021206	151046710	SPARC	9e-05	0.00426319
chr2	206748284	206791016	GPR1	0.00011	0.00426319
chr2	219991342	219999703	DES	0.00015	0.00426319
chrX	110374987	110400407	CAPN6	0.0002	0.00426319
chr1	25537397	25561437	TMEM50A	0.00027	0.00426319
chr1	53697659	53705746	DMRTB1	0.0004	0.00426319
chr9	89577649	89591619	HCTSL0s	0.00045	0.00426319
chr4	8322391	8359730	HTRA3	0.00047	0.00426319
chr4	113286126	113329678	FLJ39370	2e-05	0.00445997
chr20	36786518	36791429	SLC32A1	3e-05	0.00445997
chr1	6446757	6448842	TNFRSF25	6e-05	0.00445997
chr7	29840865	29912316	WIPF3	7e-05	0.00445997
chr12	68150395	68259828	FRS2	9e-05	0.00445997
chr20	51993923	52120490	BCAS1	0.00012	0.00445997
chr20	30103717	30153316	HCK	0.00012	0.00445997
chr1	78729315	78778973	PTGFR	0.00013	0.00445997
chr19	8036287	8118385	FBN3	0.00013	0.00445997
chr1	22650930	22730237	ZBTB40	0.00013	0.00445997
chr11	64418594	64441239	KIAA0404	0.00013	0.00445997
chr3	173706158	173723963	TNFSF10	0.00014	0.00445997
chr4	167891112	168392316	SPOCK3	0.00017	0.00445997
chr11	133651484	133694668	GLB1L3	0.00017	0.00445997
chr14	21036122	21049297	METTL3	0.00017	0.00445997
chr12	68923043	69035039	CNOT2	0.00018	0.00445997
chr13	60881821	60887282	PCDH20	0.00019	0.00445997
chr1	16323419	16355151	EPHA2	0.0002	0.00445997
chr21	33320108	33323370	OLIG2	0.00021	0.00445997
chr3	122109608	122621338	STXBP5L	0.00023	0.00445997
chr2	181553586	181636395	UBE2E3	0.00029	0.00445997
chrX	150837415	150844296	MAGEA4	0.00032	0.00445997
chr19	7710882	7718406	CD209	0.00034	0.00445997
chr5	61720108	61735485	HSA9761	0.00038	0.00445997
chr5	70366708	70399253	GTF2H2	0.0004	0.00445997
chr13	74997350	75009992	COMMD6	0.00046	0.00445997
chr3	17174902	17757403	TBC1D5	1e-05	0.00470205
chr1	199884072	200062720	NAV1	1e-05	0.00470205
chr11	116205833	116208997	APOC3	1e-05	0.00470205
chr13	102249399	102291882	BIVM	2e-05	0.00470205
chr19	53589943	53640000	GRIN2D	2e-05	0.00470205
chr11	7803160	7804095	OR5P3	2e-05	0.00470205
chrX	135575376	135691169	ARHGEF6	2e-05	0.00470205
chr22	35526691	35545463	PVALB	3e-05	0.00470205
chr15	48261713	48315862	SLC27A2	4e-05	0.00470205
chr3	62330386	62334230	FEZF2	5e-05	0.00470205
chr10	131523536	131652081	EBF3	6e-05	0.00470205
chr13	27264779	27266089	GSH1	0.00012	0.00470205
chr1	43539250	43561365	TIE1	0.00013	0.00470205
chr11	89507465	89565427	NAALAD2	0.00014	0.00470205
chr6	35881048	35899830	LHFPL5	0.00014	0.00470205
chr19	45428063	45483105	AKT2	0.00014	0.00470205
chr2	208694576	208697458	CRYGD	0.00016	0.00470205
chr1	154830902	154837894	GPATC4	0.0002	0.00470205
chr4	5577783	5580426	C4orf6	0.0002	0.00470205
chr22	36549334	36551448	GALR3	0.00021	0.00470205
chr1	154573728	154583409	C1orf182	2e-05	0.00495674
chr20	2851852	2967315	PTPRA	3e-05	0.00495674
chr3	150373223	150422519	CP	9e-05	0.00495674
chr16	29942155	29943524	FLJ25404	0.0001	0.00495674
chr10	23256965	23366520	ARMC3	0.0001	0.00495674
chr21	45130298	45165303	ITGB2	0.00015	0.00495674
chr21	44742202	44955923	C21orf29	0.00018	0.00495674
chr17	37425617	37431180	NKIRAS2	0.00018	0.00495674
chr19	18179770	18220010	PDE4C	0.0002	0.00495674
chr22	29860792	29866469	PLA2G3	0.00021	0.00495674
chr7	74975005	74995330	PMS2L3	0.00022	0.00495674
chr5	145296334	145423047	SH3RF2	0.00025	0.00495674
chr7	110518297	110552745	LRRN3	0.00025	0.00495674
chr11	120668786	120689329	SC5DL	0.00031	0.00495674
chr5	178219606	178244021	ZNF354B	0.00039	0.00495674
chr4	187691802	187713531	MTNR1A	0.00043	0.00495674
chr12	52121699	52126694	PRR13	0.00047	0.00495674
chr11	34129110	34335378	ABTB2	2e-05	0.0051307
chr12	100311052	100325703	ARL1	2e-05	0.0051307
chr14	62740897	62828312	RHOJ	3e-05	0.0051307
chrX	102641337	102661073	RAB40A	3e-05	0.0051307
chr9	80101878	80134827	PSAT1	4e-05	0.0051307
chr6	137506650	137536478	IL22RA2	5e-05	0.0051307
chr16	79673431	79687481	GCSH	8e-05	0.0051307
chr9	33431161	33437590	AQP3	8e-05	0.0051307
chr19	16169730	16207149	AP1M1	0.00011	0.0051307
chr1	206262212	206484288	PLXNA2	0.00015	0.0051307
chr2	232951591	232955841	ALPP	0.00016	0.0051307
chr12	97511533	97519908	SLC25A3	0.00018	0.0051307
chr9	71134060	71197188	C9orf61	0.00018	0.0051307
chr9	133389011	133396476	UCK1	0.00021	0.0051307
chr12	63730673	63801383	WIF1	0.00022	0.0051307
chrX	72583814	72591145	CDX4	0.00024	0.0051307
chr12	102848318	102865833	HSP90B1	0.00026	0.0051307
chr1	42920652	42940604	YBX1	0.00027	0.0051307
chr12	75776626	75796930	CSRP2	0.00033	0.0051307
chr16	31274009	31301819	ITGAX	0.00035	0.0051307
chr13	52089605	52115920	LOC144983	0.00036	0.0051307
chr5	137615968	137638152	GFRA3	0.00081	0.0051307
chr11	60626542	60651897	CD5	1e-05	0.00520708
chr1	179208801	179258669	STX6	2e-05	0.00520708
chr17	53952614	53964410	2011-09-04	2e-05	0.00520708
chr12	124377114	124709542	TMEM132B	2e-05	0.00520708
chr3	108578877	108580171	CCDC54	2e-05	0.00520708
chr1	15963580	15974302	FBLIM1	3e-05	0.00520708
chr7	31343606	31347063	NEUROD6	3e-05	0.00520708
chr11	27998738	28086322	KIF18A	4e-05	0.00520708
chr17	853509	1029881	ABR	4e-05	0.00520708
chr20	2224674	2269724	TGM3	5e-05	0.00520708
chr1	171276982	171286726	TNFSF18	6e-05	0.00520708
chr4	74937876	74939062	PF4V1	7e-05	0.00520708
chr12	48238354	48248178	MCRS1	8e-05	0.00520708
chrX	21960841	22176397	PHEX	9e-05	0.00520708
chr22	28164571	28168444	RFPL1	0.00012	0.00520708
chr3	4996207	5001861	BHLHB2	0.00014	0.00520708
chr20	40134805	41251971	PTPRT	0.00015	0.00520708
chr19	10424632	10441307	PDE4A	0.00016	0.00520708
chr5	55070532	55148363	DDX4	0.00016	0.00520708
chr1	148167167	148174867	MTMR11	0.00018	0.00520708
chr8	38877909	38950587	PLEKHA2	0.00018	0.00520708
chr2	151032954	151052426	RND3	0.00021	0.00520708
chr2	241675182	241690397	MTERFD2	0.00022	0.00520708
chr8	87655277	87825017	CNGB3	0.00023	0.00520708
chr12	53974340	53975283	OR6C6	0.00024	0.00520708
chr1	203064445	203258572	NFASC	0.00025	0.00520708
chr14	59972427	60022502	C14orf39	0.00026	0.00520708
chr11	44242734	44288292	ALX4	0.0003	0.00520708
chr1	44234742	44269721	SLC6A9	0.00037	0.00520708
chr4	129410746	129428398	PGRMC2	2e-05	0.00532899
chr13	29236543	29322160	UBL3	3e-05	0.00532899
chr2	27739841	27771351	SLC4A1AP	3e-05	0.00532899
chr15	72892246	72905151	LMAN1L	7e-05	0.00532899
chr10	1075965	1085061	IDI1	0.00012	0.00532899
chr1	157167965	157213467	PYHIN1	0.00013	0.00532899
chr19	53491531	53499144	FLJ32926	0.00014	0.00532899
chr19	52623734	52666934	SLC8A2	0.00015	0.00532899
chr12	8126150	8141634	NECAP1	0.00017	0.00532899
chr3	166973385	167037947	BCHE	0.00019	0.00532899
chr1	245760056	245763764	OR2C3	0.0002	0.00532899
chr3	8997277	9266311	SRGAP3	0.00022	0.00532899
chr15	72149250	72161944	GOLGA6	0.00023	0.00532899
chr7	18032926	18034011	PRPS1L1	0.00025	0.00532899
chr5	167846040	167878885	RARS	0.00025	0.00532899
chr16	5075235	5087782	FAM86A	0.00028	0.00532899
chr19	45194868	45215354	ZNF546	0.00031	0.00532899
chr18	64616296	64873406	CCDC102B	0.00033	0.00532899
chr3	138020550	138057424	TMEM22	0.00036	0.00532899
chr7	100048049	100050934	MOSPD3	0.00038	0.00532899
chr14	92823728	92869138	BTBD7	0.00038	0.00532899
chr9	137577805	137581635	OBP2A	0.00044	0.00532899
chr9	106234	108417	FOXD4	0.00046	0.00532899
chr17	24424653	24531533	MYO18A	0.00067	0.00532899
chr6	34541882	34610976	PACSIN1	3e-05	0.00553765
chr1	20081474	20112024	OTUD3	3e-05	0.00553765
chr5	145472782	145542487	LARS	4e-05	0.00553765
chr13	49469143	49490604	RFP2	4e-05	0.00553765
chr19	44385304	44386746	SYCN	7e-05	0.00553765
chr1	158327753	158335032	IGSF8	8e-05	0.00553765
chr1	199519202	199568738	PKP1	0.00011	0.00553765
chr16	4740815	4757167	ZNF500	0.00018	0.00553765
chr22	36804090	36809116	SLC16A8	0.00019	0.00553765
chrX	69559715	69569955	GDPD2	0.00021	0.00553765
chr18	22686004	22699714	AQP4	0.00022	0.00553765
chr21	44530190	44542530	AIRE	0.00034	0.00553765
chr17	24263287	24302634	PHF12	0.00036	0.00553765
chr2	106048544	106061037	ECRG4	0.0004	0.00553765
chr1	85256353	85286757	MCOLN3	0.00087	0.00553765
chr22	40805644	40810233	LOC91689	3e-05	0.00574531
chr9	135369578	135379787	LOC389827	5e-05	0.00574531
chr1	114298021	114321944	HIPK1	8e-05	0.00574531
chr12	109956211	110272739	CUTL2	0.00015	0.00574531
chr7	11380695	11838349	THSD7A	0.0002	0.00574531
chr7	2734268	2850485	GNA12	0.00021	0.00574531
chr15	76362634	76378995	WDR61	0.00021	0.00574531
chr3	196959310	197023545	MUC4	0.00023	0.00574531
chr3	196722513	196751362	PPP1R2	0.0003	0.00574531
chr11	17363373	17366782	KCNJ11	0.0003	0.00574531
chr11	18584524	18612596	SPTY2D1	0.00038	0.00574531
chr6	72055197	72068692	OGFRL1	0.00038	0.00574531
chr10	134201342	134446973	INPP5A	0.00055	0.00574531
chr9	90193116	90283440	SPIN	0.00067	0.00574531
chr7	56099410	56115858	SUMF2	2e-05	0.00590822
chr9	137532374	137536337	MRPS2	5e-05	0.00590822
chr12	891515	929124	RAD52	5e-05	0.00590822
chr11	123181326	123182267	OR6M1	7e-05	0.00590822
chr1	154291228	154294923	MAPBPIP	7e-05	0.00590822
chr20	29689351	29696461	COX4I2	8e-05	0.00590822
chr1	89420045	89437150	GBP4	9e-05	0.00590822
chr19	47162575	47190222	ATP1A3	0.00012	0.00590822
chr11	20365678	20487349	PRMT3	0.00017	0.00590822
chr13	52125001	52160434	SUGT1	0.00019	0.00590822
chr5	54639372	54756562	SKIV2L2	0.00021	0.00590822
chr4	15389028	15459804	CD38	0.00023	0.00590822
chr21	40161216	40223190	PCP4	0.00025	0.00590822
chr4	41309675	41396818	LIMCH1	0.00027	0.00590822
chr17	7247020	7248142	C17orf61	0.00033	0.00590822
chr14	104117100	104127228	LOC400258	0.00036	0.00590822
chr1	194461535	194844122	KCNT2	0.00039	0.00590822
chr11	4965999	4970233	MMP26	6e-05	0.00610572
chr19	12797296	12802207	RTBDN	0.00016	0.00610572
chr1	235025340	235130583	MTR	0.00017	0.00610572
chr20	43368904	43379876	RBPSUHL	0.00025	0.00610572
chr12	6807832	6819279	LEPREL2	0.00027	0.00610572
chr7	1821953	2239109	MAD1L1	0.00027	0.00610572
chr6	74135000	74136236	OOEP	0.00028	0.00610572
chr20	23419765	23424655	CST8	0.0003	0.00610572
chr22	34374369	34394401	APOL6	0.00038	0.00610572
chr1	220952528	220972729	C1orf58	0.00038	0.00610572
chr17	71588681	71611451	EXOC7	0.00052	0.00610572
chr12	54917857	54938410	ANKRD52	0.00053	0.00610572
chr1	212843154	212904535	CENPF	0.00059	0.00610572
chr6	84619703	84623951	C6orf159	2e-05	0.00635118
chr14	30098127	30158797	KIAA1333	3e-05	0.00635118
chr22	20381825	20420071	YPEL1	3e-05	0.00635118
chr7	96156016	96177139	SHFM1	0.00012	0.00635118
chr6	153351362	153365540	MTRF1L	0.00019	0.00635118
chr11	56136606	56137554	OR5M1	0.00033	0.00635118
chr16	778622	788075	CHTF18	0.00038	0.00635118
chr1	226175319	226202222	WNT9A	0.00053	0.00635118
chr17	24065429	24069013	RAB34	3e-05	0.00655437
chr17	24071126	24075500	RPL23A	3e-05	0.00655437
chr15	53283093	53369293	RAB27A	3e-05	0.00655437
chr4	186558436	186584062	FLJ11200	6e-05	0.00655437
chr16	11274644	11274953	PRM3	9e-05	0.00655437
chr13	44937071	45008760	COG3	9e-05	0.00655437
chr14	92330402	92376057	GOLGA5	0.00019	0.00655437
chr12	7174233	7202795	CLSTN3	0.00022	0.00655437
chr11	268569	275303	NALP6	0.00032	0.00655437
chr8	21822330	21827151	DOK2	0.00054	0.00655437
chr13	98243744	98536661	DOCK9	0.00056	0.00655437
chr12	87060231	87115591	TMTC3	3e-05	0.00669125
chr19	40325993	40337045	FXYD7	3e-05	0.00669125
chr20	23368321	23373566	CSTL1	8e-05	0.00669125
chr11	45884661	45885409	LOC143678	0.0001	0.00669125
chrX	107110749	107112256	TEX13B	0.00019	0.00669125
chr5	80751428	81082828	SSBP2	0.00022	0.00669125
chr20	34674335	34707972	SLA2	0.00024	0.00669125
chr15	67393795	67487030	PAQR5	0.00026	0.00669125
chr16	82559737	82593878	EFCBP2	0.00029	0.00669125
chr20	21634296	21644620	PAX1	0.00031	0.00669125
chr6	97117155	97171233	FHL5	0.00034	0.00669125
chr3	188921858	188946169	BCL6	0.00037	0.00669125
chr22	18091065	18092297	2011-09-05	0.00037	0.00669125
chr17	36443664	36444633	KRTAP103	0.00041	0.00669125
chr7	732863	792642	HEATR2	0.00042	0.00669125
chr19	43997903	44014337	ECH1	0.00054	0.00669125
chr5	150000412	150018985	SYNPO	1e-05	0.00683226
chr10	101982044	102017427	CWF19L1	5e-05	0.00683226
chr15	23474952	23659442	ATP10A	8e-05	0.00683226
chr2	27848087	27856112	MRPL33	8e-05	0.00683226
chr17	42023353	42190000	NSF	9e-05	0.00683226
chr19	14501381	14537791	GPSN2	9e-05	0.00683226
chr6	33697138	33772326	ITPR3	9e-05	0.00683226
chr2	220200535	220214946	SLC4A3	0.00013	0.00683226
chr19	56337369	56348595	SIGLEC7	0.00017	0.00683226
chr10	103338078	103359399	RP110529I10.4	0.00023	0.00683226
chr19	13746256	13750584	HSPC023	0.00026	0.00683226
chr20	42309321	42342425	GDAP1L1	0.00035	0.00683226
chr5	21786910	22889488	CDH12	0.00043	0.00683226
chr13	27392156	27397394	PDX1	0.00044	0.00683226
chr18	53170718	53187157	ST8SIA3	0.00067	0.00683226
chr8	39084206	39261593	ADAM32	4e-05	0.00695485
chr14	23098616	23107119	AP1G2	0.00011	0.00695485
chr12	51948349	51973694	ESPL1	0.00016	0.00695485
chr19	56101419	56105806	KLK4	0.00017	0.00695485
chr20	3011202	3013370	AVP	0.00021	0.00695485
chr16	74157749	74169279	GABARAPL2	0.00023	0.00695485
chr15	71131927	71384598	NEO1	0.00028	0.00695485
chr17	27838217	27842383	CDK5R1	0.00029	0.00695485
chr20	5230686	5243015	PROKR2	0.0003	0.00695485
chr19	8460940	8473495	PRAM1	0.00031	0.00695485
chr22	42551719	42589711	SULT4A1	0.00035	0.00695485
chr12	47864851	47869128	TUBA3	0.00041	0.00695485
chr2	232498378	232499203	NPPC	0.00044	0.00695485
chr11	65536037	65537551	CST6	0.00052	0.00695485
chr11	226807	242984	PSMD13	0.00057	0.00695485
chr7	7974947	8095232	GLCCI1	0.00077	0.00695485
chr2	63202040	63669355	LOC51057	4e-05	0.00716299
chr10	133597949	133620041	PPP2R2D	5e-05	0.00716299
chr20	23531048	23534513	CST9	5e-05	0.00716299
chr20	887097	930904	RSPO4	0.0001	0.00716299
chr10	1092775	1168237	WDR37	0.00014	0.00716299
chr12	66328778	66342711	DYRK2	0.00015	0.00716299
chr2	130995136	131002035	LOC653275	0.0002	0.00716299
chr21	44902276	44902686	KRTAP1203	0.00037	0.00716299
chr14	23968980	23980387	KIAA0323	7e-05	0.00733054
chr12	11435742	11439768	PRB2	0.00011	0.00733054
chr11	55776251	55777273	OR5T3	0.00017	0.00733054
chr17	46067226	46124061	ABCC3	0.00029	0.00733054
chr12	51890620	51900417	RARG	0.00032	0.00733054
chr7	110090345	110989583	IMMP2L	0.00033	0.00733054
chr10	101360264	101370211	SLC25A28	0.00035	0.00733054
chr19	50501511	50517974	CKM	0.00054	0.00733054
chr2	232359405	232381678	COPS7B	0.00063	0.00733054
chr9	137964636	137993047	UBADC1	0.00064	0.00733054
chrX	86659472	86811706	KLHL4	0.00079	0.00733054
chr12	51987506	52001648	AAAS	3e-05	0.00752772
chr8	118880782	119193239	EXT1	3e-05	0.00752772
chr17	32924063	32947701	DUSP14	9e-05	0.00752772
chrX	64625430	64644492	ZC3H12B	0.00022	0.00752772
chr17	7252225	7263903	NLGN2	0.00029	0.00752772
chr3	16276968	16281490	ZCSL2	0.00031	0.00752772
chr10	101409252	101455451	ENTPD7	0.00036	0.00752772
chr3	198157611	198180101	PIGZ	0.0008	0.00752772
chr1	94656598	94756672	ABCD3	3e-05	0.00773201
chr11	18390482	18429366	LDHC	4e-05	0.00773201
chr16	27379435	27468752	GTF3C1	7e-05	0.00773201
chr1	77366632	77367995	LOC645441	8e-05	0.00773201
chr14	75688011	75738886	C14orf118	0.00023	0.00773201
chr2	68543010	68547894	LOC554251	0.0005	0.00773201
chr2	228258170	228290989	SLC19A3	0.00055	0.00773201
chr8	87424109	87549292	WWP1	5e-05	0.00790753
chr17	24306072	24357207	SEZ6	5e-05	0.00790753
chr6	154517437	154719592	PIP30E	0.00018	0.00790753
chr19	37902518	37973554	TDRD12	0.00023	0.00790753
chr1	236112333	236120558	ZP4	0.00023	0.00790753
chr16	20251874	20271538	UMOD	0.00048	0.00790753
chr10	44775224	44810176	RASSF4	0.00055	0.00790753
chr19	3720088	3723219	RAX2	0.00064	0.00790753
chr20	30019465	30049916	XKR7	0.00079	0.00790753
chr3	9980636	10003522	TMEM111	0.00021	0.00806604
chr9	94216358	94226381	OMD	0.00026	0.00806604
chr7	42938463	42943978	MRPL32	0.0004	0.00806604
chr19	53943081	53950459	FUT1	0.00043	0.00806604
chr1	156634935	156635880	OR10T2	0.00058	0.00806604
chr15	68127596	68177310	TLE3	0.0006	0.00806604
chr19	1704661	1726444	ONECUT3	0.00061	0.00806604
chr12	19483899	19564845	AEBP2	0.00073	0.00806604
chr9	139725237	139850397	EHMT1	0.00077	0.00806604
chr19	43591537	43608785	RASGRP4	0.00099	0.00806604
chr2	190133560	190153858	SLC40A1	0.00014	0.00821982
chr10	46077146	46096738	PDZK5B	0.00017	0.00821982
chr19	53656317	53661179	KCNJ14	0.00024	0.00821982
chr20	42813862	42872326	RIMS4	0.00025	0.00821982
chr6	32654524	32665540	HLA0DRB1	0.00034	0.00821982
chr11	19160153	19180177	CSRP3	0.00034	0.00821982
chr16	12053555	12575647	LOC92017	0.00045	0.00821982
chr20	61107846	61108787	BHLHB4	0.00048	0.00821982
chr4	71418886	71433048	AMTN	0.00083	0.00821982
chr1	25441327	25446572	C1orf63	0.00106	0.00821982
chr16	82768962	82778163	TAF1C	0.0001	0.00836909
chr14	20048470	20049120	RNASE10	0.00015	0.00836909
chr17	6528764	6557388	SLC13A5	0.00031	0.00836909
chr14	34100368	34169117	SNX6	0.0004	0.00836909
chr16	63538185	63713420	CDH11	0.00051	0.00836909
chr4	25358146	25473708	KIAA0746	0.0006	0.00836909
chr4	8645334	8672386	CPZ	0.00062	0.00836909
chr20	55178961	55274708	BMP7	0.00065	0.00836909
chr19	41008113	41034579	NPHS1	0.0008	0.00836909
chr19	37588870	37667076	DPY19L3	0.00107	0.00836909
chr4	122808597	122837626	ANXA5	0.00023	0.00856361
chr22	17546988	17659239	CLTCL1	0.00029	0.00856361
chr22	25347927	25356636	CRYBA4	0.00033	0.00856361
chr2	68946116	68952153	BMP10	0.00047	0.00856361
chr10	119754418	119796104	RAB11FIP2	0.00058	0.00856361
chr14	74478292	74492044	PGF	0.00089	0.00856361
chr6	29338458	29339835	LOC651503	0.00014	0.00867961
chrX	47719194	47748321	ZNF21	0.00024	0.00867961
chr22	40702876	40724171	2011-09-03	0.00025	0.00867961
chr17	33761530	33809543	SOCS7	0.00038	0.00867961
chr19	60679510	60687666	ZNF628	0.00044	0.00867961
chr7	129693959	129716871	CPA2	0.00051	0.00867961
chr1	32485404	32487046	C1orf90	0.00056	0.00867961
chr17	29711511	29714365	CCL1	0.00058	0.00867961
chr20	43602680	43609442	SPINLW1	0.0006	0.00867961
chr12	118607980	118799475	CIT	0.0007	0.00867961
chrX	70062159	70067684	SLC7A3	0.00073	0.00867961
chr3	129282492	129325332	RUVBL1	0.00093	0.00867961
chr6	29501260	29503488	OR11A1	2e-05	0.0088165
chr20	25602851	25625469	ZNF337	7e-05	0.0088165
chr6	26510459	26523421	BTN3A1	7e-05	0.0088165
chr12	11229865	11230810	T2R55	0.00012	0.0088165
chr5	43638985	43741425	NNT	0.00015	0.0088165
chr19	7468484	7479336	FLJ35784	0.0003	0.0088165
chr6	43257899	43300302	PARC	0.00045	0.0088165
chr11	20647711	21553576	NELL1	0.00082	0.0088165
chr14	100263005	100271210	DLK1	0.00082	0.0088165
chr10	20145377	20609121	PLXDC2	0.00093	0.0088165
chr9	32543522	32563182	NDUFB6	0.00011	0.00894958
chr19	7639971	7641340	RETN	0.00012	0.00894958
chr2	69974593	69985852	RY1	0.00024	0.00894958
chr2	75572951	75650356	FLJ13391	0.00038	0.00894958
chr1	179324260	179326602	IER5	0.00047	0.00894958
chr12	54947333	54951017	COQ10A	0.0006	0.00894958
chr1	245385825	245401941	ZNF124	0.00065	0.00894958
chr9	263047	455252	DOCK8	0.00066	0.00894958
chr11	122433410	122438054	HSPA8	0.0008	0.00894958
chr10	50336714	50417078	ERCC6	0.00082	0.00894958
chr3	113806100	113842667	URB	8e-05	0.0090049
chr15	99741475	99847710	PCSK6	8e-05	0.0090049
chr3	44641514	44664966	ZNF197	0.00014	0.0090049
chr10	51134169	51156333	CTGLF4	0.00015	0.0090049
chr12	69318128	69600851	PTPRR	0.0003	0.0090049
chr6	35852369	35855307	C6orf126	0.00038	0.0090049
chr17	71897490	71960883	UBE2O	0.0004	0.0090049
chr5	140326295	140372113	PCDHA1	0.00052	0.0090049
chr14	54902862	54948329	KIAA0831	0.00053	0.0090049
chr1	53483804	53566314	LRP8	0.00056	0.0090049
chr19	55706675	55709759	LOC554235	0.00059	0.0090049
chr22	23661207	23665314	bA9F11.1	0.00063	0.0090049
chr9	139257857	139262043	LOC401565	0.00067	0.0090049
chr17	59263172	59274083	SMARCD2	0.00071	0.0090049
chr4	159812726	159849291	ETFDH	0.00076	0.0090049
chr10	103882776	103900078	PPRC1	0.00077	0.0090049
chr12	60388309	60872818	FAM19A2	9e-05	0.00915538
chr6	108469307	108502634	OSTM1	0.00013	0.00915538
chr19	38867273	38956253	CHST8	0.00066	0.00915538
chr14	59681251	59701857	DHRS7	0.00067	0.00915538
chr6	35649345	35764692	FKBP5	0.00094	0.00915538
chr3	186012624	186253096	VPS8	0.00096	0.00915538
chr21	44794745	44795816	KRTAP1002	0.00098	0.00915538
chr2	242460558	242464155	FLJ33590	0.00106	0.00915538
chr7	98810264	98830338	ARPC1B	6e-05	0.00925338
chr16	27346079	27369616	IL21R	0.00014	0.00925338
chr19	7699849	7703005	CLEC4G	0.00015	0.00925338
chr22	42137963	42234128	MPPED1	0.00047	0.00925338
chr11	19032580	19038804	MRGPRX2	0.00054	0.00925338
chr19	21056810	21099723	ZNF714	0.00056	0.00925338
chr5	137114973	137117938	HNRPA0	0.0006	0.00925338
chr12	53042497	53044525	GPR84	0.00061	0.00925338
chr19	59618446	59639864	TTYH1	0.00073	0.00925338
chr19	48927140	48950982	C19orf61	0.00076	0.00925338
chr17	26654913	26665256	EVI2B	0.00089	0.00925338
chr16	65157850	65170539	CMTM1	0.00096	0.00925338
chrX	73440749	73441594	ZCCHC13	0.00013	0.00943441
chr2	218837096	218843137	AAMP	0.00043	0.00943441
chr17	55475333	55511074	ABC1	0.00064	0.00943441
chr14	87921764	87974557	SPATA7	0.00097	0.00943441
chr1	158352171	158379996	ATP1A2	0.0013	0.00943441
chr17	23897852	23903770	UNC119	8e-05	0.00958801
chr11	13940489	14246222	SPON1	0.00033	0.00958801
chr6	28200365	28205833	ZNF435	0.00041	0.00958801
chr7	6596439	6614880	C7orf26	0.00056	0.00958801
chr17	31160600	31198350	TAF15	0.00084	0.00958801
chr15	21361546	21364653	MKRN3	0.00111	0.00958801
chr17	41217448	41268973	CRHR1	0.00124	0.00958801
chr10	14600564	14856902	FAM107B	8e-05	0.00973882
chr1	70593080	70606291	HHLA3	0.00012	0.00973882
chr19	54624469	54636596	SLC17A7	0.00015	0.00973882
chr14	77336226	77470047	ADCK1	0.00018	0.00973882
chr10	123706598	123724700	C10orf86	0.00024	0.00973882
chr8	53609250	53640565	UNQ9433	0.00041	0.00973882
chrX	48529905	48537659	GATA1	0.0006	0.00973882
chr17	35532315	35546568	MSL01	0.00022	0.00989962
chr16	87765663	87789400	CDH15	0.00023	0.00989962
chr17	4949756	4967121	ZNF232	0.00036	0.00989962
chr18	895296	902173	ADCYAP1	0.00075	0.00989962
chr5	10406827	10488491	2011-03-06	0.00085	0.00989962
chr22	42908189	42933867	PARVG	0.00115	0.00989962
chr15	26297404	26310766	GOLGA8G	0.00017	0.0100452
chr20	24397834	24595167	C20orf39	0.00023	0.0100452
chr5	17270749	17329935	BASP1	0.00069	0.0100452
chr6	55728195	55848334	BMP5	0.0007	0.0100452
chr6	159510416	159613130	FNDC1	0.0007	0.0100452
chr4	187424111	187447829	F11	0.00093	0.0100452
chr5	36139170	36187772	LMBRD2	0.00096	0.0100452
chr13	23051638	23141412	TNFRSF19	0.00019	0.0101626
chr14	24170003	24173272	GZMB	0.0003	0.0101626
chr11	117680661	117692099	CD3E	0.00035	0.0101626
chr12	56210360	56227245	DCTN2	0.00035	0.0101626
chr3	115149437	115164515	ZDHHC23	0.00054	0.0101626
chr11	59279464	59326752	STX3A	0.00067	0.0101626
chr1	26310912	26324626	PDIK1L	0.00085	0.0101626
chr6	127813022	127879540	C6orf174	0.00116	0.0101626
chr5	82972500	83052454	HAPLN1	0.00123	0.0101626
chr16	70065476	70080755	ZNF19	0.00013	0.0103158
chr6	133132199	133161440	C6orf192	0.00029	0.0103158
chr5	140568474	140571880	PCDHB12	0.00037	0.0103158
chr17	40192093	40214738	ADAM11	0.00041	0.0103158
chr5	121215548	121216420	FTMT	0.00073	0.0103158
chr16	73590415	73702393	ZNRF1	0.00094	0.0103158
chr14	34521981	34568517	SRP54	6e-05	0.0104797
chr15	40622013	40628292	LRRC57	0.00011	0.0104797
chr17	38204463	38216179	CNTD	0.00014	0.0104797
chr17	40696270	40750197	MAP3K14	0.00028	0.0104797
chr12	105275618	105428105	POLR3B	0.00098	0.0104797
chr14	30984995	30996431	C14orf126	9e-05	0.0105121
chr8	135559213	135794463	ZNF406	0.00017	0.0105121
chr14	20094091	20098930	RNASE9	0.0003	0.0105121
chr1	89290593	89303479	GBP1	0.00032	0.0105121
chr19	49943817	49955141	BCL3	0.00033	0.0105121
chr1	180834380	180840171	RGS16	0.00034	0.0105121
chr18	21967813	22027317	PSMA8	0.00036	0.0105121
chr20	32612007	32728750	CDC91L1	0.0004	0.0105121
chr11	123771516	123772457	OR8B3	0.00043	0.0105121
chr5	78705542	78845456	HOMER1	0.00045	0.0105121
chr13	76516792	76799178	MYCBP2	0.00052	0.0105121
chr5	40867186	40871144	RPL37	0.00099	0.0105121
chr9	17569193	17787120	SH3GL2	0.00104	0.0105121
chrX	13934766	13957956	FAM51A1	0.00112	0.0105121
chr12	7514676	7547681	CD163	0.00123	0.0105121
chr15	41486698	41590028	TP53BP1	3e-05	0.0106709
chr3	173241079	173601180	FNDC3B	0.00017	0.0106709
chr12	47658502	47662746	WNT1	0.00039	0.0106709
chr22	23445000	23500683	PIWIL3	0.00078	0.0106709
chr6	136214526	136558401	PDE7B	0.00142	0.0106709
chr3	140559124	140591151	COPB2	9e-05	0.0108407
chr9	96061398	96105112	ZNF169	0.00016	0.0108407
chr7	133862938	133876698	AKR1B10	0.00021	0.0108407
chr3	191629141	191650359	UNQ846	0.0016	0.0108407
chr1	179148935	179181862	KIAA1614	4e-05	0.0109958
chr5	109053054	109231328	MAN2A1	0.00022	0.0109958
chr6	125517118	125626343	TPD52L1	0.00029	0.0109958
chr13	30207668	30236556	ALOX5AP	0.00096	0.0109958
chr20	61337720	61342298	BIRC7	0.00098	0.0109958
chr7	120756325	120768393	WNT16	0.00013	0.0111226
chr21	44925920	44926506	KRTAP1201	0.00014	0.0111226
chr10	90955675	90957051	CH25H	0.00017	0.0111226
chr19	7020470	7038976	ZNF557	0.00022	0.0111226
chr2	24895541	24995559	ADCY3	0.00025	0.0111226
chr16	1823989	1850456	MGC35212	0.00075	0.0111226
chr10	44791714	44794336	C10orf10	0.00083	0.0111226
chr12	51860801	51870921	ZNF740	0.00013	0.0112473
chr12	55631482	55637685	RDH16	0.00014	0.0112473
chr1	1874611	1925136	KIAA1751	0.00043	0.0112473
chr1	143562783	143706379	PDE4DIP	0.00052	0.0112473
chr20	23913686	23917416	GGTLA4	0.00072	0.0112473
chr2	219432789	219447198	WNT6	0.00087	0.0112473
chr3	129253901	129273215	SEC61A1	0.00126	0.0112473
chr1	170677220	170679853	PIGC	0.00031	0.0113832
chr3	159845010	159893052	GFM1	0.00033	0.0113832
chr19	57807429	57833456	ZNF83	0.0007	0.0113832
chr9	35799807	35802259	SPAG8	0.0007	0.0113832
chr12	83932224	83954186	TSPAN19	0.00075	0.0113832
chr20	43435934	43440371	C20orf10	0.00088	0.0113832
chr15	48580050	48626194	USP50	0.00014	0.0115173
chr22	35193038	35207633	TXN2	0.00016	0.0115173
chr1	109314358	109386258	WDR47	0.00021	0.0115173
chr11	44910475	44929184	TP53I11	0.00022	0.0115173
chr2	110292913	110319883	NPHP1	0.00055	0.0115173
chr19	40474877	40496547	MAG	0.00103	0.0115173
chr6	4721681	4900776	CDYL	0.0002	0.0116764
chr1	15771738	15784192	AGMAT	0.00024	0.0116764
chr5	33563045	33927881	ADAMTS12	0.00045	0.0116764
chr10	4858401	4880249	AKR1CL2	0.00123	0.0116764
chr4	47763166	47831030	TXK	0.00034	0.011753
chr6	430138	638109	EXOC2	0.00041	0.011753
chr1	28935722	28968873	YTHDF2	0.00046	0.011753
chr16	31050254	31054652	PRSS8	0.0005	0.011753
chr2	176761552	176763881	HOXD1	0.00051	0.011753
chr16	11680443	11744149	TXNDC11	0.00068	0.011753
chr2	217245073	217268516	IGFBP5	0.00097	0.011753
chr20	43613814	43641379	WFDC8	0.00098	0.011753
chr16	25610847	26056509	HS3ST4	0.001	0.011753
chr12	24611164	24628369	FLJ32894	0.00109	0.011753
chr17	24071135	24075081	LOC647099	0.00017	0.0118949
chr2	188051551	188127464	TFPI	0.00068	0.0118949
chr5	174800280	174803769	DRD1	0.00118	0.0118949
chr20	29790564	29853264	TPX2	0.00134	0.0118949
chr1	26560711	26571853	ZNF683	0.0014	0.0118949
chr8	87180254	87235570	ATP6V0D2	0.00023	0.0120082
chr15	45797977	45853711	SEMA6D	0.00028	0.0120082
chr19	51134630	51168497	NOVA2	0.00082	0.0120082
chr12	70519805	70604362	TBC1D15	0.00094	0.0120082
chrX	135558001	135570214	CD40LG	0.00128	0.0120082
chr17	7159674	7173362	KIAA1787	0.00137	0.0120082
chr19	11061131	11105490	LDLR	0.00145	0.0120082
chr17	69864150	69869553	LOC388419	0.00021	0.0121333
chr9	129540418	129580733	SH2D3C	0.00031	0.0121333
chr4	155725878	155731347	FGA	0.00036	0.0121333
chr11	32365900	32413663	WT1	0.00049	0.0121333
chr11	118259750	118272181	CXCR5	0.00092	0.0121333
chr1	159112955	159121584	ITLN1	0.00093	0.0121333
chr1	94407050	94475895	ARHGAP29	0.0002	0.0121755
chr11	10283217	10285499	ADM	0.00026	0.0121755
chr4	62045433	62620763	LPHN3	0.00028	0.0121755
chr11	121491271	121492133	BRCC2	0.00033	0.0121755
chr4	189153918	189163193	ZFP42	0.00037	0.0121755
chr20	2465252	2570430	TMC2	0.00072	0.0121755
chr20	3661355	3681756	HSPA12B	0.00087	0.0121755
chr6	33024373	33028831	HLA0DMA	0.00112	0.0121755
chr7	91954273	91995781	PEX1	0.00114	0.0121755
chr3	190831909	191097756	TP73L	0.00132	0.0121755
chr4	176791082	177160642	GPM6A	0.00138	0.0121755
chr22	49523517	49530593	ACR	0.00139	0.0121755
chr10	42892522	42945803	RET	0.00078	0.0123376
chr19	55001960	55008280	FLJ22688	0.00104	0.0123376
chr19	62872114	62882317	ZSCAN4	0.00129	0.0123376
chr11	56512964	56513892	OR5AK2	0.00018	0.0124576
chr4	145136706	145159946	GYPB	0.00041	0.0124576
chr1	203537813	203557506	NUAK2	0.00056	0.0124576
chr2	48661266	48679529	STON1	0.00107	0.0124576
chr1	94125177	94147600	GCLM	0.00127	0.0124576
chr1	202097362	202106901	SNRPE	0.00152	0.0124576
chr10	16518972	16595742	PTER	0.00047	0.0126309
chr1	219941388	219982084	DUSP10	0.00068	0.0126309
chr2	233824955	233869059	ATG16L1	0.00016	0.0127204
chr15	40575126	40612548	SNAP23	0.00018	0.0127204
chr2	44399406	44440393	PREPL	0.00059	0.0127204
chr18	10660859	10687814	FAM38B	0.00076	0.0127204
chr9	131855856	131942262	GPR107	0.00077	0.0127204
chr13	112078669	112137002	C13orf28	0.00089	0.0127204
chr19	9266985	9276795	ZNF699	0.00119	0.0127204
chr6	70442471	70563609	LMBRD1	0.00147	0.0127204
chr16	23673448	23677757	LOC63928	0.00021	0.0128084
chr13	41191474	41433221	KIAA0564	0.00035	0.0128084
chr12	8577167	8584825	CLEC4E	0.00042	0.0128084
chr15	71763674	71793912	CD276	0.00042	0.0128084
chr3	122864737	122951292	GOLGB1	0.00043	0.0128084
chr3	67132092	67144320	KBTBD8	0.00053	0.0128084
chr10	25504295	25931161	GPR158	0.00104	0.0128084
chr14	73128162	73132221	ACOT4	0.00108	0.0128084
chr19	41039649	41049888	KIRREL2	0.00033	0.0129224
chr14	101675964	101759762	WDR20	0.00036	0.0129224
chr1	202031373	202089878	ZC3H11A	0.00042	0.0129224
chr5	35892747	35912678	IL7R	0.0008	0.0129224
chr9	112046130	112058599	TXN	0.00201	0.0129224
chr20	61445108	61463192	CHRNA4	0.00232	0.0129224
chr12	38306238	38401981	C12orf40	0.00028	0.0129526
chr19	62434239	62438727	AURKC	0.00034	0.0129526
chr7	38265768	38279773	TARP	0.00042	0.0129526
chr21	31106886	31107441	KRTAP801	0.00044	0.0129526
chr8	128817497	128822853	MYC	0.00046	0.0129526
chr6	39410853	39801159	KIF6	0.00058	0.0129526
chr6	38751681	38778930	GLO1	0.00077	0.0129526
chr17	7532519	7547544	WDR79	0.00099	0.0129526
chr10	99427172	99436960	AVPI1	0.00106	0.0129526
chrX	41468351	41472393	GPR82	0.00143	0.0129526
chr20	62266270	62344048	MYT1	0.00152	0.0129526
chr11	4657976	4675645	OR51E2	0.00169	0.0129526
chr15	43510054	43512937	C15orf48	0.00021	0.0130499
chr11	34083724	34125033	NAT10	0.00023	0.0130499
chr1	163437728	163591641	LMX1A	0.00032	0.0130499
chr13	40599708	40604936	KBTBD6	0.00035	0.0130499
chr14	95817348	95899431	C14orf103	0.0009	0.0130499
chr15	42815851	42847317	RNF36	0.00137	0.0130499
chr1	17448179	17483314	PADI3	0.00148	0.0130499
chr21	44856423	44857299	KRTAP1008	0.00066	0.0132005
chr4	153909957	153920327	TIGD4	0.00133	0.0132005
chr2	162189090	162550032	SLC4A10	0.00162	0.0132005
chr11	46580986	46595353	FLJ32675	0.00025	0.0132949
chr9	101024390	101032721	SEC61B	0.00031	0.0132949
chr2	236897534	237080831	IQCA	0.00044	0.0132949
chr4	119421864	119493370	PRSS12	0.00056	0.0132949
chr20	19818209	19931100	RIN2	0.00062	0.0132949
chr7	56136761	56141681	CHCHD2	0.00087	0.0132949
chr11	18682427	18704353	IGSF22	0.00183	0.0132949
chr19	18584681	18592849	TMEM59L	0.00013	0.0134432
chr15	81715658	81744472	BNC1	0.00104	0.0134432
chr1	184547410	184611080	TPR	0.00177	0.0134432
chr15	47407883	47700410	C15orf33	0.00047	0.0135766
chr13	24844208	25493419	ATP8A2	0.00048	0.0135766
chr11	33724868	33752647	FBXO3	0.00111	0.0135766
chr12	6289862	6307932	PLEKHG6	0.00114	0.0135766
chr12	99118704	99142332	ACTR6	0.00089	0.013681
chr18	48120568	49311780	DCC	0.001	0.013681
chr19	53951155	53953394	FGF21	0.00118	0.013681
chr19	50604711	50619017	ERCC1	0.0013	0.013681
chr7	44144989	44147441	MYL7	0.00173	0.013681
chrX	70714985	70750158	ACRC	0.00212	0.013681
chr3	188397967	188401945	RTP1	0.00058	0.0138261
chr6	27215066	27215436	HIST1H4I	0.00107	0.0138261
chr20	30061913	30083641	C20orf160	0.00149	0.0138261
chr14	22410799	22417129	LRP10	0.00022	0.0139704
chr13	51604780	51631511	NEK3	0.00026	0.0139704
chr1	144167592	144181744	POLR3GL	0.00129	0.0139704
chr4	145249906	145281294	GYPA	0.00035	0.0140711
chr12	41006213	41128689	PPHLN1	0.00039	0.0140711
chr19	38391410	38408548	SLC7A10	0.00042	0.0140711
chr1	62692986	62926557	DOCK7	0.00067	0.0140711
chrX	20052557	20069887	EIF1AX	0.00095	0.0140711
chr3	59710077	61212164	FHIT	0.00115	0.0140711
chr12	12401321	12511105	LOH12CR1	0.00028	0.0141564
chr17	70120306	70131396	CD300E	0.00036	0.0141564
chr1	158090730	158099071	VSIG8	0.0006	0.0141564
chr12	131774264	131791649	PXMP2	0.00108	0.0141564
chr1	245646097	245679027	CIAS1	0.00111	0.0141564
chr16	8623027	8647578	C16orf68	0.00168	0.0141564
chr21	44844924	44846519	KRTAP1007	0.00173	0.0141564
chr6	29515771	29516709	OR10C1	0.00045	0.014269
chr2	238432925	238485492	RAMP1	0.00052	0.014269
chr21	45664058	45669413	C21orf123	0.00125	0.014269
chr3	152934404	152958242	AADACL2	0.00211	0.014269
chr11	123129499	123130436	OR6X1	0.00254	0.014269
chr15	41884026	41904243	MFAP1	0.00026	0.0143946
chr21	29166383	29179564	HEMK2	0.00148	0.0143946
chr5	110861920	110876056	STARD4	0.00185	0.0143946
chr8	22133160	22145796	PHYHIP	0.00238	0.0143946
chr10	74364943	74384516	PLA2G12B	0.00012	0.0144764
chr1	149521414	149531004	ZNF687	0.00049	0.0144764
chr21	44871467	44872723	KRTAP1009	0.00065	0.0144764
chr22	34025860	34073973	TOM1	0.00091	0.0144764
chr3	63794585	63824637	THOC7	0.00117	0.0144764
chr15	40484268	40491807	CAPN3	0.00163	0.0144764
chr1	159435728	159450808	NDUFS2	0.00172	0.0144764
chr22	22245313	22252495	IGLL1	0.00035	0.0145999
chr2	99152158	99163924	LOC129531	0.00047	0.0145999
chr5	172343368	172394506	ATP6V0E	0.00104	0.0145999
chr11	112763722	112776349	ANKK1	0.00138	0.0145999
chr1	29435633	29525902	PTPRU	0.0006	0.0146937
chr10	103531072	103533148	NPM3	0.00124	0.0146937
chr2	118562519	118584066	INSIG2	0.00125	0.0146937
chr16	20229312	20246336	GP2	0.00145	0.0146937
chr1	6226848	6228225	HES3	0.00147	0.0146937
chr17	36418301	36418892	KRTAP301	0.00343	0.0146937
chr17	55139810	55273235	TMEM49	0.00029	0.0147293
chr11	129824078	129848925	ADAMTS15	0.00036	0.0147293
chr19	40849554	40861205	UPK1A	0.00036	0.0147293
chr19	50266598	50271528	ZNF342	0.00047	0.0147293
chr10	71728734	71812388	LRRC20	0.00067	0.0147293
chr15	32304536	32309642	TMEM85	0.00071	0.0147293
chr16	87164344	87225756	NHN1	0.00089	0.0147293
chr2	79201091	79204053	REG1A	0.00136	0.0147293
chr20	60223421	60228707	HRH3	0.00175	0.0147293
chr20	23676190	23679574	CST1	0.00178	0.0147293
chr11	64511992	64521093	BATF2	0.00034	0.0148067
chr19	59446081	59452979	LILRB5	0.00039	0.0148067
chr10	102285630	102303671	HIF1AN	0.00053	0.0148067
chr8	71126578	71146116	PRDM14	0.00058	0.0148067
chr13	110091759	110156464	FLJ12118	0.00068	0.0148067
chr5	77333906	77626284	AP3B1	0.00084	0.0148067
chr6	84890678	84994054	KIAA1009	0.00172	0.0148067
chr7	103756339	104336237	LHFPL3	0.00046	0.01494
chr12	114880765	115199526	THRAP2	0.00082	0.01494
chr14	70264608	70345641	MAP3K9	0.00083	0.01494
chrX	134306386	134325004	ZNF449	0.00037	0.0150869
chr2	208185085	208197941	LOC151194	0.00203	0.0150869
chr11	124122580	124127319	VSIG2	0.00054	0.0151611
chr13	34414455	35144872	NBEA	0.00088	0.0151611
chr15	88008602	88023595	PLIN	0.00104	0.0151611
chr11	57963257	57964200	OR5B12	0.00115	0.0151611
chr20	22964056	22965314	SSTR4	0.00145	0.0151611
chr9	94012445	94095859	IARS	0.00187	0.0151611
chr17	64044859	64108690	FAM20A	0.00201	0.0151611
chr11	46359878	46361950	MDK	0.00044	0.015263
chr6	26566167	26577844	BTN2A1	0.00044	0.015263
chr7	106596695	106630209	HBP1	0.00048	0.015263
chr1	173303616	173383825	TNN	0.00084	0.015263
chr12	75939156	75983491	E2F7	0.00144	0.015263
chrX	49480643	49485308	PAGE4	0.00032	0.0153352
chr11	57169136	57173993	YPEL4	0.00034	0.0153352
chr17	21220291	21263772	KCNJ12	0.00036	0.0153352
chr19	10105022	10166811	DNMT1	0.00056	0.0153352
chr15	47502750	47566814	FGF7	0.0006	0.0153352
chr1	158603484	158609262	NHLH1	0.00112	0.0153352
chr12	10845398	10846493	TAS2R7	0.00126	0.0153352
chr12	51871374	51887267	ITGB7	0.00029	0.015493
chr8	27783668	27906117	SCARA5	0.00012	0.0156212
chr2	29057667	29128600	LOC165186	0.00047	0.0156212
chr9	108665198	108813610	ZNF462	0.00184	0.0156212
chr1	67075875	67163158	WDR78	0.00072	0.0157341
chr20	33026866	33053897	MYH7B	0.00126	0.0157341
chr1	144149938	144153880	TXNIP	0.00157	0.0157341
chr19	20367762	20399602	FLJ44894	0.00166	0.0157341
chr1	57167472	57204276	C8B	0.00051	0.0158023
chr7	106897737	106903359	GPR22	0.00068	0.0158023
chr16	55258153	55259478	MT1G	0.0008	0.0158023
chr6	42772317	42798287	PRPH2	0.00087	0.0158023
chr15	76674706	76700377	CHRNA3	0.00122	0.0158023
chr19	56574975	56583009	LIM2	0.00201	0.0158023
chr9	115958051	116112795	COL27A1	0.00218	0.0158023
chr17	290004	295959	FAM101B	0.00033	0.0158841
chr11	107304486	107339416	RAB39	0.00052	0.0158841
chr12	70344050	70360686	THAP2	0.00062	0.0158841
chr19	19227470	19234560	HAPLN4	0.00121	0.0158841
chr11	69222186	69228287	FGF19	0.00154	0.0158841
chr19	55614027	55624058	SPIB	0.00189	0.0158841
chr1	32447281	32454384	DCDC2B	0.00047	0.0160236
chr3	133759671	133861665	ACAD11	0.00064	0.0160236
chr4	57066131	57084815	ARL9	0.00037	0.0160597
chr1	32454386	32460513	C1orf91	0.00047	0.0160597
chr18	55148087	55177461	LMAN1	0.00065	0.0160597
chr8	82732750	82761115	IMPA1	0.00076	0.0160597
chr19	44478804	44481151	IL29	0.00077	0.0160597
chr8	25098203	25326535	DOCK5	0.0008	0.0160597
chr22	24895479	25106434	SEZ6L	0.00089	0.0160597
chr9	37475944	37493693	POLR1E	0.00093	0.0160597
chr6	57019342	57027951	KIAA1586	0.00132	0.0160597
chr2	192407287	192420226	SDPR	0.00047	0.0161535
chr17	43373915	43381672	PNPO	0.00066	0.0161535
chr2	219283886	219327652	TTLL4	0.00083	0.0161535
chr5	31229552	31360994	CDH6	0.00088	0.0161535
chr20	35312905	35318706	GHRH	0.00197	0.0161535
chr13	28981551	29067721	SLC7A1	0.00047	0.0162172
chr5	130522775	130528935	HINT1	0.00099	0.0162172
chr20	31754211	31771797	PXMP4	0.00115	0.0162172
chr4	130024601	130234214	SCLT1	0.00119	0.0162172
chr8	24207524	24268670	ADAM28	0.00119	0.0162172
chr19	4255690	4274838	FSD1	0.00134	0.0162172
chr19	6418218	6432798	DENND1C	0.00203	0.0162172
chr19	40109646	40127916	ZNF30	0.0003	0.0162655
chr9	95886566	95911957	PTPDC1	0.00038	0.0162655
chr14	22951787	22974710	MYH7	0.0005	0.0162655
chr19	49482439	49501010	ZNF235	0.00057	0.0162655
chr6	49909942	49942177	CRISP1	0.00074	0.0162655
chr20	43784401	43787749	SPINT4	0.00074	0.0162655
chr9	116822625	116920307	TNC	0.00084	0.0162655
chr16	83618910	83685327	KIAA0513	0.00155	0.0162655
chr3	98016114	98950476	EPHA6	0.00027	0.0163568
chr17	6484945	6488585	TXNL5	0.00049	0.0163568
chr1	1940702	1952050	GABRD	0.00064	0.0163568
chr8	96215213	96238087	PLEKHF2	0.0007	0.0163568
chr19	40407543	40411468	FLJ25660	0.00169	0.0163568
chr13	22800964	22905841	SACS	0.00048	0.0164617
chr8	25341282	25371837	KCTD9	0.00073	0.0164617
chr16	21177343	21221918	CRYM	0.00079	0.0164617
chr2	227575673	227737519	COL4A4	0.00126	0.0164617
chr9	110669621	110736217	IKBKAP	0.00136	0.016566
chr19	59491668	59496050	LILRA3	0.00164	0.016566
chr7	1003167	1144402	MGC11257	0.00242	0.016566
chr12	124044146	124076302	BRI3BP	0.00257	0.016566
chr15	48639781	48766286	TRPM7	0.0008	0.0166989
chr1	204063776	204085868	FLJ32569	0.00146	0.0166989
chr17	7965023	7968127	HES7	0.00059	0.0167283
chr17	63462309	63473431	KPNA2	0.00059	0.0167283
chr1	43508993	43512259	TMEM125	0.00071	0.0167283
chr11	125001546	125030847	CHEK1	0.00114	0.0167283
chr1	26516997	26519600	CD52	0.00132	0.0167283
chr14	91658081	91700296	CPSF2	0.00132	0.0167283
chr22	31201223	31224817	FBXO7	0.00135	0.0167283
chr22	35851827	35875908	IL2RB	0.0016	0.0167283
chr2	179026350	179034309	DFNB59	0.00277	0.0167283
chr15	88027291	88034962	PEX11A	0.00138	0.0168743
chr7	108311275	108311873	LOC154907	0.00065	0.0169905
chr19	59355658	59368664	TMC4	0.00073	0.0169905
chr20	31334601	31361345	C20orf114	0.002	0.0169905
chr14	87721005	87863004	KCNK10	0.0005	0.017032
chr4	110956114	110965340	NOLA1	0.00057	0.017032
chr17	68672754	68679655	SSTR2	0.00069	0.017032
chr5	132111035	132117755	FLJ16793	0.00132	0.017032
chr1	4614964	4743710	AJAP1	0.00143	0.017032
chr16	1230678	1232555	TPSAB1	0.00162	0.017032
chr22	37244899	37296135	DMC1	0.00195	0.017032
chr18	8707368	8822775	KIAA0802	0.002	0.017032
chr1	153374949	153377951	RAG1AP1	0.00031	0.0171171
chr10	97461525	97627013	ENTPD1	0.00036	0.0171171
chr3	46594216	46598954	TDGF1	0.00047	0.0171171
chr9	32619451	32625667	TAF1L	0.0005	0.0171171
chr5	68498668	68509822	CCNB1	0.00104	0.0171171
chr10	74853344	74863325	ZMYND17	0.00062	0.0172014
chr3	132736273	133236534	CPNE4	0.00098	0.0172014
chr4	8418908	8493352	ACOX3	0.00119	0.0172014
chr2	74236718	74259503	MOBK1B	0.00186	0.0172014
chr1	110378763	110398778	FAM40A	0.00188	0.0172014
chr5	118816123	118905923	HSD17B4	0.00128	0.0173295
chr19	8023933	8033546	CCL25	0.00208	0.0173295
chr11	64568872	64582585	NAALADL1	0.00056	0.0173828
chr11	82582938	82637661	ANKRD42	0.0006	0.0173828
chr2	119776489	119840728	LOC130355	0.00096	0.0173828
chr20	32567864	32592422	DYNLRB1	0.00125	0.0173828
chr5	1278469	1299303	SLC6A18	0.00136	0.0173828
chr16	2873318	2889356	LOC114984	0.00143	0.0173828
chr18	75724655	75760803	KCNG2	0.00194	0.0173828
chr1	37795106	37805044	DNALI1	0.00064	0.017465
chr17	649335	829760	NXN	0.00081	0.017465
chr1	224099862	224136671	TMEM63A	0.00109	0.017465
chr6	134315993	134350320	TBPL1	0.00187	0.017465
chr22	47350781	47533750	FAM19A5	0.00197	0.017465
chr2	155263338	155421260	KCNJ3	0.00113	0.0175911
chr10	90569638	90601712	ANKRD22	0.00219	0.0175911
chr12	51744664	51759405	SPRYD3	0.00036	0.0176422
chr17	17687546	17816509	TOM1L2	0.00051	0.0176422
chr19	50446681	50500381	MARK4	0.00059	0.0176422
chr1	201403561	201411565	MYBPH	0.00112	0.0176422
chr11	1531856	1549726	DUSP8	0.00132	0.0176422
chr19	40732934	40746400	ATP4A	0.00197	0.0176422
chr2	238139955	238140556	PRLH	0.00247	0.0176422
chr19	2462217	2653746	GNG7	0.00062	0.0177075
chr6	119263627	119272032	ASF1A	0.00065	0.0177075
chr22	22459149	22506704	SMARCB1	0.00083	0.0177075
chr5	79888330	79901854	DP58	0.00143	0.0177075
chrX	13581227	13592168	MGC17403	0.00165	0.0177075
chr10	64241762	64246133	EGR2	0.00226	0.0177075
chr11	18676926	18682908	TMEM86A	0.00097	0.0178018
chr19	51498715	51538529	HIF3A	0.00114	0.0178018
chr13	107657793	107665883	LIG4	0.00136	0.0178018
chr18	8599442	8629379	RAB12	0.00214	0.0178018
chr17	37957509	37960757	HSD17B1	0.00051	0.0179104
chr6	29449179	29451047	OR12D3	0.00117	0.0179104
chr8	42671718	42711366	CHRNB3	0.00119	0.0179104
chr5	43325249	43349352	HMGCS1	0.00069	0.0180185
chr17	38186221	38202605	WNK4	0.00076	0.0180185
chr1	195745396	195818928	FLJ20054	0.00099	0.0180185
chr6	49768030	49789215	CRISP2	0.00053	0.0180662
chr19	59235891	59259019	VSTM1	0.0006	0.0180662
chr6	131202182	131426015	EPB41L2	0.00067	0.0180662
chr2	162557002	162639298	DPP4	0.00068	0.0180662
chr2	86106963	86186789	POLR1A	0.00077	0.0180662
chr1	74436534	74782696	TNNI3K	0.00101	0.0180662
chr7	100557171	100569026	SERPINE1	0.00146	0.0180662
chr12	49444085	49501174	ATF1	0.00292	0.018203
chr2	175132548	175255873	WIPF1	0.00051	0.0183093
chr17	6487356	6495678	MED31	0.00057	0.0183093
chr14	23844234	23850416	CIDEB	0.00176	0.0183093
chr16	11282193	11282693	PRM1	0.00065	0.0184303
chrX	77041616	77047537	COX7B	0.00134	0.0184303
chr14	69580687	69725540	SLC8A3	0.00067	0.0185205
chr12	99491619	99542814	GAS2L3	0.00083	0.0185205
chr2	32435599	32697469	BIRC6	0.00084	0.0185205
chr15	76343550	76361591	DNAJA4	0.00111	0.0185205
chr7	148759392	148788986	ZNF777	0.00083	0.0185949
chr4	169654791	170086182	PALLD	0.001	0.0185949
chr20	23293020	23301682	ZNF336	0.00101	0.0185949
chr1	148178857	148249310	OTUD7B	0.00193	0.0185949
chr5	357290	491403	AHRR	0.00243	0.0185949
chr5	126140731	126200608	LMNB1	0.00036	0.0186688
chr9	33015208	33029062	DNAJA1	0.00068	0.0186688
chr19	2736505	2764590	THOP1	0.00088	0.0186688
chr6	30775562	30793437	MDC1	0.00116	0.0186688
chr17	34871264	34944326	CRKRS	0.00223	0.0186688
chrX	129363623	129374997	RBMX2	0.00056	0.018742
chr10	13725712	14412872	FRMD4A	0.00096	0.018742
chr12	108870251	108918483	GIT2	0.00102	0.018742
chr11	1574984	1576100	KRTAP502	0.00141	0.018742
chr11	113155727	113156417	LOC644672	0.00168	0.018742
chr22	16940704	16952206	PEX26	0.00066	0.0188146
chr4	184602782	184606043	CDKN2AIP	0.00072	0.0188146
chr1	25098589	25164088	RUNX3	0.00094	0.0188146
chr8	142513110	142586512	FLJ43860	0.00305	0.0188146
chr15	32421208	32422654	NOLA3	0.00316	0.0188146
chr19	37874706	37896542	NUDT19	0.00102	0.0189323
chr8	41629901	41774297	ANK1	0.00194	0.0189323
chr12	84198166	84219692	ALX1	2e-05	0.0190342
chr9	35480123	35551889	RUSC2	0.00154	0.0190342
chr3	187771160	187786282	DNAJB11	0.00304	0.0190342
chr6	74282193	74287476	EEF1A1	0.00064	0.0191357
chr19	16083489	16105443	RAB8A	0.00064	0.0191357
chr9	36562904	36667678	MELK	0.00201	0.0191357
chr20	590239	604823	SCRT2	0.00049	0.0192758
chr22	36384682	36392885	PDXP	0.0006	0.0192758
chr12	15590552	15641602	PTPRO	0.00092	0.0192758
chr1	246969339	246969774	LOC646627	0.00097	0.0192758
chr5	60083372	60175858	ELOVL7	0.001	0.0192758
chr11	125678856	125720853	DCPS	0.00105	0.0192758
chr4	146299738	146320282	OTUD4	0.00175	0.0192758
chr9	95120301	95148517	C9orf129	0.00177	0.0192758
chr14	95740949	95780536	BDKRB2	0.0024	0.0192758
chr9	138966588	138969769	LCN12	0.003	0.0192758
chr3	99934261	99995924	ST3GAL6	0.00067	0.019391
chr5	32390213	32480601	ZFR	0.00086	0.019391
chrX	84145560	84231628	FAM121A	0.0011	0.019475
chr19	52598194	52614597	MEIS3	0.0017	0.019475
chr19	52113772	52200173	GRLF1	0.00187	0.019475
chr11	56823679	56848989	TNKS1BP1	0.00274	0.019475
chr14	19849369	19871297	CCNB1IP1	0.00078	0.0195894
chr17	38203178	38204230	CCDC56	0.00086	0.0195894
chr19	56049982	56055832	KLK3	0.00076	0.0196415
chr4	83958838	84031424	SEC31A	0.00078	0.0196415
chr8	71648226	71683158	TRAM1	0.00096	0.0196415
chr10	74121894	74317456	C10orf42	0.00189	0.0196415
chr17	35372751	35387545	GSDM1	0.00298	0.0196415
chr5	100248913	100266869	ST8SIA4	0.00326	0.0196415
chr2	73842838	73860730	DUSP11	0.00085	0.0197394
chr4	65872240	66218104	EPHA5	0.00094	0.0197394
chrX	115506879	115508165	LOC203413	0.00155	0.0197394
chr20	54477091	54527343	C20orf43	0.00058	0.0198213
chr1	54005977	54076763	TMEM48	0.00067	0.0198213
chr1	60131568	60165011	CYP2J2	0.00135	0.0198213
chr6	143785661	143813534	DEADC1	0.00246	0.0198213
chr17	70431964	70441234	OTOP2	0.00081	0.0199183
chr12	7398825	7488016	CD163L1	0.00083	0.0199183
chr11	64564951	64568875	SAC3D1	0.00097	0.0199183
chr11	119586956	119605859	OAF	0.00111	0.0200148
chr4	164269274	164307523	LOC92345	0.00121	0.0200148
chrX	71409177	71413866	RPS4X	0.00411	0.0200148
chr11	107533327	107598575	NPAT	0.001	0.0201264
chr2	201950175	202024499	TRAK2	0.00214	0.0201264
chr22	44446350	44619493	ATXN10	0.00079	0.0202378
chr3	99780981	99795131	CPOX	0.00199	0.0202378
chr7	128571947	128595907	TSPAN33	0.00081	0.0202547
chr17	17147404	17191700	NT5M	0.00103	0.0202547
chr10	97941452	98021316	BLNK	0.00107	0.0202547
chr16	85997352	86082961	ZCCHC14	0.00151	0.0202547
chr22	29280623	29290876	GAL3ST1	0.0016	0.0202547
chr11	72765360	72786166	TNFRSF19L	0.0019	0.0202547
chr11	85036692	85045227	TMEM126A	0.00212	0.0202547
chr20	43885262	43889360	TNNC2	0.00271	0.0202547
chr19	49023312	49044890	ZNF283	0.00087	0.0203493
chr1	200218388	200241897	RNPEP	0.00133	0.0203493
chr5	36187945	36219902	SKP2	0.00224	0.0203493
chr3	53099850	53139503	RFT1	0.00074	0.0204121
chr10	59942909	60258851	BICC1	0.00143	0.0204121
chr15	72620600	72677523	ARID3B	0.00146	0.0204121
chr3	71329725	71715830	FOXP1	0.00161	0.0204121
chr7	149104063	149161986	SSPO	0.00281	0.0204121
chr19	11738906	11754301	ZNF441	0.00065	0.0204745
chr17	44263370	44297227	CALCOCO2	0.00084	0.0204745
chr4	184476213	184478921	CLDN22	0.00084	0.0204745
chr19	52940619	52952126	GLTSCR2	0.00095	0.0204745
chr22	18243039	18309359	TXNRD2	0.00284	0.0204745
chr3	38470793	38509635	ACVR2B	0.00099	0.0205521
chr8	33462258	33478317	RBM13	0.00104	0.0205521
chr6	29663661	29664724	OR2H2	0.00244	0.0205521
chr2	86684026	86704489	RNF103	0.00348	0.0205521
chr1	38046555	38047713	C1orf122	0.00094	0.0206291
chr1	77949927	77998125	USP33	0.00099	0.0206291
chrX	57950922	57953792	ZXDA	0.00152	0.0206291
chr2	191548509	191587181	STAT1	0.00199	0.0206291
chr6	26231673	26232111	HIST1H2BC	0.00089	0.0207214
chr3	88281798	88288755	C3orf38	0.00091	0.0207214
chr1	162795560	163082933	PBX1	0.00104	0.0207214
chr16	3447992	3476964	FLJ14154	0.00119	0.0208289
chr17	36408972	36409664	KRTAP302	0.00283	0.0208289
chr14	92239909	92284765	LGMN	0.00093	0.0209046
chr1	210966118	211031762	C1orf48	0.00111	0.0209046
chr15	27001144	27197806	APBA2	0.00139	0.0209046
chr10	71908582	71998211	KIAA1274	0.00225	0.0209046
chr19	15086786	15097577	ILVBL	0.00184	0.0209956
chr5	150540806	150583847	CCDC69	0.00223	0.0209956
chr17	60955146	60988227	AXIN2	0.00314	0.0209956
chr4	88147176	88281215	AFF1	0.00066	0.0211606
chr12	102690218	102758914	NT5DC3	0.00092	0.0211606
chr6	170457768	170556161	KIAA1838	0.00096	0.0211606
chr7	55999789	56035365	GBAS	0.00107	0.0211606
chr7	23111926	23181446	KLHL7	0.00118	0.0211606
chr1	176164864	176205673	LZTR2	0.00142	0.0211606
chr11	69794470	69908148	PPFIA1	0.0019	0.0211606
chr8	40507269	40874500	ZMAT4	0.00061	0.0212029
chr20	57041595	57051296	C20orf45	0.00102	0.0212029
chr15	43102632	43154331	SORD	0.00154	0.0212029
chr14	20222175	20232185	ANG	0.00162	0.0212029
chr19	17527510	17554965	GLT25D1	0.00251	0.0212029
chr7	38691468	38693162	LOC340286	0.00362	0.0212029
chr5	45295109	45731977	HCN1	0.00099	0.0214287
chr1	154855709	154862142	HAPLN2	0.0019	0.0214287
chr9	116943917	117204744	2011-12-01	0.00262	0.0214287
chr16	65312299	65343026	DYNC1LI2	0.00384	0.0215492
chr19	53935958	53941978	IZUMO1	0.00187	0.0216695
chr12	122635028	122648634	TMED2	0.00083	0.0217092
chr8	22492587	22507748	PDLIM2	0.00087	0.0217092
chrX	13662800	13697391	OFD1	0.00119	0.0217092
chr1	143326315	143540167	NBPF20	0.00132	0.0217092
chr2	159360086	159380740	LOC92196	0.00151	0.0217092
chr6	32368452	32447634	C6orf10	0.00204	0.0217092
chr10	91077732	91090288	IFIT3	0.00109	0.0218127
chr14	23700261	23705612	ISGF3G	0.002	0.0218127
chr19	636545	646461	PRSSL1	0.00091	0.0218837
chr19	52682702	52710309	NAPA	0.00098	0.0218837
chr7	27187301	27191360	HOXA11	0.00126	0.0218837
chr12	14830679	14847668	WBP11	0.0016	0.0218837
chr17	17656110	17681050	SREBF1	0.00093	0.0219542
chr11	56266880	56267863	OR9G4	0.00196	0.0219542
chr17	7264402	7265674	C17orf83	0.00202	0.0219542
chr3	11289101	11571556	ATG7	0.00228	0.0219542
chr1	210926382	210939950	SNFT	0.00114	0.0220405
chr2	95621492	95629194	TRIM43	0.00271	0.0220405
chr7	151773256	151775287	CCT8L1	0.00349	0.0220405
chr10	105781035	105835628	COL17A1	0.00057	0.0221264
chr15	50836644	50869501	ONECUT1	0.00082	0.0221264
chr1	43628142	43645151	C1orf84	0.00102	0.0221264
chr14	88150956	88328910	EML5	0.00096	0.0222442
chr9	70161634	70335796	PGM5	0.00044	0.0223457
chr15	62766825	62782515	OAZ2	0.00158	0.0223457
chr1	171736226	171838803	SLC9A11	0.00127	0.022398
chr9	103223479	103237926	ALDOB	0.00137	0.022398
chr1	100957884	100977187	VCAM1	0.0018	0.022398
chr11	1585370	1586269	KRTAP503	0.00209	0.022398
chr4	89661157	89663978	PIGY	0.00227	0.022398
chr2	32102475	32118348	LOC84661	0.0007	0.0224499
chr14	49866470	49932367	CDKL1	0.00107	0.0224499
chrX	134247385	134305623	ZNF75	0.00109	0.0224499
chr3	133619242	133740565	DNAJC13	0.00161	0.0224499
chr20	62207627	62208628	NPBWR2	0.00222	0.0224499
chr2	657974	667439	TMEM18	0.00148	0.0225339
chr20	61394982	61432728	COL20A1	0.00218	0.0225339
chr6	28400708	28411904	ZNF323	0.00235	0.0225339
chr11	64079673	64095574	SLC22A11	0.00234	0.0226501
chr11	118483302	118493036	TMEM24	0.00114	0.0227334
chr2	230607943	230641863	SLC16A14	0.00116	0.0227334
chr12	74071155	74104087	MGC39497	0.0016	0.0227334
chr11	8898198	8911129	C11orf16	0.00132	0.0228328
chr15	43172143	43193651	DUOX2	0.0018	0.0228328
chr6	167456230	167472619	CCR6	0.00124	0.0228826
chr6	27948905	27949268	HIST1H4L	0.00129	0.0228826
chr1	111635006	111664707	CHIA	0.00155	0.0228826
chr6	160462852	160499738	SLC22A1	0.00237	0.0228826
chr3	142525744	142651322	ZBTB38	0.00365	0.0228826
chr11	102318934	102331672	MMP13	0.00107	0.0229485
chr11	116803698	117173186	DSCAML1	0.0012	0.0229485
chr15	67493741	67527813	KIF23	0.00145	0.0229485
chr16	18723676	18844887	SMG1	0.0018	0.0229485
chr7	50625259	50828652	GRB10	0.00109	0.0230467
chr1	159899563	159914575	FCGR2B	0.00242	0.0230467
chr1	89218709	89231104	KAT3	0.00108	0.0231118
chr19	40670069	40673196	UNQ467	0.00108	0.0231118
chr2	19414727	19421853	OSR1	0.00157	0.0231118
chr11	6847561	6848473	OR10A2	0.00169	0.0231118
chr7	128652099	128857287	KIAA0828	0.00088	0.0232094
chr20	3587939	3592046	GFRA4	0.00361	0.0232094
chr10	92970348	93034000	PCGF5	0.00083	0.0233708
chrX	14457570	14659850	GLRA2	0.0011	0.0233708
chr11	76516963	76603932	MYO7A	0.00115	0.0233708
chr1	118273913	118304572	WDR3	0.00145	0.0233708
chr2	20748298	20886308	C2orf43	0.00195	0.0233708
chr22	38296703	38415684	CACNA1I	0.00248	0.0233708
chr7	29486010	29520468	CHN2	0.00124	0.0234509
chr2	189306709	189363076	DIRC1	0.00125	0.0234509
chrX	13640281	13662648	TRAPPC2	0.00143	0.0234509
chr11	4564618	4565670	OR52I2	0.00092	0.0235307
chr19	19164007	19173677	RFXANK	0.00136	0.0235307
chr17	64375025	64463128	ABCA8	0.00511	0.0235307
chr8	145660017	145661657	CYHR1	0.0031	0.0236434
chr2	201462390	201476898	NIF3L1	0.00124	0.0237226
chrX	19463750	19727790	SH3KBP1	0.00189	0.0237226
chr3	185300660	185307476	HTR3E	0.00342	0.0237226
chr10	70150976	70221313	CCAR1	0.00181	0.0238348
chr10	38278800	38305459	ZNF25	0.00191	0.0239134
chr5	38294289	38500405	FLJ39155	0.0023	0.0239134
chr12	75681984	75771605	ZDHHC17	0.00246	0.0239134
chr12	67290918	67340642	RAP1B	0.00121	0.0239749
chr5	108111421	108551272	FER	0.00127	0.0239749
chr10	38157904	38186492	ZNF248	0.0014	0.0239749
chr19	52504943	52517167	C5AR1	0.0039	0.0239749
chr4	72078255	72115477	DCK	0.00062	0.0240527
chr1	149409086	149415171	TMOD4	0.00116	0.0240527
chr11	26310253	26641412	TMEM16C	0.00376	0.0240527
chr3	109362349	109423938	IFT57	0.0013	0.0241303
chr9	17125037	17493915	C9orf39	0.00168	0.0241303
chr3	185540951	185546756	C3orf40	0.00252	0.0241303
chr1	198642049	198645789	ZNF281	0.00098	0.024174
chr3	124486088	124650082	ADCY5	0.00107	0.024174
chr1	115017244	115039699	AMPD1	0.00112	0.024174
chr9	92411933	92444928	DIRAS2	0.00155	0.024174
chr19	58590208	58607073	LOC91661	0.00165	0.024174
chr17	70520374	70528950	ICT1	0.00101	0.0242677
chr1	207996146	208022287	TRAF3IP3	0.00242	0.0242677
chr4	140198320	140280056	ELF2	0.00225	0.0245049
chr3	199002541	199082853	LRCH3	0.00115	0.0245809
chr12	132167109	132194329	ZNF140	0.00132	0.0245809
chr1	177601737	177790491	C1orf125	0.00144	0.0245809
chr9	78416111	78710823	C9orf65	0.00149	0.0246736
chr19	55985483	55990293	ACPT	0.00167	0.0246736
chr3	3056307	3074644	CNTN4	0.0017	0.0247321
chr20	25007194	25010767	VSX1	0.00194	0.0247321
chr6	155620481	155677318	TFB1M	0.00329	0.0247321
chr9	88749098	88751924	GAS1	0.00356	0.0247321
chr8	77756069	77942076	ZFHX4	0.00114	0.0247394
chr19	40679962	40696394	ZD52F10	0.00144	0.0247394
chr17	36227895	36232373	KRT10	0.00241	0.0247394
chr12	12984977	12994585	GPRC5D	0.00243	0.0247394
chr1	110683467	110690826	RBM15	0.0026	0.0247394
chr18	38577189	38949655	RIT2	0.00262	0.0247394
chr1	23705508	23730300	E2F2	0.00412	0.0247394
chr19	11693079	11710760	HSZFP36	0.00163	0.0248141
chr13	24236300	24352056	RNF17	0.00188	0.0248141
chr14	21107774	21108715	OR10G3	0.00298	0.0248141
chr4	103771690	103901196	MANBA	0.00134	0.0249055
chr20	62149524	62151423	SOX18	0.00205	0.0249055
chr12	25096507	25152535	LRMP	0.00143	0.0249796
chr19	13767273	13804044	ZSWIM4	0.00215	0.0249796
chr1	20311027	20318595	PLA2G2D	0.00314	0.0249796
chr17	53921896	53950211	MTMR4	0.00154	0.0250195
chr7	43882027	43912756	URG4	0.00155	0.0250195
chr19	19117378	19163933	MEF2B	0.00159	0.0250195
chr22	36195048	36212331	MFNG	0.00197	0.0250195
chr21	30724464	30724945	KRTAP1304	0.00341	0.0250195
chr9	94415286	94472368	IPPK	0.00163	0.025127
chr1	167342570	167368584	ATP1B1	0.00146	0.0251832
chr22	31526801	31589027	TIMP3	0.00182	0.0251832
chr8	70747131	70909762	SLCO5A1	0.00221	0.0251832
chr12	8557402	8566225	CLEC4D	0.00511	0.0251832
chr1	167368398	167603810	NME7	0.00146	0.0252562
chr7	89712460	89777614	FLJ21062	0.00275	0.0252562
chr13	110328888	110365417	ANKRD10	0.00303	0.0252562
chr19	59652211	59665008	LENG8	0.00108	0.0253629
chr7	140019421	140041377	ADCK2	0.00122	0.0254353
chr7	142279081	142293599	TRPV6	0.00224	0.0254353
chr1	154700143	154737153	MEF2D	0.00229	0.0254353
chrX	23982985	24006846	EIF2S3	0.0024	0.0255416
chr2	176689737	176692915	HOXD10	0.00203	0.0256306
chr19	4243228	4253428	MGC23244	0.00295	0.0256306
chr12	54364622	54387894	ITGA7	0.00117	0.0256678
chr19	45168912	45179191	PSMC4	0.00127	0.0256678
chr1	148137824	148138969	BOLA1	0.00162	0.0256678
chr12	68039798	68070842	YEATS4	0.00279	0.0256678
chr19	56908176	56919033	HAS1	0.00389	0.0256678
chr9	99040599	99179390	KIAA1529	0.00127	0.0257219
chr8	122694720	122722811	HAS2	0.00201	0.0257219
chr19	48844571	48866342	PLAUR	0.00274	0.0257219
chr14	23838937	23844214	C14orf21	0.00276	0.0257219
chr22	45018574	45024857	LOC150383	0.00178	0.0258099
chr12	107563017	107649424	CORO1C	0.00237	0.0258099
chr2	201443924	201462244	PPIL3	0.00149	0.0258978
chr4	85809718	86106568	WDFY3	0.00296	0.0258978
chr5	72957738	73243284	RGNEF	0.00101	0.0259682
chr13	50381927	50428901	FLJ11712	0.0021	0.0259682
chr19	10305453	10311300	ICAM3	0.00388	0.0259682
chr14	20493469	20494434	RNASE2	0.00125	0.0260211
chr9	34541430	34579722	CNTFR	0.0015	0.0260211
chr4	187307320	187330811	DKFZP564J102	0.00255	0.0260211
chr17	77795530	77824862	CSNK1D	0.00321	0.0260211
chr9	90795662	90800875	C9orf47	0.00174	0.0261082
chr11	124944507	124959784	EI24	0.00367	0.0261082
chr16	88102305	88151674	SPG7	0.00282	0.026195
chr11	89125600	89126791	LOC120126	0.0042	0.026195
chr1	37805004	37834083	GNL2	0.00383	0.0264027
chr15	60243028	60244774	NLF2	0.00435	0.0264027
chr5	161045235	161062176	GABRA6	0.0015	0.0264194
chr20	33720024	33750688	NFS1	0.00151	0.0264194
chr16	56286226	56322868	CCDC135	0.0019	0.0264194
chr18	27210737	27247877	DSG4	0.00197	0.0264194
chr16	46835711	46944908	LONPL	0.00234	0.0264194
chrX	55052213	55074136	ALAS2	0.0028	0.0264194
chr20	33750645	33752315	C20orf52	0.00151	0.0265226
chr16	3055785	3059668	IL32	0.0014	0.0266083
chr4	71492589	71507591	AMBN	0.00141	0.0266083
chr6	117910512	117997711	DCBLD1	0.00374	0.0267112
chr6	30752144	30761963	KIAA1949	0.00143	0.0267964
chr6	7486868	7531945	DSP	0.00197	0.0267964
chr17	15788955	15819935	ADORA2B	0.00147	0.0268639
chr11	35922187	36209417	LDLRAD3	0.00154	0.0268639
chr9	37412706	37426986	GRHPR	0.00308	0.0268639
chr1	77520874	77798240	AK5	0.00204	0.0269312
chr2	102744966	102800302	FLJ30294	0.00244	0.0269312
chrX	47396139	47403504	UXT	0.00277	0.0269312
chr1	18306826	18577563	IGSF21	0.00255	0.0270157
chr19	59510165	59516221	LILRA5	0.00269	0.0270157
chr11	57122280	57138902	SERPING1	0.00154	0.0270824
chr1	39917238	39929676	HPCAL4	0.00176	0.0270824
chr4	37638450	37639026	PTTG2	0.00306	0.0270824
chr12	4788602	4792839	KCNA6	0.00207	0.0271664
chr19	3087190	3114766	GNA15	0.00224	0.0271664
chr2	9641557	9688557	YWHAQ	0.00132	0.0272326
chr11	133707018	133751427	LOC89944	0.00167	0.0272326
chr3	115330246	115380589	DRD3	0.00182	0.0272326
chr17	62767081	62793183	PSMD12	0.00157	0.027281
chr12	47945131	47953380	TUBA1C	0.00242	0.027281
chr5	134697969	134763476	H2AFY	0.0028	0.027281
chr9	98443354	98457420	C9orf21	0.00537	0.027281
chr17	53702215	53713295	MPO	0.00268	0.0273819
chr3	9962225	9969078	PRRT3	0.00138	0.0274297
chr20	39464583	39680547	CHD6	0.0024	0.0274297
chr5	112224891	112231502	SRP19	0.00272	0.0274297
chr1	156701975	156702915	OR10K1	0.0031	0.0274297
chr1	227633617	227636466	ACTA1	0.0016	0.0276129
chr18	50409387	50417722	C18orf26	0.00378	0.0276129
chr1	65658905	65875408	LEPR	0.00555	0.0276129
chr13	106618879	107317084	LOC728215	0.00136	0.0276776
chr19	17573136	17660401	UNC13A	0.00188	0.0276776
chr19	1903527	1905548	C19orf34	0.00206	0.0276776
chr7	102527466	102576739	NAPE0PLD	0.00163	0.0278418
chr4	171217948	171247947	AADAT	0.00182	0.0278418
chr10	18280826	18372218	SLC39A12	0.00226	0.0278418
chr9	35726863	35739225	GBA2	0.0027	0.0278418
chr1	78858736	78880657	IFI44L	0.00215	0.0279236
chr10	124310170	124393242	DMBT1	0.0039	0.0279236
chr1	92318480	92385985	BTBD8	0.00225	0.0280231
chr15	75125386	75150568	TSPAN3	0.00078	0.0280509
chr17	55291632	55325078	TUBD1	0.00169	0.0280509
chr8	101602177	101641188	ANKRD46	0.00279	0.0280509
chr20	5473079	5539672	KIAA1434	0.00369	0.0280509
chr12	24855547	24993499	BCAT1	0.00486	0.0280509
chrX	128867839	128891408	UTP14A	0.00175	0.028132
chr1	143920467	143997269	NOTCH2NL	0.00287	0.028132
chrX	21784523	21785642	YY2	0.00177	0.0281771
chr17	26668801	26672843	EVI2A	0.00196	0.0281771
chr11	62814005	62835822	SLC22A10	0.0026	0.0281771
chr19	47426177	47438576	GSK3A	0.00277	0.0281771
chr4	39132141	39136963	RPL9	0.0023	0.0282578
chr6	139391511	139406132	C6orf115	0.00269	0.0282578
chr20	60552198	60559176	FLJ30313	0.00276	0.0283382
chr20	12937626	13095411	SPTLC2L	0.00471	0.0283382
chr17	46151975	46185069	CROP	0.0021	0.0285344
chr10	94040899	94103701	2011-03-05	0.0029	0.0285344
chr19	45938600	45948248	C19orf54	0.00164	0.0285963
chr15	88129129	88159076	ANPEP	0.00171	0.0285963
chr16	68890572	68925230	DDX19B	0.0018	0.0285963
chr16	66535730	66560026	SLC12A4	0.00284	0.028676
chr10	99364299	99383903	C10orf83	0.00333	0.028676
chr14	99912702	100066391	WDR25	0.00231	0.0287735
chr20	14252642	14266270	FLRT3	0.00282	0.0289864
chr11	10775169	10787158	EIF4G2	0.00196	0.0290471
chr2	86280090	86293480	MRPL35	0.00206	0.0290471
chr10	116044574	116154505	KIAA1914	0.00367	0.0290471
chr6	108298215	108386086	SEC63	0.00209	0.0291259
chr22	17280294	17304066	PRODH	0.00307	0.0291259
chr1	109653714	109742086	SORT1	0.00148	0.0291862
chr13	49487390	49493058	KCNRG	0.0017	0.0291862
chr14	35072998	35076011	INSM2	0.0018	0.0291862
chr5	73958990	73972273	ENC1	0.00111	0.0292463
chr13	18645919	18653936	TUBA2	0.00181	0.0292463
chrX	69199065	69200754	OTUD6A	0.00304	0.0292463
chr8	69027156	69180208	DEPDC2	0.00113	0.0293244
chr2	169631790	169660923	DHRS9	0.00376	0.0293244
chr6	21701950	21706826	SOX4	0.00252	0.029384
chr6	27966072	27966549	HIST1H3J	0.00276	0.029384
chr12	27125256	27126722	LOC728858	0.00295	0.029384
chr17	23959108	23965338	FLJ25006	0.00172	0.0294434
chr14	62911107	63079832	PPP2R5E	0.00228	0.0294434
chr1	165456766	165651941	POU2F1	0.00309	0.0294434
chr7	148475750	148511049	ZNF398	0.00147	0.0295392
chr2	169691864	169927368	LRP2	0.00197	0.0295798
chr14	57736585	57772106	ACTR10	0.00232	0.0295798
chr7	123903660	123904245	LOC392982	0.00283	0.0295798
chr19	13178256	13478274	CACNA1A	0.00366	0.0295798
chr1	159334777	159336758	KARCA1	0.00213	0.0296569
chr20	9963696	9985405	ANKRD5	0.00365	0.0296569
chr11	46595702	46652643	KIAA0652	0.00139	0.0297154
chr2	96622637	96667810	FLJ10081	0.00269	0.0297154
chr17	19377758	19422938	FLJ10847	0.00365	0.0297154
chr2	32244436	32300313	SLC30A6	0.00198	0.0297371
chr6	25760407	25809985	SCGN	0.00265	0.0297371
chr2	121811824	122123522	CLASP1	0.0032	0.0297371
chr11	58732558	58737070	MPEG1	0.00328	0.0297371
chr3	195542188	195553350	CPN2	0.00354	0.0297371
chr1	232107301	232526885	SLC35F3	0.00155	0.0297587
chr2	236768253	236837727	ASB18	0.00174	0.0297587
chr9	15543096	15961895	C9orf93	0.00214	0.0297587
chr22	43939215	43962552	NUP50	0.00259	0.0297587
chr8	143863299	143865010	LY6D	0.00309	0.0297587
chr18	53418891	53440175	NARS	0.00164	0.0298166
chr22	44825002	44828688	FLJ10945	0.00208	0.0298166
chr9	134744110	134755239	C9orf9	0.00312	0.0298166
chr7	26207848	26219499	CBX3	0.00169	0.0298925
chr4	156899664	156947506	GUCY1B3	0.0031	0.0298925
chr12	52861518	52869024	SMUG1	0.00191	0.0299865
chr15	75500297	75564998	HMG20A	0.00299	0.0300621
chr12	88437322	88442666	GALNT4	0.00529	0.0300621
chr17	7563763	7677783	DNHD3	0.00165	0.0301008
chr8	90839109	90872432	RIPK2	0.00177	0.0301008
chr3	198961079	198995581	FYTTD1	0.00256	0.0301008
chr13	34946348	34948788	MAB21L1	0.00286	0.0301008
chr17	70546549	70554669	ATP5H	0.00154	0.0301211
chr1	89602023	89626307	GBP6	0.00275	0.0301211
chr4	55957113	55987099	TPARL	0.0028	0.0301211
chr10	69314432	69348147	SIRT1	0.00316	0.0301211
chr8	67507271	67543598	ADHFE1	0.00372	0.0301211
chr11	129274811	129377940	PRDM10	0.00209	0.0301412
chr17	3065664	3066592	OR1A1	0.00213	0.0301412
chr11	33836698	33870412	LMO2	0.00232	0.0301412
chr8	76059530	76109346	CRISPLD1	0.00263	0.0301412
chr15	48988237	49085389	AP4E1	0.00442	0.0301412
chr11	117903419	117906950	LOC143941	0.00184	0.0301794
chr5	78944151	79017858	PAPD4	0.00214	0.0301794
chr19	54095852	54118337	NUCB1	0.00257	0.0301794
chr15	71522551	71639404	LOC283677	0.00379	0.0301794
chr19	5406425	5407867	ZNRF4	0.00213	0.030272
chr19	18565046	18578660	CRLF1	0.00175	0.0303098
chr17	36830334	36834348	KRTHA7	0.00409	0.0303098
chr17	35314375	35328429	GSDML	0.00413	0.0303098
chr8	145456863	145485928	BOP1	0.00486	0.0303098
chr12	92487728	92494109	SOCS2	0.00181	0.0303474
chr5	41178092	41249369	C6	0.00206	0.0303474
chr8	110655580	110730308	GOLSYN	0.00271	0.0303474
chr22	30125538	30160171	DRG1	0.00272	0.0303474
chr19	47416331	47424193	ZNF526	0.00174	0.030403
chr8	104900591	105334627	RIMS2	0.00186	0.030403
chr19	12917653	12925455	RAD23A	0.00274	0.030403
chr19	42000170	42021124	ZNF790	0.00203	0.0304402
chr16	55249355	55250713	MT1F	0.00272	0.0304402
chr19	48702711	48723236	ETHE1	0.00364	0.0304402
chr6	117063473	117096650	C6orf113	0.00449	0.0304402
chr4	79002828	79092968	MRPL1	0.00307	0.0306234
chr13	20964839	21076307	EFHA1	0.00541	0.0306234
chr17	8573976	8588879	CCDC42	0.00209	0.0306599
chr9	76302071	76491935	RORB	0.0021	0.0306599
chr11	3804783	3818789	RHOG	0.00261	0.0306599
chr17	8132713	8134128	RANGNRF	0.00521	0.0306599
chr20	30329127	30386470	KIF3B	0.00168	0.0306781
chr1	173235514	173247786	CACYBP	0.00216	0.0306781
chr19	6445329	6453330	TUBB4	0.0028	0.0306781
chr17	16283086	16286065	C17orf45	0.00282	0.0306781
chrX	18090971	18148924	CXorf20	0.0033	0.0306781
chr2	43968391	44076648	LRPPRC	0.00234	0.0307325
chr18	3443771	3448404	TGIF	0.00397	0.0307325
chr2	211948686	213111597	ERBB4	0.00446	0.0307325
chr18	59207406	59240732	VPS4B	0.00196	0.0307867
chr20	47953337	47965475	SPATA2	0.00257	0.0307867
chr17	4434042	4458363	FLJ42461	0.00365	0.0307867
chr3	120781212	120791481	ADPRH	0.00186	0.0308226
chr4	189249420	189263402	FLJ25801	0.00337	0.0308226
chrX	102498035	102500051	WBP5	0.00461	0.0308226
chr10	35524835	35541891	CREM	0.00472	0.0308226
chr4	123519617	123570389	Tenr	0.00322	0.0308946
chr19	4920131	5104606	JMJD2B	0.00408	0.0308946
chr15	34970524	35180792	MEIS2	0.00531	0.0309847
chr1	16449146	16551535	FBXO42	0.0022	0.0310748
chr6	42126228	42156621	TBN	0.00219	0.031128
chr6	96132133	96164047	MANEA	0.00285	0.031128
chr11	20342262	20345776	HTATIP2	0.00324	0.031128
chr17	45221069	45261455	MYST2	0.00421	0.0311994
chr10	105717459	105777332	SLK	0.00503	0.0311994
chr2	131203192	131204379	GPR148	0.00265	0.0312523
chr3	52230137	52235219	TLR9	0.00266	0.0312523
chr2	61986306	62216708	COMMD1	0.00381	0.0312523
chr9	73954112	74056959	GDA	0.0056	0.0313417
chr12	6598261	6615548	GPR92	0.00204	0.0314126
chr16	25135785	25147753	AQP8	0.00221	0.0314126
chr11	123398929	123399863	OR10G9	0.00326	0.0315018
chr4	158216787	158312298	GLRB	0.00303	0.0316798
chr17	68791358	68819738	CDC42EP4	0.00458	0.0316798
chr10	101078845	101144077	CNNM1	0.00174	0.0317315
chr17	4876620	4879451	GPR172B	0.00219	0.0317315
chr4	140856995	141294683	MAML3	0.00227	0.0317315
chr19	2705711	2734354	SGTA	0.00306	0.0318202
chr20	61963009	61964785	C20orf135	0.00219	0.0318902
chr6	114364021	114399047	HDAC2	0.00495	0.0318902
chr13	48582449	48681915	FNDC3A	0.00123	0.03196
chr15	55455996	55630212	CGNL1	0.00255	0.03196
chr6	36103550	36186513	MAPK14	0.00219	0.0320296
chr6	11088978	11152610	ELOVL2	0.00428	0.0320296
chr13	51334117	51338373	CCDC70	0.0018	0.0320805
chr2	176695333	176697770	HOXD9	0.00219	0.0320805
chr12	52960754	52965295	HNRPA1	0.00241	0.0320805
chrX	133198742	133207474	LOC347475	0.00313	0.0321684
chrX	11039372	11051122	HCCS	0.00237	0.0322376
chr1	152787674	152797744	UBE2Q1	0.00304	0.0322376
chr11	46721659	46824419	CKAP5	0.00209	0.0322693
chr1	31118568	31154067	SDC3	0.00304	0.0322693
chr6	167624890	167649491	UNC93A	0.00411	0.0322693
chr12	54080579	54081516	OR6C65	0.0043	0.0322693
chr3	5138929	5197599	ARL8B	0.00402	0.0323568
chr17	5126281	5229856	RABEP1	0.00168	0.0324254
chr3	49133550	49145603	LAMB2	0.0045	0.0324254
chr5	94040329	94057327	ANKRD32	0.00302	0.0324752
chr19	53664423	53674457	PSCD2	0.00312	0.0324752
chr17	53602015	53602938	OR4D2	0.00339	0.0324752
chr16	66484715	66521081	PSKH1	0.00247	0.0325623
chr13	19694100	19704456	GJB6	0.00229	0.0326305
chr1	156953583	156954577	OR6K3	0.0023	0.0326305
chr11	67576903	67645434	CHKA	0.0019	0.0326798
chrX	80255855	80263772	NSBP1	0.00256	0.0326798
chrX	37093545	37201463	PRRG1	0.00585	0.0326798
chrX	24079728	24142548	ZFX	0.0032	0.0327289
chr14	22911857	22915445	IL17E	0.00355	0.0327289
chr4	185807895	185853106	FLJ33167	0.00401	0.0327289
chr11	73719008	73787150	PGM2L1	0.00229	0.0327591
chr16	23597701	23609190	PLK1	0.00354	0.0327591
chr1	144227739	144235088	PEX11B	0.00472	0.0327591
chr6	31186980	31188311	C6orf15	0.00586	0.0327591
chrX	48803459	48814453	JM11	0.0024	0.0328453
chr1	163898072	163934524	ALDH9A1	0.00227	0.0328752
chr14	54665624	54681900	LGALS3	0.00254	0.0328752
chr19	15218848	15252262	BRD4	0.00263	0.0328752
chr17	43961805	43963271	HOXB1	0.00332	0.0328752
chr20	30409813	30490782	ASXL1	0.00396	0.0329612
chr12	54423333	54430331	GDF11	0.0021	0.032972
chr17	7063876	7069308	ACADVL	0.00264	0.032972
chr1	57236166	58488799	DAB1	0.00268	0.032972
chr10	97879461	97913500	ZNF518	0.00273	0.032972
chrX	148575478	148604507	MAGEA11	0.00578	0.032972
chr11	5329313	5330251	OR51B6	0.00505	0.0332661
chr5	135310498	135318622	LECT2	0.00266	0.0333137
chr19	62483664	62497248	ZNF460	0.00401	0.0333137
chr4	166199749	166201156	TRIM75	0.00532	0.0333137
chr10	76256384	76462645	MYST4	0.00414	0.0333989
chr4	78297550	78306970	CCNG2	0.00235	0.0334462
chr14	21203136	21204076	OR4E2	0.00311	0.0334462
chr15	22471633	22479685	C15orf2	0.00356	0.0334462
chr15	66133625	66267456	PIAS1	0.00265	0.0335311
chr14	54684600	54728149	DLG7	0.00468	0.0336159
chr20	4659928	4669314	PRNT	0.00238	0.0336627
chr3	166179379	166278976	SI	0.0024	0.0336627
chr9	132309914	132366481	ASS1	0.00351	0.0336627
chr4	129201952	129351737	LARP2	0.0027	0.0337093
chr4	56899215	56948395	AASDH	0.00307	0.0337093
chrX	108771221	108863275	ACSL4	0.0038	0.0337093
chr17	15820601	15843731	SWS1	0.00235	0.0337937
chr22	38720898	38755989	FAM83F	0.00216	0.033859
chr21	16024366	16174248	USP25	0.00345	0.033859
chr12	40992155	41006199	ZCRB1	0.00274	0.0338861
chr6	37043895	37061927	MTCH1	0.00291	0.0338861
chr1	159336970	159354490	PFDN2	0.00301	0.0338861
chr16	4322225	4329599	GLIS2	0.00443	0.0338861
chr5	96241023	96279367	LRAP	0.00198	0.033951
chr18	148482	203739	USP14	0.00264	0.033951
chr11	70937113	70938301	KRTAP509	0.00323	0.0340349
chr9	114799220	114814293	LOC169834	0.00258	0.0340996
chr11	33520452	33652222	C11orf41	0.00277	0.0340996
chr17	40456239	40493912	DCAKD	0.00237	0.034126
chr5	129268421	129550225	CSS3	0.00271	0.034126
chr11	65838533	65841091	CD248	0.00281	0.034126
chr19	17221848	17236544	USHBP1	0.0052	0.034126
chr5	137301540	137396701	C5orf5	0.0027	0.0344143
chr8	38208263	38238143	DDHD2	0.00285	0.0344208
chr18	5880183	5882103	TTMA	0.00349	0.0344208
chr15	77001146	77024475	CTSH	0.00383	0.0344208
chr6	46625404	46728482	CYP39A1	0.00388	0.0344208
chrX	153908257	153938384	FUNDC2	0.00453	0.0344208
chr10	118420692	118492075	HSPA12A	0.0032	0.0344846
chr5	94068956	94646035	MCTP1	0.00336	0.0344846
chr7	107171821	107187260	CBLL1	0.0023	0.0345675
chr10	119032595	119124927	PDZD8	0.00314	0.034631
chr8	42350743	42353831	DKK4	0.00442	0.034631
chr16	70646008	70652458	HP	0.00338	0.0347136
chr19	11135946	11167496	ANKRD25	0.00487	0.0347577
chr5	1103488	1165172	SLC12A7	0.00542	0.0347577
chr7	143083114	143085776	CTAGE6	0.00681	0.0347577
chr1	241354353	241485331	CEP170	0.00258	0.0348401
chr15	69189636	69194893	LOC196993	0.00247	0.0349082
chr14	29115439	29466650	PRKD1	0.00252	0.0349082
chr7	91408127	91577925	AKAP9	0.0026	0.0349082
chr20	9443270	9459171	C20orf103	0.00288	0.0349082
chr19	63765096	63776754	ZNF42	0.00311	0.0349082
chr8	67636967	67687729	MYBL1	0.00393	0.0349082
chr19	12810347	12846765	MAST1	0.00449	0.0349082
chr22	19391978	19543070	PI4KA	0.00283	0.0349902
chr11	27472699	27484879	LIN7C	0.00363	0.0350527
chr11	27633017	27699872	BDNF	0.00363	0.0350527
chr13	49384842	49408477	C13orf1	0.00513	0.0351344
chr17	5230143	5263720	NUP88	0.00198	0.0351626
chr2	96172643	96174906	DUSP2	0.00272	0.0351626
chr19	16521647	16544193	SLC35E1	0.00275	0.0351626
chr1	159986204	159993575	DUSP12	0.00289	0.0351626
chr11	104318804	104344535	CASP4	0.00296	0.0351626
chr13	40261596	40282246	SLC25A15	0.00328	0.0351626
chr22	16501484	16591987	BCL2L13	0.0033	0.0351626
chr5	76408287	76418786	ZBED3	0.00355	0.0351626
chr20	2621523	2688754	EBF4	0.00412	0.0351626
chr7	94953219	95005005	ASB4	0.00301	0.0352245
chr8	27149732	27171820	STMN4	0.00327	0.0352245
chr12	99185679	99258043	SCYL2	0.00269	0.0353866
chr6	114285219	114291345	MARCKS	0.00345	0.0353866
chr10	103976132	103979332	ELOVL3	0.00261	0.0354289
chr7	39012932	39470915	POU6F2	0.00262	0.0354289
chr16	56349631	56393940	KIFC3	0.00446	0.0354289
chr9	93881166	93917511	SPTLC1	0.00275	0.0354518
chr15	48787030	48845202	SPPL2A	0.00333	0.0354518
chr19	51842709	51849754	MGC15476	0.00401	0.0354518
chr20	57037128	57040817	ATP5E	0.00413	0.0354518
chr10	15187776	15250701	NMT2	0.00248	0.0354746
chr10	102273487	102279626	NDUFB8	0.00337	0.0354746
chrX	16647675	16689254	SYAP1	0.00453	0.0354746
chr15	38319367	38356979	PAK6	0.00513	0.0354746
chr13	50694507	50753617	FLJ30707	0.00258	0.0355357
chr1	33710818	33734582	ZSCAN20	0.00368	0.0355357
chr17	30786227	30799885	SLFN13	0.00288	0.0355775
chr8	87595787	87642842	CPNE3	0.00331	0.0355775
chr1	167630737	167663294	C1orf114	0.00499	0.0355775
chr6	66101526	66346418	EGFL11	0.00281	0.0356383
chr1	203740349	203768538	PCTK3	0.00356	0.0356383
chr8	131133534	131483399	DDEF1	0.00463	0.0357183
chr7	39572533	39578996	C7orf36	0.00253	0.0357267
chr3	198882655	198948170	KIAA0226	0.00264	0.0357267
chrX	153717263	153904192	F8	0.00264	0.0357267
chr12	47022178	47030268	ZNF641	0.00284	0.0357267
chr12	86897946	86947307	C12orf50	0.00288	0.0357267
chr14	22586709	22594875	CDH24	0.00325	0.0357267
chr14	22597615	22634663	ACIN1	0.00325	0.0357267
chr16	15435825	15589418	C16orf45	0.00329	0.0357267
chr11	77824890	77963367	NARS2	0.00355	0.0357267
chr19	57084300	57100059	ZNF649	0.00383	0.0357267
chr9	84787136	84867863	RASEF	0.00385	0.0357267
chr15	29406374	29457393	KLF13	0.00436	0.0357267
chr19	56251275	56260179	KLK13	0.0046	0.0357267
chrX	30581460	30658645	GK	0.00461	0.0357267
chr6	132658887	132764357	MOXD1	0.00502	0.0357267
chr5	133335505	133368332	VDAC1	0.00439	0.035806
chr15	70364122	70399579	BRUNOL6	0.00263	0.0358277
chr22	37407899	37410709	TOMM22	0.00284	0.0358277
chr7	150757989	150768032	CRYGN	0.00461	0.0358277
chr6	10856035	10865196	TMEM14B	0.00532	0.0358277
chr15	61986287	62125574	DAPK2	0.00232	0.0358684
chr10	5720836	5748547	ASB13	0.00253	0.0358684
chrX	106197026	106248690	FLJ11016	0.00396	0.0358684
chr5	156278948	156322844	TIMD4	0.00239	0.0358899
chr8	17445205	17472352	SLC7A2	0.00281	0.0358899
chr3	127207890	127285824	SLC41A3	0.00316	0.0358899
chrX	47541296	47549521	WASF4	0.00616	0.0358899
chr19	12724406	12730271	BEST2	0.00408	0.0359685
chr16	88542651	88553274	FLJ20186	0.0027	0.0360088
chr8	92330691	92479554	SLC26A7	0.00301	0.0360088
chr12	63132203	63182158	TBK1	0.00442	0.0360088
chr22	28206218	28217274	NEFH	0.00314	0.0360873
chr3	188043156	188058944	ADIPOQ	0.00363	0.0361656
chr1	243384909	243933051	KIF26B	0.00521	0.0362247
chr19	10086690	10091599	EIF3S4	0.0053	0.0362247
chr2	231629852	231745717	PSMD1	0.00422	0.0363028
chr13	76352304	76358541	KCTD12	0.00388	0.0363424
chr2	74610039	74614191	HTRA2	0.00544	0.0363424
chr15	92642498	92823267	MCTP2	0.00599	0.0363424
chr7	73341740	73458208	CYLN2	0.00254	0.0363819
chr6	13577487	13594394	C6orf114	0.00293	0.0363819
chr17	46267603	46274708	WFIKKN2	0.00464	0.0363819
chr1	22909917	23114409	EPHB2	0.00263	0.0364021
chr5	140326535	140329188	PCDHAC2	0.00332	0.0364021
chrX	150635163	150642318	FATE1	0.00463	0.0364021
chr3	124268654	124363565	PDIA5	0.00512	0.0364021
chr12	51932146	51934455	MFSD5	0.00326	0.0364797
chr13	44809303	44813297	TPT1	0.00264	0.0365188
chr14	20825975	20889298	RPGRIP1	0.00292	0.0365188
chr16	55042924	55068907	OGFOD1	0.00362	0.0365188
chr2	96214329	96238300	STARD7	0.00312	0.0365578
chr12	46882388	46883342	OR10AD1	0.00347	0.0365578
chr19	10524760	10537702	FLJ12949	0.00354	0.0365578
chr7	37912067	37922902	SFRP4	0.00499	0.036635
chrX	108753586	108755049	KCNE1L	0.00403	0.036693
chrX	47581244	47666554	ZNF81	0.00462	0.036693
chr19	46390954	46405283	CYP2S1	0.0026	0.0367508
chr20	18436187	18490050	SEC23B	0.00296	0.0367508
chr19	45948618	45963132	SNRPA	0.00263	0.03677
chr3	51397742	51401815	ARMET	0.00322	0.03677
chr7	116289798	116346548	CAPZA2	0.00342	0.03677
chr11	93940181	93994234	PIWIL4	0.0035	0.03677
chr11	94141155	94249565	AMOTL1	0.0035	0.0368275
chr16	69950126	69981843	CALB2	0.00507	0.0368275
chr16	21152516	21171251	ANKS4B	0.00429	0.0369042
chr6	26020968	26038818	SLC17A2	0.00267	0.0370359
chr3	123526700	123543503	CSTA	0.00311	0.0370359
chr7	55947824	55975927	ZNF713	0.00337	0.0370359
chr19	50882557	50887282	SNRPD2	0.0034	0.0370359
chr16	79567201	79597997	C16orf61	0.00345	0.0370359
chr17	37276706	37328798	ACLY	0.0036	0.0370359
chr9	126659978	126664061	RPL35	0.00363	0.0370359
chr15	65622074	65886505	MAP2K5	0.00367	0.0370359
chr19	55056273	55062630	PNKP	0.00369	0.0370359
chr2	70376612	70382705	FLJ14668	0.00384	0.0370359
chr4	103401843	103485371	SLC39A8	0.00389	0.0370359
chr19	46507933	46522627	MGC20255	0.0039	0.0370359
chr4	106849389	106988331	GSTCD	0.00403	0.0370359
chr17	69782006	69822617	DNAI2	0.00426	0.0370359
chr10	50488352	50490771	SLC18A3	0.00429	0.0370359
chr3	100840143	100997848	COL8A1	0.00453	0.0370359
chr22	41929173	42069299	SCUBE1	0.00512	0.0370359
chr9	116704944	116732591	TNFSF8	0.00516	0.0370359
chr9	3237036	3515983	RFX3	0.00358	0.0371117
chr10	89502854	89567897	ATAD1	0.00297	0.0371874
chrX	11687681	11703791	MSL3L1	0.00271	0.0372247
chr13	35243477	35603443	DCAMKL1	0.00366	0.0372247
chr2	187163044	187253872	ITGAV	0.00459	0.0372247
chr19	50234137	50266054	SFRS16	0.0027	0.0373002
chr19	16864762	16998625	CPAMD8	0.00289	0.0373932
chrX	21767674	21810794	MBTPS2	0.00319	0.0373932
chr22	18124225	18151110	TBX1	0.00374	0.0373932
chr9	70840163	70878772	FXN	0.00536	0.0373932
chr15	18848557	18971443	LOC283755	0.00558	0.0373932
chr18	27332169	27380754	DSG2	0.0034	0.03743
chr22	39072508	39092697	ADSL	0.00418	0.03743
chr12	117058252	117067773	PEBP1	0.0046	0.03743
chr6	110852602	110904537	SLC22A16	0.0035	0.037505
chr1	233777607	233880677	GNG4	0.00249	0.0376549
chr6	22395458	22405709	PRL	0.00461	0.0376549
chr19	7351865	7443370	ARHGEF18	0.00357	0.0376911
chr16	24838214	24934176	ARHGAP17	0.00381	0.0376911
chr8	146126549	146147078	ZNF16	0.00409	0.0376911
chr9	33451351	33463941	NOL6	0.00394	0.0377465
chr7	113842287	114118328	FOXP2	0.00422	0.0377465
chr3	46894239	46920290	PTHR1	0.00316	0.0377633
chr9	130078245	130091089	C9orf119	0.00342	0.0377633
chr12	100615547	100646976	CHPT1	0.00371	0.0377633
chr7	81218152	81237388	HGF	0.00452	0.0377633
chr11	47247774	47308158	MADD	0.00502	0.0378377
chr10	95341583	95350983	RBP4	0.00333	0.037912
chr4	100957003	101010369	DAPP1	0.00347	0.0380799
chr4	47147567	47160433	COMMD8	0.00299	0.0380925
chr13	45174446	45186694	SPERT	0.00345	0.0380925
chr19	22609078	22642266	ZNF492	0.00373	0.0380925
chr2	178123126	178125770	TTC30B	0.00378	0.0380925
chr11	14621906	14848926	PDE3B	0.00397	0.0380925
chr7	35638796	35701254	FLJ22313	0.00408	0.0380925
chr19	56766342	56784802	ZNF175	0.0043	0.0380925
chr14	34624428	34661270	C14orf10	0.0051	0.0380925
chr18	11841425	11842696	CHMP1B	0.00519	0.0380925
chr8	101042451	101187520	RGS22	0.00351	0.0382401
chr8	53185951	53484856	ST18	0.00374	0.0382401
chr3	143508140	143649543	XRN1	0.00312	0.038275
chr14	74299821	74373766	YLPM1	0.00329	0.038275
chr20	1462898	1486343	SIRPD	0.00337	0.038275
chr9	102987137	103127237	PRG03	0.00436	0.0383292
chr19	17277476	17278652	MRPL34	0.00571	0.0383292
chr19	12116710	12128529	ZNF625	0.00396	0.0384026
chr10	126666407	126839614	CTBP2	0.00409	0.0384759
chr12	32546360	32684940	FGD4	0.00363	0.0386419
chr7	50479327	50485582	FIGNL1	0.00329	0.038715
chr19	17483431	17493095	PGLS	0.00448	0.0387686
chr19	41070982	41083392	TA0NFKBH	0.00604	0.0387686
chr19	16157234	16163857	FAM32A	0.0039	0.0388415
chr3	101694152	101778975	TMEM45A	0.00494	0.0389145
chr16	29819647	29824876	ASPHD1	0.00417	0.0389481
chr12	56442384	56447243	CYP27B1	0.0047	0.0389481
chr6	29534208	29540076	OR2H1	0.00477	0.0389481
chr3	25614478	25680792	TOP2B	0.00489	0.0392976
chr9	124743108	124906968	RABGAP1	0.00396	0.0393701
chrX	51249602	51256199	NUDT11	0.00521	0.0394227
chr1	154095923	154121459	SYT11	0.00546	0.0394227
chr12	30673189	30740018	IPO8	0.00333	0.0394489
chr8	18111894	18125099	NAT1	0.00353	0.0394489
chr6	107918009	108089201	FLJ10159	0.00363	0.0394489
[truncated: 502 more rows]

## Sheet: H3K4me3
Chromosome	Transcription Start	Transcription End	Gene Symbol	p-value	Adjusted p-value
chr11	20365678	20487349	PRMT3	2e-05	0.00091925
chr16	5075235	5087782	FAM86A	1e-05	0.00091925
chr10	70833963	70846680	TACR2	1e-05	0.00091925
chr19	3831638	3879078	ATCAY	1e-05	0.00091925
chr1	148457478	148475084	ANP32E	1e-05	0.00091925
chr7	92655835	92693718	LOC253012	1e-05	0.00091925
chr16	19777795	19803652	GPRC5B	2e-05	0.00091925
chr20	25007194	25010767	VSX1	1e-05	0.00091925
chr1	60131568	60165011	CYP2J2	2e-05	0.00091925
chr22	42606891	42619190	PNPLA5	1e-05	0.00091925
chr19	19183781	19224060	CSPG3	1e-05	0.00091925
chr7	18032926	18034011	PRPS1L1	1e-05	0.00091925
chr1	36704231	36721096	CSF3R	2e-05	0.00091925
chr11	14621906	14848926	PDE3B	2e-05	0.00091925
chr1	162795560	163082933	PBX1	2e-05	0.00091925
chr11	69189514	69199346	ORAOV1	1e-05	0.00091925
chr11	130250975	130291592	SNX19	6e-05	0.00091925
chr5	145296334	145423047	SH3RF2	1e-05	0.00091925
chr8	87424109	87549292	WWP1	1e-05	0.00091925
chr6	137506650	137536478	IL22RA2	1e-05	0.00091925
chr19	60354947	60360912	TNNI3	2e-05	0.00091925
chr2	228258170	228290989	SLC19A3	2e-05	0.00091925
chr7	7974947	8095232	GLCCI1	2e-05	0.00091925
chr12	105275618	105428105	POLR3B	1e-05	0.00091925
chr6	34965015	35167168	ANKS1A	1e-05	0.00091925
chr8	61263976	61356508	CA8	2e-05	0.00091925
chr9	76865937	76892918	C9orf95	2e-05	0.00091925
chr15	72253957	72256265	ISLR	1e-05	0.00091925
chr15	57742355	57768778	BNIP2	2e-05	0.00091925
chr2	206748284	206791016	GPR1	2e-05	0.00091925
chr1	144227739	144235088	PEX11B	1e-05	0.00091925
chr12	4700012	4752153	GALNT8	2e-05	0.00091925
chr9	132309914	132366481	ASS1	1e-05	0.00091925
chr11	71627769	71632852	PHOX2A	1e-05	0.00091925
chr1	18680010	18685065	KLHDC7A	1e-05	0.00091925
chr17	69833945	69863554	KIF19	1e-05	0.00091925
chr6	86271933	86360348	SNX14	2e-05	0.00091925
chr11	47550325	47557101	KBTBD4	1e-05	0.00091925
chr5	35892747	35912678	IL7R	2e-05	0.00091925
chr16	54100454	54174650	AYTL1	2e-05	0.00091925
chr15	84486245	85373287	FLJ32310	2e-05	0.00091925
chr1	203064445	203258572	NFASC	1e-05	0.00091925
chr14	73621251	73735491	C14orf46	1e-05	0.00091925
chr14	21036122	21049297	METTL3	1e-05	0.00091925
chr9	37743801	37768968	RG9MTD3	0.00011	0.00091925
chr1	33752195	34404030	CSMD2	2e-05	0.00091925
chr19	59158105	59177951	CACNG8	2e-05	0.00091925
chr20	60918858	60942955	COL9A3	2e-05	0.00091925
chr11	72765360	72786166	TNFRSF19L	0.0001	0.00091925
chrX	151086289	151370487	GABRA3	2e-05	0.00091925
chr7	120776140	120823658	FAM3C	0.00012	0.00091925
chr16	74038423	74056085	LOC124491	2e-05	0.00091925
chr3	110109339	110155310	GUCA1C	3e-05	0.00091925
chr20	5230686	5243015	PROKR2	2e-05	0.00091925
chr7	87401637	87664383	ADAM22	1e-05	0.00091925
chr7	75769858	75771548	HSPB1	2e-05	0.00091925
chr19	60580015	60581424	MDAC1	1e-05	0.00091925
chr7	150669790	150706463	NYREN18	1e-05	0.00091925
chr6	97117155	97171233	FHL5	1e-05	0.00091925
chr11	606576	615007	MUCDHL	2e-05	0.00091925
chr19	46286207	46293938	CYP2A13	1e-05	0.00091925
chr15	29562621	29734834	OTUD7	1e-05	0.00091925
chr12	117071988	117295133	TAOK3	0.00013	0.00091925
chr4	155745178	155753352	FGG	2e-05	0.00091925
chr9	106234	108417	FOXD4	1e-05	0.00091925
chr11	69794470	69908148	PPFIA1	1e-05	0.00091925
chr8	24297915	24319471	ADAMDEC1	1e-05	0.00091925
chr13	52125001	52160434	SUGT1	2e-05	0.00091925
chr16	2962794	2970475	PKMYT1	1e-05	0.00091925
chr7	96473225	96478287	DLX6	1e-05	0.00091925
chr16	778622	788075	CHTF18	1e-05	0.00091925
chr17	28342994	28349005	SPACA3	1e-05	0.00091925
chr4	185807895	185853106	FLJ33167	2e-05	0.00091925
chr22	17280294	17304066	PRODH	1e-05	0.00091925
chr19	3884100	3893414	ITGB1BP3	4e-05	0.00091925
chr19	7639971	7641340	RETN	1e-05	0.00091925
chr3	46452500	46481399	LTF	1e-05	0.00091925
chr19	38391410	38408548	SLC7A10	1e-05	0.00091925
chr21	33320108	33323370	OLIG2	1e-05	0.00091925
chr1	200698493	200816903	PPP1R12B	1e-05	0.00091925
chr11	56266880	56267863	OR9G4	1e-05	0.00091925
chr4	8322391	8359730	HTRA3	1e-05	0.00091925
chr9	32543522	32563182	NDUFB6	1e-05	0.00091925
chr20	36786518	36791429	SLC32A1	1e-05	0.00091925
chr19	19227470	19234560	HAPLN4	2e-05	0.00091925
chr14	71065794	71275871	SIPA1L1	1e-05	0.00091925
chr18	55085246	55091605	RAX	0.00012	0.00091925
chr21	44742202	44955923	C21orf29	1e-05	0.00091925
chr1	26560711	26571853	ZNF683	0.00013	0.00091925
chr2	118562519	118584066	INSIG2	2e-05	0.00091925
chr19	50990808	51010417	RSHL1	1e-05	0.00091925
chr6	53991672	54239037	C6orf142	2e-05	0.00091925
chr19	3755021	3820027	KIAA1086	2e-05	0.00091925
chrX	130245822	130250936	IGSF1	2e-05	0.00091925
chrX	130019896	130051534	FLJ30058	3e-05	0.00091925
chr10	134823960	134889906	KNDC1	1e-05	0.00091925
chr16	85997352	86082961	ZCCHC14	2e-05	0.00091925
chr9	94923591	94936391	NINJ1	2e-05	0.00091925
chr2	79201091	79204053	REG1A	1e-05	0.00091925
chr5	74710820	74843196	COL4A3BP	1e-05	0.00091925
chr15	75500297	75564998	HMG20A	7e-05	0.00091925
chr3	180788950	180805128	MRPL47	2e-05	0.00091925
chr15	76362634	76378995	WDR61	1e-05	0.00091925
chr16	57298535	57325747	GOT2	3e-05	0.00091925
chr1	58294296	58294767	LOC644928	3e-05	0.00091925
chr10	25504295	25931161	GPR158	1e-05	0.00091925
chr19	50407718	50429309	XTP7	2e-05	0.00091925
chr14	91658081	91700296	CPSF2	2e-05	0.00091925
chr2	208738315	208763018	LOC389073	1e-05	0.00091925
chr16	53522611	53525896	IRX5	2e-05	0.00091925
chr5	140033674	140051155	HARS	2e-05	0.00091925
chrX	111212908	111587129	ZCCHC16	1e-05	0.00091925
chr1	174698929	175078591	PAPPA2	1e-05	0.00091925
chr10	94598221	94809240	EXOC6	1e-05	0.00091925
chr3	130756745	130808272	PLXND1	0.00011	0.00091925
chrX	110904197	111212660	TRPC5	2e-05	0.00091925
chr8	135559213	135794463	ZNF406	2e-05	0.00091925
chr6	33079939	33085367	HLA0DOA	1e-05	0.00091925
chr5	140051201	140059073	HARSL	2e-05	0.00091925
chr19	7699849	7703005	CLEC4G	1e-05	0.00091925
chr19	11366000	11391004	RGL3	1e-05	0.00091925
chr20	61342583	61356335	C20orf58	1e-05	0.00091925
chr19	55817047	55833114	SYT3	2e-05	0.00091925
chr20	44235782	44313741	CDH22	1e-05	0.00091925
chr19	15198730	15204231	ABHD9	1e-05	0.00091925
chr9	17569193	17787120	SH3GL2	0.00012	0.00091925
chr12	104981254	105057941	NUAK1	2e-05	0.00091925
chr1	154605626	154621633	RHBG	8e-05	0.00091925
chr17	70423770	70430946	USH1G	1e-05	0.00091925
chr11	20342262	20345776	HTATIP2	2e-05	0.00091925
chr19	40325993	40337045	FXYD7	1e-05	0.00091925
chr11	67836683	67973319	LRP5	1e-05	0.00091925
chr6	160462852	160499738	SLC22A1	1e-05	0.00091925
chr17	70385067	70401300	FADS6	1e-05	0.00091925
chr14	56116263	56185983	C14orf101	0.00012	0.00091925
chr6	53470100	53517790	GCLC	1e-05	0.00091925
chr6	35528115	35542859	FANCE	2e-05	0.00091925
chr20	55178961	55274708	BMP7	2e-05	0.00091925
chr19	59618446	59639864	TTYH1	0.00011	0.00091925
chr17	62303912	62311818	CACNG5	1e-05	0.00091925
chr1	32485404	32487046	C1orf90	1e-05	0.00091925
chr15	63948849	63968845	RAB11A	1e-05	0.00091925
chr18	12244627	12267594	CIDEA	2e-05	0.00091925
chr5	174800280	174803769	DRD1	2e-05	0.00091925
chr14	100073240	100105884	KIAA1446	1e-05	0.00091925
chr1	16762998	16812569	NBPF10	1e-05	0.00091925
chrX	152799320	152807619	LCAP	2e-05	0.00091925
chr20	3091272	3097207	ProSAPiP1	1e-05	0.00091925
chr4	91375204	91922173	MGC48628	1e-05	0.00091925
chr11	6998275	7049333	NLRP14	1e-05	0.00091925
chr10	119754418	119796104	RAB11FIP2	3e-05	0.00091925
chr4	40510995	40911245	APBB2	0.0001	0.00091925
chr12	7755355	7761417	DPPA3	0.00011	0.00091925
chr17	34871264	34944326	CRKRS	0.0001	0.00091925
chr17	42355484	42373731	GOSR2	1e-05	0.00091925
chr11	18676926	18682908	TMEM86A	2e-05	0.00091925
chr1	1874611	1925136	KIAA1751	2e-05	0.00091925
chr12	847256	848559	HSN2	0.00013	0.00091925
chr1	116044148	116112929	CASQ2	2e-05	0.00091925
chr11	64694282	64697263	LOC387778	0.00012	0.00091925
chr9	123962010	124002182	C9orf18	0.00012	0.00091925
chr2	27359103	27383810	TRIM54	2e-05	0.00091925
chr3	132228416	132551993	NEK11	2e-05	0.00091925
chr19	56251275	56260179	KLK13	0.00011	0.00091925
chr5	140326295	140372113	PCDHA1	1e-05	0.00091925
chr20	590239	604823	SCRT2	2e-05	0.00091925
chr10	50393249	50402332	PGBD3	2e-05	0.00091925
chr16	1823989	1850456	MGC35212	0.00011	0.00091925
chr22	18091065	18092297	2011-09-05	2e-05	0.00091925
chr2	152899996	153214592	FMNL2	2e-05	0.00091925
chr19	8036287	8118385	FBN3	7e-05	0.00091925
chr11	71605466	71610642	FOLR2	2e-05	0.00091925
chr12	53049186	53064748	ZNF385	1e-05	0.00091925
chr19	16864762	16998625	CPAMD8	2e-05	0.00091925
chr12	68923043	69035039	CNOT2	1e-05	0.00091925
chr8	90983268	91009268	C8orf1	2e-05	0.00091925
chr10	128584012	129140769	DOCK1	2e-05	0.00091925
chr5	127621500	127901634	FBN2	5e-05	0.00091925
chr22	42137963	42234128	MPPED1	1e-05	0.00091925
chr2	106048544	106061037	ECRG4	1e-05	0.00091925
chr19	48549664	48559319	CD177	2e-05	0.00091925
chr13	35773776	35818453	SPG20	5e-05	0.00091925
chr6	10831323	10839344	TMEM14C	0.00013	0.00091925
chr2	86684026	86704489	RNF103	1e-05	0.00091925
chr6	50094515	50097653	DEFB111	0.00011	0.00091925
chr13	49469143	49490604	RFP2	0.00013	0.00091925
chr1	154855709	154862142	HAPLN2	2e-05	0.00091925
chr9	101024390	101032721	SEC61B	0.00011	0.00091925
chr1	6084439	6162770	CHD5	1e-05	0.00091925
chr5	179595389	179640216	MAPK9	2e-05	0.00091925
chrX	82649940	82651431	POU3F4	0.00013	0.00091925
chrX	69559715	69569955	GDPD2	0.00013	0.00091925
chr20	35583020	35585502	NNAT	1e-05	0.00091925
chr7	151773256	151775287	CCT8L1	8e-05	0.00091925
chr12	101335583	101398508	IGF1	1e-05	0.00091925
chr5	78944151	79017858	PAPD4	2e-05	0.00091925
chr19	44697592	44703166	SELV	2e-05	0.00091925
chr22	44059552	44070418	UPK3A	1e-05	0.00091925
chr18	53170718	53187157	ST8SIA3	2e-05	0.00091925
chrX	113724806	114050880	HTR2C	2e-05	0.00091925
chr3	154684973	154703176	LOC152118	6e-05	0.000975332
chr12	109536262	109571318	TECT1	2e-05	0.000975332
chr4	44319110	44348415	YIPF7	0.00011	0.000975332
chr3	51408337	51509041	VPRBP	2e-05	0.000975332
chr19	59077278	59102713	PRKCG	2e-05	0.000975332
chr1	55219052	55230553	TMEM61	3e-05	0.000975332
chr17	40358973	40380608	LOC146909	1e-05	0.000975332
chr1	28935722	28968873	YTHDF2	2e-05	0.000975332
chr12	62872685	62902343	FLJ32549	2e-05	0.000975332
chr17	40869048	40923893	PLEKHM1	1e-05	0.000975332
chr1	157298898	157313271	AIM2	0.00012	0.000975332
chr8	57286868	57293728	CHCHD7	1e-05	0.000975332
chr10	103531072	103533148	NPM3	1e-05	0.000975332
chr4	24844772	24889808	PI4K2B	1e-05	0.000975332
chr1	224174203	224178588	PYCR2	1e-05	0.000975332
chr20	2743656	2744475	C20orf141	0.0001	0.000975332
chr5	159922704	160211797	ATP10B	2e-05	0.000975332
chr9	113842882	113977377	SUSD1	1e-05	0.000975332
chr10	50336714	50417078	ERCC6	2e-05	0.000975332
chr8	108980721	109164742	RSPO2	1e-05	0.000975332
chr12	51369909	51383514	KRT1B	1e-05	0.000975332
chr7	84462808	84589183	SEMA3D	2e-05	0.000975332
chr7	100557171	100569026	SERPINE1	2e-05	0.000975332
chr14	73821732	73839512	ABCD4	1e-05	0.000975332
chr1	17954430	18026143	ACTL8	1e-05	0.000975332
chr12	14656842	14740696	GUCY2C	2e-05	0.000975332
chr1	22650930	22730237	ZBTB40	1e-05	0.000975332
chr13	94159886	94162390	SOX21	0.00012	0.000975332
chr14	87541248	87548167	GPR65	5e-05	0.000975332
chr7	98462999	98579659	SMURF1	2e-05	0.000975332
chr20	30103717	30153316	HCK	7e-05	0.000975332
chr1	200382765	200396374	PTPN7	1e-05	0.000975332
chr16	3002206	3004507	CLDN9	5e-05	0.000975332
chr1	21708444	21777491	ALPL	2e-05	0.000975332
chr22	29860792	29866469	PLA2G3	1e-05	0.000975332
chr8	23755378	23768265	STC1	1e-05	0.000975332
chr16	29942155	29943524	FLJ25404	2e-05	0.000975332
chr16	28016816	28130691	XPO6	1e-05	0.000975332
chr6	109890411	109911133	ZBTB24	3e-05	0.000975332
chr6	139602893	139654849	TXLNB	2e-05	0.000975332
chr11	65440859	65443107	C11orf68	0.00013	0.000975332
chr16	23754822	24139063	PRKCB1	9e-05	0.000975332
chr19	44379443	44384362	LOC342897	2e-05	0.000975332
chr19	56506913	56525914	LOC402665	0.00011	0.000975332
chr4	55957113	55987099	TPARL	2e-05	0.000975332
chr2	170392263	170648885	ZNF650	1e-05	0.000975332
chr13	94024309	94046512	TGDS	0.00012	0.000975332
chr1	219941388	219982084	DUSP10	6e-05	0.000975332
chr20	42309321	42342425	GDAP1L1	0.00013	0.000975332
chr19	17923110	17970929	KCNN1	4e-05	0.000975332
chr15	77001146	77024475	CTSH	1e-05	0.000975332
chr8	121619226	121893910	SNTB1	1e-05	0.000975332
chr2	110292913	110319883	NPHP1	1e-05	0.000975332
chr6	10504902	10523456	TFAP2A	0.0001	0.000975332
chr11	3205616	3210192	MRGPRE	2e-05	0.000975332
chr2	68543010	68547894	LOC554251	1e-05	0.000975332
chr11	133623384	133628470	THYN1	1e-05	0.000975332
chr1	199108788	199109874	GPR25	2e-05	0.000975332
chr19	41051240	41062538	APLP1	0.00011	0.000975332
chr14	76634330	76653382	KIAA1737	1e-05	0.000975332
chr2	29138061	29150631	FLJ34931	1e-05	0.000975332
chr14	26009164	26136800	NOVA1	1e-05	0.000975332
chr3	162545274	162572565	C3orf57	2e-05	0.000975332
chr16	47130139	47201621	N4BP1	2e-05	0.000975332
chr16	25154822	25176343	ZKSCAN2	2e-05	0.000975332
chr3	181814489	181879977	CCDC39	0.00013	0.000975332
chrX	70062159	70067684	SLC7A3	4e-05	0.000975332
chr4	170887193	170915668	C4orf27	1e-05	0.000975332
chr19	47162575	47190222	ATP1A3	2e-05	0.000975332
chr5	76047546	76067054	F2R	0.00013	0.000975332
chr7	30777557	30898526	FLJ22374	1e-05	0.000975332
chrX	23262905	23324839	PTCHD1	1e-05	0.000975332
chr10	103338078	103359399	RP110529I10.4	0.00012	0.000975332
chr4	3434830	3466006	C4orf25	2e-05	0.000975332
chr5	37327697	37406954	NUP155	2e-05	0.000975332
chr19	447489	456342	MADCAM1	2e-05	0.000975332
chr3	67132092	67144320	KBTBD8	0.00012	0.000975332
chr5	62106952	62108926	LOC389293	2e-05	0.000975332
chr12	32723490	32788620	DNM1L	1e-05	0.000975332
chr8	53609250	53640565	UNQ9433	1e-05	0.000975332
chr17	70284216	70347517	TMEM104	1e-05	0.000975332
chr10	106061890	106083653	KIAA1754	2e-05	0.000975332
chr14	59972427	60022502	C14orf39	0.00014	0.000975332
chr17	71588681	71611451	EXOC7	2e-05	0.000975332
chr12	115481568	115498808	KRTHB5	3e-05	0.000975332
chr6	27947602	27948078	HIST1H3I	2e-05	0.000975332
chr4	47763166	47831030	TXK	2e-05	0.000975332
chr17	42196858	42251081	WNT3	1e-05	0.000975332
chrX	48572226	48573492	ERAS	0.00011	0.000975332
chr1	204148801	204179211	SLC26A9	2e-05	0.000975332
chr21	29847736	30234153	GRIK1	4e-05	0.000975332
chr8	22078834	22114926	BMP1	2e-05	0.000975332
chr19	47509316	47521054	TMEM145	2e-05	0.000975332
chr12	42439046	42468164	IRAK4	0.00012	0.000975332
chr15	24339788	24570020	GABRB3	2e-05	0.000975332
chr17	46692895	46730289	UTP18	3e-05	0.000975332
chr2	232951591	232955841	ALPP	1e-05	0.000975332
chr1	235025340	235130583	MTR	1e-05	0.000975332
chr17	75319476	75330615	ENPP7	2e-05	0.000975332
chr8	52892701	52936350	PCMTD1	2e-05	0.000975332
chr8	37837344	37876161	RAB11FIP1	2e-05	0.000975332
chr16	1987768	1999764	ZNF598	0.00012	0.000975332
chrX	16051344	16081561	GRPR	0.00011	0.000975332
chr19	868357	872013	KISS1R	2e-05	0.000975332
chr6	99428321	99502570	FBXL4	1e-05	0.000975332
chr18	895296	902173	ADCYAP1	5e-05	0.000975332
chr5	61720108	61735485	HSA9761	0.00013	0.000975332
chr14	46189971	46190778	RPL10L	1e-05	0.000975332
chr12	4788602	4792839	KCNA6	1e-05	0.000975332
chr5	169863625	170096212	KCNIP1	1e-05	0.000975332
chr20	43531807	43543585	WFDC2	1e-05	0.000975332
chr7	148875177	148952751	FLJ12700	4e-05	0.000975332
chr2	113546365	113549896	IL1F10	4e-05	0.000975332
chr7	20653740	20761821	ABCB5	1e-05	0.000975332
chr3	141136896	141769320	CLSTN2	2e-05	0.000975332
chr1	102040722	102235136	OLFM3	1e-05	0.000975332
chr16	2901980	2941209	FLYWCH1	3e-05	0.000975332
chr1	101475042	101479661	EDG1	0.00013	0.000975332
chr3	9414402	9494838	SETD5	1e-05	0.000975332
chr20	22964056	22965314	SSTR4	0.00012	0.000975332
chr15	91244554	91372240	CHD2	2e-05	0.000975332
chr10	134471886	134521226	C10orf92	2e-05	0.000975332
chr20	60223421	60228707	HRH3	2e-05	0.000975332
chr11	69165053	69178422	CCND1	2e-05	0.000975332
chr5	153398751	153414785	MFAP3	0.00012	0.000975332
chr12	41139340	41269745	PRICKLE1	1e-05	0.000975332
chr14	73884918	73896464	C14orf115	4e-05	0.000975332
chr4	91035074	91094801	MMRN1	1e-05	0.000975332
chr3	16901672	17107102	PLCL2	0.00012	0.000975332
chr13	52089605	52115920	LOC144983	2e-05	0.000975332
chr3	25614478	25680792	TOP2B	4e-05	0.000975332
chr2	70376612	70382705	FLJ14668	9e-05	0.000975332
chr1	110378763	110398778	FAM40A	1e-05	0.000975332
chr20	61445108	61463192	CHRNA4	1e-05	0.000975332
chr1	23284037	23367925	LUZP1	0.00011	0.000975332
chr9	129687421	129701692	ST6GALNAC6	2e-05	0.000975332
chr11	117362318	117377403	IL10RA	2e-05	0.000975332
chrX	47541296	47549521	WASF4	2e-05	0.000975332
chr12	47602009	47605542	FKBP11	2e-05	0.000975332
chrX	107862369	107866295	IRS4	0.00012	0.000975332
chr19	9825393	9908070	OLFM2	0.00011	0.000975332
chr1	226175319	226202222	WNT9A	1e-05	0.000975332
chr13	78953287	79026222	NDFIP2	9e-05	0.000975332
chr5	125995312	125999873	FLJ27505	1e-05	0.000975332
chr17	53515797	53521810	DYNLL2	1e-05	0.000975332
chr11	116661626	116692182	BACE1	1e-05	0.000975332
chr2	137464931	138151757	THSD7B	0.00012	0.000975332
chr16	580179	619273	RAB40C	0.00016	0.000975332
chr10	23256965	23366520	ARMC3	0.00012	0.000975332
chr10	118882790	118887802	VAX1	3e-05	0.000975332
chr2	202024636	202053819	ALS2CR2	0.0001	0.000975332
chr1	26220857	26235539	EXTL1	1e-05	0.000975332
chr11	76455639	76514844	CAPN5	1e-05	0.000975332
chr1	28090636	28113823	RPA2	2e-05	0.000975332
chr6	43301346	43305189	C6orf108	2e-05	0.000975332
chr1	11657124	11663774	MAD2L2	0.00013	0.000975332
chrX	70281435	70307774	NLGN3	0.00012	0.000975332
chr19	12856236	12859017	KLF1	0.00012	0.000975332
chr1	221350206	221383247	TLR5	1e-05	0.000975332
chr6	101953625	102624651	GRIK2	0.00011	0.000975332
chr1	16323419	16355151	EPHA2	0.00021	0.000975332
chr15	76644960	76673513	CHRNA5	0.00012	0.000975332
chr7	75454243	75461889	TMPIT	5e-05	0.000975332
chr7	100584405	100591277	AP1S1	0.00012	0.000975332
chr1	175104576	175400647	ASTN	2e-05	0.000975332
chr8	20147956	20157083	LZTS1	1e-05	0.000975332
chr5	180582911	180595414	TRIM41	2e-05	0.000975332
chr20	532638	538910	TCF15	0.00018	0.000975332
chr12	120165774	120220494	CAMKK2	1e-05	0.000975332
chr6	161332811	161458406	MAP3K4	2e-05	0.000975332
chr18	73090720	73111081	GALR1	0.00012	0.000975332
chr8	86563382	86580973	CA2	0.00021	0.000975332
chr5	70366708	70399253	GTF2H2	1e-05	0.000975332
chr6	33846968	33864874	LEMD2	0.0001	0.000975332
chr1	31965305	32002235	BAI2	1e-05	0.000975332
chr1	110861361	110863320	KCNA10	2e-05	0.000975332
chr11	11941120	11987493	DKK3	7e-05	0.000975332
chr1	152787674	152797744	UBE2Q1	3e-05	0.0013039
chr3	4996207	5001861	BHLHB2	2e-05	0.0013039
chr20	9443270	9459171	C20orf103	0.00011	0.0013039
chr12	55097174	55129433	TIMELESS	2e-05	0.0013039
chr20	24397834	24595167	C20orf39	2e-05	0.0013039
chr3	49369614	49370795	GPX1	0.00013	0.0013039
chr7	2685688	2721595	AMZ1	1e-05	0.0013039
chr5	43638985	43741425	NNT	0.00012	0.0013039
chr17	4434042	4458363	FLJ42461	4e-05	0.0013039
chrX	151557292	151572481	GABRQ	0.00013	0.0013039
chr1	67404756	67498236	IL23R	0.00012	0.0013039
chr19	56101419	56105806	KLK4	6e-05	0.0013039
chr10	115871963	115924354	C10orf118	2e-05	0.0013039
chr5	134697969	134763476	H2AFY	1e-05	0.0013039
chr19	14982555	14995080	FLJ40365	2e-05	0.0013039
chrX	109805129	109925649	CHRDL1	1e-05	0.0013039
chr12	543723	643016	NINJ2	2e-05	0.0013039
chr10	71728734	71812388	LRRC20	0.0001	0.0013039
chr13	24354411	24395085	CENPJ	0.00013	0.0013039
chr20	49833991	49852421	SALL4	0.00012	0.0013039
chr7	156624424	156754823	UBE3C	0.00012	0.0013039
chr2	74610039	74614191	HTRA2	0.00012	0.0013039
chr1	155130146	155152850	PEAR1	1e-05	0.0013039
chr6	26266327	26279553	HIST1H2BD	2e-05	0.0013039
chr1	21639217	21683979	NBPF3	1e-05	0.0013039
chr5	89789777	89806341	LOC153364	7e-05	0.0013039
chr7	142760614	142769295	FAM131B	1e-05	0.0013039
chr1	13588674	13591651	PRAMEF17	2e-05	0.0013039
chr20	43368904	43379876	RBPSUHL	2e-05	0.0013039
chr8	20046651	20084997	SLC18A1	2e-05	0.0013039
chr19	41039649	41049888	KIRREL2	0.00013	0.0013039
chr12	30673189	30740018	IPO8	1e-05	0.0013039
chr1	181421796	181480885	LAMC2	9e-05	0.0013039
chr6	90409951	90586163	MDN1	2e-05	0.0013039
chr19	3175700	3248071	BRUNOL5	0.00011	0.0013039
chr19	53589943	53640000	GRIN2D	3e-05	0.0013039
chr11	116803698	117173186	DSCAML1	0.00013	0.0013039
chr11	119487203	119514073	TRIM29	1e-05	0.0013039
chr19	3728967	3752810	MATK	7e-05	0.0013039
chr11	56911410	56914706	PRG2	0.00011	0.0013039
chr8	144171299	144175199	LY6E	5e-05	0.0013039
chr13	37108794	37341935	TRPC4	0.00012	0.0013039
chr17	7532519	7547544	WDR79	0.00014	0.0013039
chr5	149413050	149473128	CSF1R	1e-05	0.0013039
chr11	69222186	69228287	FGF19	0.00027	0.0013039
chr8	68062920	68103340	LOC286187	0.00012	0.0013039
chr22	41929173	42069299	SCUBE1	1e-05	0.0015987
chr1	47167432	47179743	CYP4A11	3e-05	0.0015987
chr1	76312991	76869220	ST6GALNAC3	0.00012	0.0015987
chr17	27493585	27576858	RHOT1	0.00013	0.0015987
chr12	101114368	101115744	PMCH	3e-05	0.0015987
chr13	59246298	59485344	DIAPH3	2e-05	0.0015987
chr2	44442606	44853233	C2orf34	1e-05	0.0015987
chrX	104953191	105089252	NRK	2e-05	0.0015987
chr2	240629902	240631072	LOC643905	2e-05	0.0015987
chr3	71329725	71715830	FOXP1	0.00016	0.0015987
chr16	29915031	29924613	FLJ90652	2e-05	0.0015987
chr8	41505902	41519055	SLD5	1e-05	0.0015987
chr20	61107846	61108787	BHLHB4	0.00017	0.0015987
chr12	56210360	56227245	DCTN2	0.00013	0.0015987
chr17	42023353	42190000	NSF	2e-05	0.0015987
chr3	61522284	62254737	PTPRG	0.00013	0.0015987
chr8	72272223	72437021	EYA1	5e-05	0.0015987
chr19	55347617	55358350	SCRL	3e-05	0.0015987
chr12	4594937	4624604	AKAP3	2e-05	0.0015987
chr10	73246061	73281088	PSAP	1e-05	0.0015987
chr17	53921896	53950211	MTMR4	1e-05	0.0015987
chr11	62200548	62203103	LOC51035	3e-05	0.0015987
chrX	132497443	132947332	GPC3	0.00017	0.0015987
chr7	50479327	50485582	FIGNL1	0.0001	0.0015987
chr22	44696322	44751395	WNT7B	3e-05	0.0015987
chrX	150095716	150100588	GPR50	0.00013	0.0015987
chr20	42813862	42872326	RIMS4	0.00012	0.0015987
chr1	61980736	62402177	INADL	0.00012	0.0015987
chr20	2722715	2729282	CPXM	2e-05	0.0015987
chr19	6445329	6453330	TUBB4	0.00014	0.0015987
chr2	26478287	26533082	MGC16372	1e-05	0.0015987
chr19	13178256	13478274	CACNA1A	7e-05	0.0015987
chr17	70370214	70380751	FDXR	2e-05	0.0015987
chr17	6599879	6619686	BIRC4BP	0.00013	0.0015987
chr4	8935988	8937581	USP17	0.00014	0.0015987
chr16	9093037	9121046	PRO0149	5e-05	0.0015987
chr6	123142344	123146915	FABP7	7e-05	0.0015987
chr14	23700261	23705612	ISGF3G	4e-05	0.00187602
chrX	50128636	50230477	DGKK	0.00012	0.00187602
chr19	56908176	56919033	HAS1	3e-05	0.00187602
chr10	25310922	25345036	C10orf63	8e-05	0.00187602
chr9	5880908	5899822	MLANA	4e-05	0.00187602
chr16	2213567	2225743	E4F1	1e-05	0.00187602
chr16	10745198	10770709	NUBP1	1e-05	0.00187602
chr2	219432789	219447198	WNT6	1e-05	0.00187602
chr10	94439660	94445388	HHEX	0.00015	0.00187602
chr15	76674706	76700377	CHRNA3	0.00014	0.00187602
chr22	35290049	35428849	CACNG2	0.00016	0.00187602
chr11	110728189	110755627	POU2AF1	1e-05	0.00187602
chr5	132111035	132117755	FLJ16793	1e-05	0.00187602
chr4	147316284	147330663	LSM6	4e-05	0.00187602
chr1	240225414	240228998	MAP1LC3C	1e-05	0.00187602
chr10	13182087	13220282	OPTN	1e-05	0.00187602
chr12	12984977	12994585	GPRC5D	1e-05	0.00187602
chr11	27998738	28086322	KIF18A	4e-05	0.00187602
chr4	154485250	154555693	MND1	3e-05	0.00187602
chr6	39124594	39163497	GLP1R	7e-05	0.00187602
chr7	102725108	102742368	PMPCB	2e-05	0.00187602
chr11	65536037	65537551	CST6	3e-05	0.00187602
chr6	26358348	26358814	HIST1H3F	2e-05	0.00187602
chr4	166468267	166483674	SC4MOL	6e-05	0.00187602
chr1	98900005	98998642	SNX7	4e-05	0.00187602
chr1	114323552	114326398	OLFML3	0.00012	0.00187602
chr5	159761226	159778746	SLU7	2e-05	0.00187602
chr10	6171012	6198845	RBM17	1e-05	0.00187602
chr6	108298215	108386086	SEC63	1e-05	0.00187602
chr12	112143651	112218316	TPCN1	1e-05	0.00187602
chr1	37930745	37947976	CDCA8	0.00017	0.00218436
chr5	35653745	35850470	FLJ23577	0.00016	0.00218436
chr7	19725463	19779541	MGC42090	0.00016	0.00218436
chr10	98582726	98708655	LCOR	0.00012	0.00218436
chr17	7474215	7477393	SHBG	0.00012	0.00218436
chr11	107083310	107087997	SLN	4e-05	0.00218436
chr18	48120568	49311780	DCC	2e-05	0.00218436
chr19	17573136	17660401	UNC13A	0.00013	0.00218436
chr19	54722686	54738701	RCN3	9e-05	0.00218436
chr3	11289101	11571556	ATG7	9e-05	0.00218436
chr19	54883753	54886059	LOC199800	0.00014	0.00218436
chr15	63337490	63366071	PARP16	3e-05	0.00218436
chr19	55711961	55763114	LRRC4B	0.00013	0.00218436
chr15	24663150	24776749	GABRA5	2e-05	0.00218436
chr1	6226848	6228225	HES3	0.00013	0.00218436
chr11	62210451	62213776	LOC221091	3e-05	0.00245601
chr4	154607001	154777310	KIAA0922	0.00012	0.00245601
chr17	6644024	6675784	TEKT1	5e-05	0.00245601
chr22	17516504	17517796	GSCL	0.00012	0.00245601
chr11	133651484	133694668	GLB1L3	0.00012	0.00245601
chr2	47449970	47467661	TACSTD1	0.00013	0.00245601
chr2	97717300	97722755	ZAP70	1e-05	0.00245601
chr20	20296764	20299590	INSM1	0.00025	0.00245601
chr18	70253942	70276159	C18orf51	2e-05	0.00245601
chr13	74997350	75009992	COMMD6	1e-05	0.00245601
chr19	1401147	1424243	APC2	6e-05	0.00245601
chr12	47945131	47953380	TUBA1C	1e-05	0.00245601
chr5	10406827	10488491	2011-03-06	0.00013	0.00245601
chr18	61569136	61699154	CDH7	0.00012	0.00245601
chr5	2799879	2804769	IRX2	8e-05	0.00245601
chr19	12810347	12846765	MAST1	0.00025	0.00245601
chr9	263047	455252	DOCK8	0.00021	0.00245601
chr1	233679869	233734404	B3GALNT2	2e-05	0.00245601
chr20	30831318	30860822	DNMT3B	0.0001	0.00245601
chr8	144751363	144753627	TIGD5	0.00015	0.00277509
chr20	43154364	43163167	KCNS1	0.00015	0.00277509
chr16	88467526	88505287	NULP1	1e-05	0.00277509
chr1	154905181	154913813	NES	9e-05	0.00277509
chr17	29711511	29714365	CCL1	4e-05	0.00277509
chr5	132238970	132327253	AFF4	1e-05	0.00277509
chr17	7279485	7281722	TMEM102	0.00013	0.00301943
chr4	39874921	39922676	RHOH	4e-05	0.00301943
chr12	46389794	46405617	P11	1e-05	0.00301943
chr21	31412606	31853161	TIAM1	0.00013	0.00301943
chr12	8577167	8584825	CLEC4E	6e-05	0.00301943
chr10	82204046	82269364	TSPAN14	0.00012	0.00301943
chr12	83798761	83830705	SLC6A15	3e-05	0.00301943
chr4	57028518	57064603	SRP72	2e-05	0.00301943
chr4	187424111	187447829	F11	0.00013	0.00301943
chr20	3011202	3013370	AVP	3e-05	0.00301943
chr11	118269310	118272180	BLR1	2e-05	0.00301943
chr19	46390954	46405283	CYP2S1	5e-05	0.00301943
chr19	44681426	44690948	DLL3	0.00012	0.00301943
chr22	19713007	19716847	SLC7A4	1e-05	0.00301943
chr10	118340479	118358676	PNLIPRP1	0.00011	0.00301943
chr2	26862386	26870957	CENPA	0.00012	0.00301943
chr3	138020550	138057424	TMEM22	0.0001	0.00301943
chr9	34388182	34448568	C9orf25	6e-05	0.00301943
chr6	3064040	3098271	BPHL	2e-05	0.00325398
chr20	61337720	61342298	BIRC7	3e-05	0.00325398
chr6	153351362	153365540	MTRF1L	0.00019	0.00325398
chr2	130830087	130848613	PTPN18	2e-05	0.00325398
chr7	23686346	23708794	C7orf46	0.00019	0.00325398
chr8	99536037	99907085	STK3	1e-05	0.00325398
chr19	11349474	11356019	EPOR	0.00012	0.00325398
chr13	83349344	83354529	SLITRK1	3e-05	0.00325398
chr9	35551945	35553896	LOC730112	6e-05	0.00325398
chr2	136261884	136311220	LCT	1e-05	0.00325398
chr11	111255157	111260005	C11orf1	0.00011	0.00325398
chr17	29925254	29930501	FLJ44815	2e-05	0.00325398
chr18	42513078	42591037	ST8SIA5	6e-05	0.00325398
chr17	45979560	45988210	SPATA20	4e-05	0.00325398
chr7	86869296	86942955	ABCB4	0.00024	0.00325398
chr15	21361546	21364653	MKRN3	0.00011	0.00325398
chr3	49815690	49817467	C3orf54	0.00012	0.00325398
chr2	892822	896011	LOC391343	0.00015	0.00330117
chrX	103697651	104898478	IL1RAPL2	3e-05	0.00330117
chr3	3108493	3127031	IL5RA	0.00013	0.00330117
chr9	132558997	132570075	EXOSC2	0.00012	0.00330117
chr3	130744746	130752893	H1FOO	3e-05	0.00330117
chr9	95120301	95148517	C9orf129	7e-05	0.00330117
chr16	517856	544635	SOLH	0.00012	0.00330117
chr2	114101353	114117436	RABL2A	0.00012	0.00330117
chr3	172264365	172660546	TNIK	0.00034	0.00330117
chr22	44825002	44828688	FLJ10945	1e-05	0.00330117
chr1	118297810	118529357	SPAG17	1e-05	0.00330117
chr17	24071135	24075081	LOC647099	0.00014	0.00330117
chr9	138966588	138969769	LCN12	0.00013	0.00330117
chr15	90197949	90507780	SLCO3A1	5e-05	0.00330117
chrX	144707041	144715050	SLITRK2	6e-05	0.00330117
chr9	116704944	116732591	TNFSF8	2e-05	0.00330117
chr7	73341740	73458208	CYLN2	0.00012	0.00330117
chr22	49388427	49396844	MAPK8IP2	0.00017	0.00330117
chr2	208284508	208327434	FLJ40432	2e-05	0.00330117
chr20	887097	930904	RSPO4	0.00037	0.00330117
chr4	74953972	74955817	CXCL1	4e-05	0.00330117
chr17	37530523	37560548	RAB5C	2e-05	0.00330117
chr11	45884661	45885409	LOC143678	0.00012	0.00330117
chr17	38420147	38427985	VAT1	0.00013	0.00330117
chr1	34102217	34102978	HMGB4	4e-05	0.00330117
chr12	42408678	42438863	PUS7L	5e-05	0.00330117
chr19	1704661	1726444	ONECUT3	1e-05	0.00330117
chr9	114289068	114462527	KIAA1958	0.00037	0.00330117
chr12	118607980	118799475	CIT	0.00012	0.00330117
chr6	39410853	39801159	KIF6	0.00014	0.00330117
chr16	69873703	69881010	FLJ11171	1e-05	0.00330117
chr22	41836700	41855661	BIK	2e-05	0.00330117
chr14	23098616	23107119	AP1G2	0.00013	0.00330117
chr17	34346243	34377182	FBXO47	2e-05	0.00330117
chr16	1974150	1977749	GFER	0.00011	0.00330117
chr1	19843394	19857532	NBL1	0.00013	0.00330117
chr5	178219606	178244021	ZNF354B	0.00011	0.00330117
chr5	1278469	1299303	SLC6A18	0.00011	0.00330117
chr17	7247020	7248142	C17orf61	2e-05	0.00330117
chr3	53855616	53874866	IL17RB	4e-05	0.00330117
chr8	142290051	142307855	SLC45A4	0.00018	0.00330117
chr9	139569181	139593208	WDR85	0.00031	0.00330117
chr8	136538897	136729028	KHDRBS3	5e-05	0.00330117
chr15	72149250	72161944	GOLGA6	0.00011	0.00330117
chr4	155703595	155711686	FGB	0.00015	0.00330117
chr16	2145799	2168130	TRAF7	0.00022	0.00330117
chr10	45970128	46061009	PTPN20B	0.00015	0.00330117
chr7	43764796	43813461	BLVRA	0.00023	0.00330117
chr2	79165658	79168627	REG1B	0.00034	0.00330117
chr3	25735778	25799926	NGLY1	0.00012	0.00330117
chr3	184143253	184181020	DCUN1D1	0.00013	0.00330117
chrX	142543610	142550685	SLITRK4	0.00012	0.00330117
chr16	142853	144504	HBZ	0.0001	0.00330117
chr8	61753892	61942017	CHD7	7e-05	0.00330117
chr12	52634980	52636615	HOXC12	0.00023	0.00330117
chr8	142207901	142275080	DENND3	0.00014	0.00330117
chr1	27192781	27199964	LOC388610	0.00036	0.00330117
chr15	23474952	23659442	ATP10A	0.00022	0.00330117
chr19	55510576	55524446	KCNC3	0.00022	0.00330117
chr12	114880765	115199526	THRAP2	0.00015	0.00330117
chr5	134812456	134815988	TIFAB	2e-05	0.00330117
chr11	67984774	68139375	SAPS3	0.00011	0.00330117
chr17	8573976	8588879	CCDC42	4e-05	0.00330117
chr4	141397889	141523154	SCOC	3e-05	0.00330117
chr17	58058493	58124682	MRC2	0.00015	0.00330117
chr14	30161271	30274769	SCFD1	2e-05	0.00330117
chr17	24013428	24053375	SUPT6H	4e-05	0.00330117
chr6	31186980	31188311	C6orf15	0.00043	0.00330117
chr1	53697659	53705746	DMRTB1	4e-05	0.00330117
chr11	113173807	113251466	USP28	4e-05	0.00330117
chr8	142513110	142586512	FLJ43860	0.00016	0.00330117
chr12	108010378	108015628	ALKBH2	0.0002	0.00330117
chr1	179324260	179326602	IER5	0.00029	0.00330117
chr20	5969424	5982676	C20orf75	4e-05	0.00330117
chr6	71434199	71628435	SMAP1	0.00013	0.00330117
chr5	169592527	169605813	LOC133874	0.00026	0.00330117
chr4	162524500	163304636	FSTL5	0.00024	0.00330117
chr22	18608939	18635816	RTN4R	4e-05	0.00330117
chr13	27434278	27441317	CDX2	1e-05	0.00330117
chr10	46378533	46390607	SYT15	0.00017	0.00330117
chr11	93501741	93554783	PANX1	1e-05	0.00330117
chr14	92869317	93243442	KIAA1409	3e-05	0.00330117
chr10	134751398	134795169	GPR123	0.00023	0.00330117
chr3	123882361	123932377	PARP14	0.00012	0.00330117
chrX	5818084	6156706	NLGN4X	0.00012	0.00330117
chr1	44459329	44593526	PRNPIP	0.00013	0.00330117
chr18	28506631	28606972	KLHL14	4e-05	0.00330117
chr11	117452936	117495766	TMPRSS4	3e-05	0.00330117
chr3	8997277	9266311	SRGAP3	0.00012	0.00330117
chr19	40716153	40728061	GAPDHS	0.00014	0.00330117
chr16	70065476	70080755	ZNF19	0.00043	0.00330117
chr10	99427172	99436960	AVPI1	0.00028	0.00330117
chr22	47350781	47533750	FAM19A5	0.00038	0.00330117
chr1	1940702	1952050	GABRD	0.00015	0.00330117
chr13	95251838	95503638	UGCGL2	1e-05	0.00330117
chr20	39422019	39428912	EMILIN3	9e-05	0.00330117
chr17	18320823	18338983	LOC654346	1e-05	0.00330117
chr6	24758184	24775094	TTRAP	1e-05	0.00330117
chr11	112690460	112742323	TTC12	5e-05	0.00330117
chr17	45270669	45280378	TAC4	0.00017	0.00330117
chr14	61532293	61638180	SYT16	0.00029	0.00330117
chr5	130627600	130758279	CDC42SE2	0.00012	0.00330117
chr6	37508990	37557260	KIAA0082	0.00039	0.00330117
chr16	27468970	27699190	KIAA0556	0.00013	0.00330117
chr16	1341932	1353352	GNPTG	5e-05	0.00330117
chr8	67507271	67543598	ADHFE1	0.00029	0.00330117
chr4	74566325	74588581	AFM	1e-05	0.00330117
chr1	62433083	62450588	L1TD1	7e-05	0.00330117
chr19	52215982	52240856	NPAS1	2e-05	0.00330117
chr1	158603484	158609262	NHLH1	0.00017	0.00330117
chr3	50359922	50363490	TUSC4	0.00012	0.00330117
chr4	54660954	54662879	GSH2	0.00014	0.00330117
chr10	99516507	99521760	SFRP5	0.00017	0.00330117
chr20	54005903	54013419	CBLN4	7e-05	0.00330117
chr8	53185951	53484856	ST18	5e-05	0.00330117
chr10	103995298	104132639	GBF1	0.00017	0.00330117
chr1	177827647	177927021	TDRD5	0.00011	0.00330117
chr8	75425207	75441888	GDAP1	9e-05	0.00330117
chr21	17807200	17861135	CXADR	5e-05	0.00330117
chr9	136673472	136876507	COL5A1	0.00015	0.00330117
chr12	52653176	52656468	HOXC11	0.00012	0.00330117
chr1	240078157	240119670	EXO1	5e-05	0.00330117
chr16	674702	680401	WDR24	0.00023	0.00330117
chr17	30938394	31077546	AP2B1	0.00025	0.00330117
chrX	147389830	147889898	AFF2	0.00013	0.00330117
chr13	34946348	34948788	MAB21L1	1e-05	0.00330117
chr6	30403018	30419484	TRIM39	3e-05	0.00330117
chr17	45405128	45406948	DLX4	3e-05	0.00330117
chr19	50100878	50104489	APOE	0.00019	0.00330117
chr7	135016532	135063473	SLC13A4	0.00015	0.00330117
chr10	42404560	42453998	ZNF11B	0.00015	0.00330117
chr14	72672931	72756862	PSEN1	0.00015	0.00330117
chr15	81907286	82078495	SH3GL3	0.00023	0.00330117
chr17	7916678	7931746	ALOX12B	5e-05	0.00330117
chr12	69318128	69600851	PTPRR	0.00041	0.00330117
chr3	10317616	10337855	SEC13L1	0.00019	0.00330117
chr15	81715658	81744472	BNC1	1e-05	0.00330117
chr17	36450336	36451239	KRTAP101	5e-05	0.00330117
chr15	71131927	71384598	NEO1	0.00028	0.00330117
chr11	6189139	6212517	C11orf56	3e-05	0.00330117
chr10	30762871	30790767	MAP3K8	5e-05	0.00330117
chr12	106498763	106577549	BTBD11	0.00022	0.00330117
chr4	6009745	6041067	FLJ46481	0.00023	0.00330117
chr18	74841262	74859181	SALL3	0.00016	0.00330117
chr1	155042659	155053226	SH2D2A	2e-05	0.00330117
chr1	20698529	20707241	C1orf166	0.00052	0.00330117
chr17	21135373	21159142	MAP2K3	2e-05	0.00330117
chr7	116907252	117095952	CFTR	0.00031	0.00330117
chr19	18406624	18409943	ISYNA1	0.0001	0.00330117
chr22	15977189	15982143	CECR6	0.00021	0.00330117
chr22	34952202	34965946	APOL2	1e-05	0.00330117
chr18	5880183	5882103	TTMA	0.00016	0.00330117
chr8	38363176	38385218	LETM2	0.00018	0.00330117
chr11	34894740	34974092	PDHX	5e-05	0.00330117
chr3	147715657	147745186	PLSCR1	0.00021	0.00330117
chr5	175979816	175990163	SNCB	0.00013	0.00330117
chr11	7965442	7974292	EIF3S5	0.00024	0.00330117
chr5	6652354	6686157	NSUN2	0.00023	0.00330117
chr17	33761530	33809543	SOCS7	5e-05	0.00330117
chr9	90193116	90283440	SPIN	0.00039	0.00343187
chr1	155077289	155095290	INSRR	1e-05	0.00343187
chr2	39259193	39310177	CDKL4	0.00013	0.00343187
chr2	105834736	105877158	NCK2	0.00024	0.00343187
chrX	18917345	19050598	GPR64	0.00013	0.00343187
chr12	55674621	55676735	ADMR	0.0003	0.00343187
chr10	81904859	81955308	ANXA11	0.00027	0.00343187
chr13	98951728	99013278	TM9SF2	0.00024	0.00343187
chr3	46387440	46392700	LOC727797	0.00018	0.00343187
chr2	130995136	131002035	LOC653275	0.00044	0.00343187
chr7	100055975	100077109	TFR2	4e-05	0.00343187
chr20	56159388	56169587	C20orf85	0.0001	0.00343187
chr1	74971427	75003896	C1orf171	0.00031	0.00343187
chr10	82021556	82039414	MAT1A	0.00027	0.00343187
chr11	63337498	63351765	LOC144097	0.00013	0.00343187
chr10	106103511	106204829	C10orf80	0.00014	0.00343187
chr10	118420692	118492075	HSPA12A	2e-05	0.00343187
chr2	72259951	72906685	EXOC6B	0.00011	0.00343187
chr22	43655705	43784245	PHF21B	0.00015	0.00343187
chr7	129933317	130004138	COPG2	0.00012	0.00343187
chr2	27293761	27320157	CAD	0.00022	0.00343187
chr12	15590552	15641602	PTPRO	4e-05	0.00343187
chr12	67488246	67520481	MDM2	0.00011	0.00343187
chr13	25726755	25876569	CDK8	0.00013	0.00343187
chr1	17507278	17563082	PADI4	1e-05	0.00343187
chr19	44206503	44215038	FBXO27	0.00013	0.00343187
chr12	52618842	52626594	HOXC13	0.00043	0.00357222
chr3	190831909	191097756	TP73L	0.0005	0.00357222
chr2	27457565	27486000	PPM1G	5e-05	0.00357222
chr16	1299638	1315391	UBE2I	0.00024	0.00357222
chr19	2240773	2259156	LOC645191	2e-05	0.00357222
chr6	35544155	35546536	RPL10A	0.00022	0.00357222
chr6	43587542	43592680	YIPF3	6e-05	0.00357222
chrX	152561181	152569970	DUSP9	0.00044	0.00357222
chr5	92979530	93436221	C5orf21	0.00014	0.00357222
chr3	139810608	139834901	FAIM	0.00052	0.00357222
chr7	44612695	44682719	OGDH	0.00025	0.00357222
chr12	93889241	93921642	NDUFA12	0.00037	0.00357222
chr20	33278116	33328218	MMP24	0.00023	0.00357222
chr10	27727205	27743227	PTCHD3	0.00013	0.00357222
chr22	40702876	40724171	2011-09-03	0.00018	0.00357222
chr22	24895479	25106434	SEZ6L	0.00023	0.00357222
chr20	29912530	29922140	DUSP15	0.0002	0.00357222
chr20	29922165	29994519	TTLL9	0.0002	0.00357222
chr3	185375327	185384572	AP2M1	0.00043	0.00357222
chr2	108271526	108292802	SULT1C1	3e-05	0.00357222
chr1	210672902	210686342	NENF	1e-05	0.00357222
chrX	68752635	69176044	EDA	0.00027	0.00357222
chr12	51040058	51047576	KRT85	1e-05	0.00371884
chr17	55609472	55824368	USP32	2e-05	0.00371884
chr16	258310	265915	RGS11	0.00032	0.00371884
chr5	74016766	74052867	HEXB	0.0003	0.00371884
chrX	102204236	102205824	BEX1	0.00035	0.00371884
chr8	18293034	18303003	NAT2	0.00025	0.00371884
chr13	35640353	35686676	SOHLH2	0.00013	0.00371884
chr1	229221557	229242608	FAM89A	0.00018	0.00371884
chr10	1092775	1168237	WDR37	0.00052	0.00371884
chr6	83976830	84197498	ME1	0.00018	0.00371884
chr2	169465995	169474756	G6PC2	0.00036	0.00371884
chr3	139695878	139795819	CEP70	0.00065	0.00371884
chr16	31120309	31121752	PYCARD	0.00013	0.00371884
chr10	116687941	116727428	TRUB1	2e-05	0.00371884
chr12	54437324	54497773	CIP29	5e-05	0.00371884
chr11	65861379	65869158	BRMS1	0.00013	0.00371884
chr8	104900591	105334627	RIMS2	0.00053	0.00371884
chr11	122214464	122248555	CRTAM	0.00051	0.00371884
chr11	7905841	7906785	OR10A6	0.00032	0.00371884
chr7	72720109	72724375	VPS37D	0.00016	0.00386335
chr13	41520888	41701888	DGKH	0.0004	0.00386335
chr7	50493627	50600648	DDC	0.00017	0.00386335
chr20	52203394	52223931	CYP24A1	5e-05	0.00386335
chr13	97593434	97900017	FARP1	0.00019	0.00386335
chr2	86584064	86644111	VPS24	0.00049	0.00386335
chr4	17453940	17632474	LCORL	0.00012	0.00386335
chr12	47498778	47508991	CACNB3	0.00026	0.00386335
chr20	30019465	30049916	XKR7	0.0004	0.00386335
chr1	46578976	46603277	NSUN4	0.00027	0.00386335
chr17	37589603	37590996	HCRT	4e-05	0.00386335
chr4	109188149	109309027	LEF1	3e-05	0.00386335
chr2	153216352	153282221	PRPF40A	0.00052	0.00386335
chr6	111726926	111911107	REV3L	2e-05	0.00386335
chr5	115205517	115277675	AP3S1	0.00022	0.00386335
chr3	101694152	101778975	TMEM45A	0.0003	0.00386335
chr6	84890678	84994054	KIAA1009	9e-05	0.00386335
chr22	37244899	37296135	DMC1	7e-05	0.00386335
chr1	110456584	110458091	UBL4B	3e-05	0.00401614
chr2	148408202	148495606	ORC4L	0.00018	0.00401614
chr11	45783911	45791142	SLC35C1	0.00017	0.00401614
chr12	124044146	124076302	BRI3BP	0.00015	0.00401614
chr4	78651929	78752010	CXCL13	0.00015	0.00401614
chr14	104117100	104127228	LOC400258	0.00064	0.00401614
chr15	62766825	62782515	OAZ2	0.00041	0.00401614
chr12	122522315	122584453	FLJ39378	0.00023	0.00401614
chr17	44390916	44400954	GIP	0.00044	0.00401614
chr7	48095270	48114854	UPP1	0.00047	0.00401614
chr10	131523536	131652081	EBF3	0.00049	0.00401614
chr3	115436170	115439115	ZNF80	0.00064	0.00401614
chr13	110565624	110745543	ARHGEF7	0.0004	0.00401614
chr13	90848887	92317486	GPC5	0.00019	0.00401614
chr19	54886218	54908800	CPT1C	0.00035	0.00401614
chr10	104668103	104828228	CNNM2	0.00041	0.00418341
chr2	210344961	210369516	C2orf21	4e-05	0.00418341
chr22	28446343	28457818	CABP7	0.00049	0.00418341
chrX	152720816	152749197	PDZD4	0.00024	0.00418341
chr2	222871109	222878180	FLJ32447	0.0002	0.00418341
chr10	124897627	124900178	HMX2	0.00018	0.00418341
chr13	23781715	23794665	MGC48915	9e-05	0.00418341
chr21	37300732	37313826	DSCR6	0.00019	0.00418341
chr20	21634296	21644620	PAX1	3e-05	0.00418341
chr5	173248794	173319916	CPEB4	0.00013	0.00418341
chr4	45732544	45820839	GABRG1	0.0004	0.00418341
chr3	161956689	162271507	PPM1L	0.00014	0.00437218
chr9	116822625	116920307	TNC	0.00015	0.00437218
chr15	50836644	50869501	ONECUT1	7e-05	0.00437218
chr4	41631925	41652580	TMEM33	0.00033	0.00437218
chr5	14717782	14752841	FAM105B	0.00025	0.00437218
chr8	22601118	22606760	EGR3	0.00024	0.00437218
chr6	43257899	43300302	PARC	0.00012	0.00455289
chr2	36436900	36631781	CRIM1	0.00044	0.00455289
chr1	24318847	24342198	IL22RA1	2e-05	0.00455289
chr12	48546946	48583987	FAIM2	0.00015	0.00455289
chr3	95215904	95230144	STX19	0.00035	0.00455289
chr14	103621800	103648678	LOC374569	0.00039	0.00455289
chr22	36549334	36551448	GALR3	0.00053	0.00455289
chrX	139412817	139414891	SOX3	0.00015	0.00468137
chr3	151860366	151904432	C3orf44	0.00017	0.00468137
chr9	131855856	131942262	GPR107	0.00083	0.00468137
chr17	70431964	70441234	OTOP2	0.00047	0.00468137
chr12	2870293	2920560	TULP3	0.0005	0.00468137
chr2	216830833	216944995	2011-03-04	0.00028	0.00468137
chr1	178390590	178433790	QSCN6	6e-05	0.00468137
chr5	137520484	137542257	BRD8	0.0001	0.00468137
chr7	27531587	27669127	HIBADH	0.00021	0.00468137
chr15	87660562	87679030	POLG	0.00024	0.00468137
chr18	68565766	68685790	NETO1	0.00022	0.00468137
chr16	88563702	88566443	MGC16385	0.00042	0.00468137
chr2	118288724	118306423	DDX18	0.0001	0.00468137
chr16	66464499	66475906	RCD08	0.00034	0.00468137
chr12	124377114	124709542	TMEM132B	0.00052	0.00468137
chr5	138835733	138842476	LOC340061	0.00017	0.00468137
chr19	44385304	44386746	SYCN	0.0001	0.00481612
chr2	73314912	73333652	CCT7	6e-05	0.00481612
chr2	254871	262481	ACP1	0.00036	0.00481612
chr3	186913773	186918649	FLJ32900	8e-05	0.00481612
chr19	53466465	53482675	ZNF114	0.00024	0.00481612
chr6	32191022	32203995	CREBL1	4e-05	0.00481612
chr4	47832556	47966571	TEC	0.0004	0.00481612
chrX	152588416	152592974	PNCK	0.00024	0.00481612
chr16	31050254	31054652	PRSS8	0.00013	0.00481612
chr7	148759392	148788986	ZNF777	0.00018	0.00481612
chr10	72642354	72729714	UNC5B	0.00043	0.00481612
chr6	83959750	83962975	RWDD2A	0.00027	0.00481612
chr20	17952795	17986521	OVOL2	5e-05	0.00481612
chr14	98247702	98253850	FLJ25773	0.00039	0.00481612
chr9	98122809	98185758	SLC35D2	0.00014	0.0049411
chrX	136476011	136481923	ZIC3	0.00022	0.0049411
chr16	67131161	67158539	ZFP90	0.0005	0.0049411
chr1	3394369	3517919	MEGF6	0.00022	0.0049411
chr8	110168901	110200988	TRHR	0.00032	0.0049411
chr16	3017868	3025543	CCDC64B	0.0003	0.0049411
chr19	9620352	9646734	ZNF562	0.00023	0.0049411
chr16	31408315	31427207	C16orf58	0.00036	0.0049411
chr3	130632482	130641542	MBD4	4e-05	0.0049411
chr12	56271323	56283296	PIP5K2C	0.00012	0.0049411
chr16	19032782	19040453	LOC162073	0.00027	0.0049411
chr10	42892522	42945803	RET	0.00077	0.0049411
chr8	22133160	22145796	PHYHIP	0.00051	0.0049411
chr9	123946160	123961919	NDUFA8	0.00032	0.0049411
chr6	26742589	26767942	ZNF322A	0.00021	0.0049411
chr6	26705158	26708254	ABT1	0.00017	0.00508435
chr5	172343368	172394506	ATP6V0E	0.00016	0.00508435
chr20	21324004	21326047	NKX204	0.00101	0.00508435
chr6	26325126	26325690	HIST1H2AE	0.00029	0.00508435
chrX	108753586	108755049	KCNE1L	0.00041	0.00508435
chr2	31310706	31344763	EHD3	0.0006	0.00508435
chr1	36169358	36294649	EIF2C3	0.00026	0.00508435
chr3	50581912	50597423	HEMK1	0.00031	0.00508435
chr2	230607943	230641863	SLC16A14	2e-05	0.00508435
chr21	26760399	26867452	CYYR1	0.00018	0.00508435
chrX	100055091	100070554	XKRX	0.00035	0.00508435
chr5	175886305	175897027	RNF44	0.00039	0.00524709
chr5	175908970	175955375	PCLKC	0.00039	0.00524709
chr5	170221599	170659623	RANBP17	0.00024	0.00524709
chr14	99912702	100066391	WDR25	0.00045	0.00524709
chr2	162908895	162925875	GCA	7e-05	0.00524709
chr3	129821502	129852409	RPN1	0.00028	0.00524709
chr18	55038379	55048980	GRP	0.00052	0.00524709
chr12	51890620	51900417	RARG	0.00013	0.00536643
chr14	93663870	93665710	FAM14A	0.00045	0.00536643
chr12	122671522	122684200	EIF2B1	0.00068	0.00536643
chr22	18124225	18151110	TBX1	0.00014	0.00536643
chr5	140980626	140996607	HDAC3	0.00038	0.00536643
chr3	147633771	147696412	PLSCR2	0.00066	0.00536643
chr1	171736226	171838803	SLC9A11	0.00012	0.00536643
chr14	70120710	70137137	MED6	0.00028	0.00536643
chr6	41351689	41362435	TREM1	0.00064	0.00536643
chr10	15860180	15942525	C10orf97	0.00022	0.00536643
chr16	87245848	87256996	MVD	0.00028	0.00536643
chr9	139321168	139437535	FLJ20433	0.00034	0.00536643
chr8	131133534	131483399	DDEF1	0.00063	0.00536643
chrX	130985316	131037652	MST4	0.00019	0.00536643
chr2	25020008	25048328	RBJ	0.00025	0.00549392
chr5	76408287	76418786	ZBED3	3e-05	0.00549392
chr10	70881231	70937429	TSPAN15	0.0004	0.00549392
chr11	62814005	62835822	SLC22A10	0.00029	0.00549392
chr1	89244954	89261137	GBP3	3e-05	0.00549392
chrX	77798221	77801481	ZCCHC5	0.00014	0.00549392
chr17	7096095	7103983	C17orf81	0.00044	0.00549392
chr6	124166767	125188483	TCBA1	0.00023	0.00549392
chr7	99325972	99355090	TRIM4	0.00033	0.00549392
chr11	89574264	89595854	CHORDC1	0.00074	0.00549392
chr5	1103488	1165172	SLC12A7	0.00033	0.00549392
chr4	157902213	158111996	PDGFC	0.00012	0.00549392
chr7	29840865	29912316	WIPF3	0.00034	0.00563599
chr6	167624890	167649491	UNC93A	0.00028	0.00563599
chr11	118483302	118493036	TMEM24	0.00039	0.00563599
chr5	179660305	179712921	GFPT2	0.00034	0.00563599
chr17	33706516	33732627	MRPL45	3e-05	0.00563599
chr3	32497807	32519407	CMTM6	0.00012	0.00563599
chrX	102450930	102452601	BEX2	0.00016	0.00563599
chr17	39682565	39700993	SLC4A1	0.00072	0.00563599
chr5	140605330	140607983	PCDHB15	0.00062	0.00563599
chr19	51829173	51829779	GNG8	0.00022	0.00578145
chr21	42946930	43068685	PDE9A	0.00064	0.00578145
chr4	5577783	5580426	C4orf6	0.00056	0.00578145
chr19	53833083	53841263	CA11	0.00057	0.00578145
chr19	62787439	62795569	ZIK1	0.00022	0.00578145
chr17	7125777	7132090	SLC2A4	0.00028	0.00578145
chr16	23560307	23588683	DCTN5	0.00022	0.00578145
chr1	159466081	159474624	NR1I3	0.0004	0.00578145
chr10	6509110	6662244	PRKCQ	0.00029	0.00591219
chr2	182558795	182690664	PPP1R1C	0.00037	0.00591219
chr7	137210266	137337386	CREB3L2	0.00022	0.00591219
chr14	69415895	69568836	SMOC1	0.00031	0.00591219
chr9	115099193	115101141	RNF183	0.00019	0.00591219
chr16	65394282	65422380	APPBP1	0.00031	0.00591219
chr8	95330662	95343733	GEM	0.00051	0.00591219
chr1	212843154	212904535	CENPF	0.00024	0.00591219
chr15	63406517	63457431	PUNC	0.00041	0.00591219
chr1	160219607	160260268	OLFML2B	9e-05	0.00591219
chr20	9466036	9767522	PAK7	0.00045	0.00607141
chr19	57084300	57100059	ZNF649	0.00052	0.00607141
chr16	52295375	52705882	FTO	0.00017	0.00607141
chrX	72583814	72591145	CDX4	0.00016	0.00607141
chr14	80032576	80475637	C14orf145	0.00011	0.00607141
chr5	34951576	34961542	BXDC2	9e-05	0.00620988
chr6	44463279	44522757	CDC5L	4e-05	0.00620988
chr2	42250019	42413190	EML4	0.00014	0.00620988
chr9	138677202	138686950	EGFL7	0.0006	0.00620988
chr11	77824890	77963367	NARS2	0.0006	0.00620988
chr10	100133313	100164931	C10orf33	6e-05	0.00620988
chr1	151901138	151910103	ILF2	0.00051	0.00620988
chr7	92028009	92057642	MGC40405	0.00029	0.00620988
chr9	110669621	110736217	IKBKAP	0.00061	0.00631404
chr2	74563723	74575191	TTC31	0.00048	0.00631404
chr11	110669380	110675749	FLJ45803	7e-05	0.00631404
chr11	63793877	63808740	BAD	0.00067	0.00631404
chr2	228444570	228497270	WDR69	0.00041	0.00631404
chr6	35812836	35824659	C6orf81	0.0002	0.00631404
chr8	55041669	55097561	TCEA1	0.00034	0.00631404
chr3	180853634	180984675	USP13	0.00042	0.00631404
chr11	73843535	73856248	KCNE3	0.0005	0.00631404
chr12	51519012	51529045	K5B	0.00014	0.00631404
chr18	46340481	46512193	MAPK4	0.00037	0.00631404
chr10	102811587	102815338	KAZALD1	0.00038	0.00631404
chr17	45911188	45918335	RSAD1	3e-05	0.00631404
chr15	43209483	43245066	DUOX1	0.00017	0.00644119
chr17	26668801	26672843	EVI2A	0.00041	0.00644119
chr1	89218709	89231104	KAT3	5e-05	0.00644119
chr15	74022898	74091840	NRG4	0.00018	0.00644119
chr1	224615014	224662424	PARP1	0.00017	0.00644119
chr2	15649220	15688675	DDX1	0.00018	0.00644119
chr3	54131732	55083622	CACNA2D3	0.00052	0.00644119
chr17	71284111	71287455	H3F3B	3e-05	0.00644119
chr2	133118806	133145540	LYPD1	0.00056	0.00644119
chr20	41729122	41778536	MYBL2	0.00037	0.00657259
chr12	112314635	112326075	SDS	0.00023	0.00657259
chr19	60283571	60291103	EPS8L1	0.00012	0.00657259
chr21	35081968	35343465	RUNX1	0.00048	0.00657259
chr10	46077146	46096738	PDZK5B	0.00067	0.00657259
chr7	45033509	45082593	CCM2	0.00026	0.00657259
chr21	44530190	44542530	AIRE	0.00046	0.00657259
chr1	158264085	158268407	PIGM	0.00043	0.00657259
chr15	62175229	62223484	SNX1	0.00055	0.00669532
chr3	143825033	143915191	PLS1	0.00051	0.00669532
chr17	38105819	38150574	EZH1	9e-05	0.00669532
chr8	21822330	21827151	DOK2	0.00048	0.00669532
chr22	22945621	22971110	GGTLA1	0.00067	0.00669532
chr2	73308642	73313864	C2orf7	0.00061	0.00669532
chr6	26359857	26360281	HIST1H2BH	0.00014	0.00669532
chr14	92330402	92376057	GOLGA5	0.00069	0.00669532
chr5	6686499	6722673	SRD5A1	0.00037	0.00669532
chr17	23627734	23658144	FLJ40504	0.00013	0.00682923
chr16	67435009	67676586	TMCO7	0.00048	0.00682923
chrX	78502536	78509703	ITM2A	0.00019	0.00682923
chr3	127207890	127285824	SLC41A3	0.00051	0.00682923
chr18	58143527	58204482	TNFRSF11A	0.00036	0.00682923
chr10	124743186	124758301	IKZF5	0.00051	0.00682923
chr12	6179815	6217688	CD9	0.0005	0.00682923
chr2	175647253	175741143	ATF2	0.00031	0.00691432
chr16	49727386	49742684	SALL1	0.00045	0.00691432
chr19	50964815	50977655	DMPK	0.00045	0.00691432
chr4	42094612	42099261	LOC152573	0.00035	0.00691432
chr1	11255865	11268925	UBIAD1	0.0003	0.00691432
chr16	76313911	76333655	NUDT7	0.00053	0.00691432
chr6	27208799	27211049	HIST1H2AG	0.00039	0.00691432
chr11	113351119	113366242	HTR3A	7e-05	0.00691432
chr20	13150417	13229297	C20orf82	0.00023	0.00691432
chr19	14119550	14177997	LPHN1	0.00034	0.00691432
chr10	76256384	76462645	MYST4	0.00016	0.00691432
chr1	43410612	43449136	WDR65	0.00014	0.00691432
chr21	41610530	41651524	FAM3B	0.00066	0.00691432
chr9	99435525	99475848	NCBP1	0.00051	0.00691432
chr9	14607032	14683469	ZDHHC21	0.00059	0.00703059
chr6	45974171	46091553	CLIC5	0.00059	0.00703059
chr2	39746596	39798605	MGC33926	0.00059	0.00703059
chr10	122206455	122339357	PPAPDC1A	0.00025	0.00703059
chr17	7269658	7271610	C17orf74	4e-05	0.00703059
chr17	36923523	36928666	KRT15	0.00061	0.00703059
chr2	232281478	232286494	PTMA	0.00019	0.00703059
chrX	56275631	56328252	KLF8	0.00031	0.00703059
chr11	44044432	44062145	PHACS	0.00049	0.00703059
chr1	224399004	224441046	ACBD3	0.00044	0.00713812
chr11	19202193	19219083	E2F8	0.00014	0.00713812
chr21	33364442	33366595	OLIG1	0.00075	0.00713812
chr12	111900656	111933910	OAS2	0.00068	0.00713812
chr19	37874706	37896542	NUDT19	3e-05	0.00713812
chr4	186603340	186629863	CCDC110	2e-05	0.00713812
chr6	167967418	167970325	C6orf124	0.00025	0.00713812
chr9	72063697	72159609	SMC5	0.00013	0.00713812
chr20	61535475	61574437	KCNQ2	0.00033	0.00713812
chr11	17254861	17309645	NUCB2	0.00077	0.00713812
chr1	205694292	205729861	CR2	0.00062	0.00729839
chr8	96106396	96140114	C8orf38	0.0006	0.00729839
chr12	79126113	79297001	C12orf64	0.00018	0.00741609
chr22	28206218	28217274	NEFH	0.00011	0.00741609
chr6	32368452	32447634	C6orf10	0.00027	0.00741609
chr10	124758418	124807795	ACADSB	0.00067	0.00741609
chr18	26900004	26936375	DSC2	0.00058	0.00741609
chr17	39280072	39296520	CD300LG	9e-05	0.00741609
chr1	31814746	31825872	TINAGL1	0.0004	0.00741609
chr15	71763674	71793912	CD276	0.00065	0.00741609
chrX	48655404	48661228	PIM2	0.0003	0.00751803
chr6	26129885	26130256	HIST1H4A	0.00033	0.00751803
chr4	175647955	175680186	HPGD	0.00062	0.00751803
chr8	101042451	101187520	RGS22	0.00066	0.00751803
chr19	60376280	60383532	SYT5	0.00041	0.00751803
chrX	152780580	152794505	L1CAM	0.0003	0.00751803
chr5	127012634	127022220	CTXN3	0.00075	0.00751803
chr19	19595476	19600017	EDG4	0.00016	0.00751803
chr3	194793805	194898009	OPA1	0.00058	0.00751803
chr20	773284	774922	C20orf55	0.00014	0.00751803
chr15	72892246	72905151	LMAN1L	2e-05	0.00761109
chr12	12373484	12394436	MANSC1	0.00052	0.00761109
chr12	56202925	56210198	MBD6	0.00059	0.00761109
chr3	140654416	140678042	RBP2	0.00029	0.00761109
chrX	48803459	48814453	JM11	0.00015	0.00761109
chr1	218988298	219024217	MOSC2	0.00053	0.00761109
chr17	7702037	7706325	CYB5D1	4e-05	0.00761109
chr18	54681040	54804683	ZNF532	0.0006	0.00761109
chr16	82544327	82557439	OSGIN1	0.00067	0.00761109
chr4	151405045	152156329	LRBA	0.00053	0.00761109
chr17	71582486	71585168	GALR2	0.00236	0.00761109
chr16	70158254	70168496	TAT	0.00062	0.00773751
chr17	71546785	71580202	SRP68	0.0002	0.00773751
chr2	219862590	219882387	PTPRN	0.00064	0.00773751
chr6	28579051	28591549	GPX6	0.00041	0.00773751
chrX	117841814	117844958	ZCCHC12	0.00034	0.00773751
chr17	45527694	45543421	PDK2	0.00052	0.00773751
chr15	30853636	31147377	FMN1	0.00071	0.00786972
chr16	30006737	30010709	TBX6	0.00075	0.00786972
chr8	110322324	110415491	NUDCD1	0.00043	0.00786972
chr10	25345513	25355599	THNSL1	0.00084	0.00786972
chr13	24773665	24814560	NUPL1	0.00065	0.00786972
chr17	44927653	44947371	NGFR	0.00051	0.00799348
chr16	83689465	83703615	FAM92B	0.00045	0.00799348
chr10	104580279	104587280	CYP17A1	0.0005	0.00799348
chrX	99433297	99551927	PCDH19	0.00054	0.00799348
chrX	133198742	133207474	LOC347475	0.0007	0.00799348
chr17	40141501	40185157	DBF4B	0.00035	0.00799348
chr13	50184759	50315886	DLEU7	0.00057	0.00808676
chr10	90963311	91001640	LIPA	7e-05	0.00808676
chr18	2837027	2904088	EMILIN2	0.00084	0.00808676
chr7	148475750	148511049	ZNF398	8e-05	0.00808676
chr21	16488569	16901413	C21orf34	0.00047	0.00808676
chr3	10302433	10307409	GHRL	0.00072	0.00808676
chr3	123095976	123143147	SLC15A2	0.00093	0.00808676
chr5	177351841	177355849	PROP1	0.00062	0.00808676
chr17	37122138	37125746	GAST	0.00068	0.00808676
chr9	15543096	15961895	C9orf93	0.00046	0.00808676
chr7	149166441	149195501	LOC643641	0.00061	0.00819296
chr10	71833927	71853675	EIF4EBP2	0.00055	0.00819296
chr11	131790086	132907613	OPCML	0.00123	0.00819296
chr1	74436534	74782696	TNNI3K	0.00039	0.00819296
chr2	20681044	20714345	HS1BP3	0.00057	0.00819296
chr11	60746396	60755754	PGA4	0.00024	0.00819296
chr6	116677825	116681954	TSPYL4	0.00077	0.00819296
chr9	34358906	34366894	KIAA1161	0.00067	0.00819296
chr19	18584681	18592849	TMEM59L	0.0006	0.00826839
chrX	21302900	21580700	CNKSR2	0.00062	0.00826839
chr5	177509073	177513567	NOLA2	0.00083	0.00826839
chr3	185386556	185394489	ABCF3	0.00068	0.00826839
chr1	11828362	11830422	NPPA	0.00048	0.00826839
chr9	136912478	136919187	FCN2	0.00073	0.00826839
chr19	53520453	53525622	EMP3	0.00032	0.00826839
chr13	44937071	45008760	COG3	0.0007	0.00826839
chr1	37805004	37834083	GNL2	0.00058	0.00826839
chr10	102780985	102790987	SFXN3	0.00059	0.00826839
chr10	50491159	50543156	CHAT	0.00069	0.00826839
chr11	8087071	8147144	RIC3	0.00034	0.00826839
chr5	68696326	68701596	TAF9	0.00037	0.00834952
chr1	27568189	27573902	FCN3	0.00066	0.00834952
chr1	38250970	38263084	UTP11L	0.00083	0.00834952
chr1	202426092	202432242	KISS1	0.00069	0.00834952
chr2	219395349	219404756	PRKAG3	0.00087	0.00834952
chr6	146247636	146326926	SHPRH	0.00106	0.00834952
chr4	24138187	24195282	DHX15	0.00077	0.00834952
chr13	30207668	30236556	ALOX5AP	0.00105	0.00834952
chr12	21417084	21423683	IAPP	0.00016	0.00834952
chr8	37910961	37916804	GOT1L1	0.00028	0.00834952
chr16	29994884	30004189	PPP4C	0.00025	0.00834952
chrX	71341231	71375583	FLJ20105	0.00057	0.00843641
chrX	135939973	135941499	GPR101	5e-05	0.00843641
chr12	91341865	91348861	CLLU1	0.00091	0.00843641
chr9	98619093	98656210	FLJ16636	0.0006	0.00843641
chr17	77443113	77451655	ANAPC11	0.00038	0.00843641
chr10	129784913	129814645	MKI67	0.00075	0.00843641
chr3	26639303	26727267	LRRC3B	0.00031	0.00843641
chr3	51903932	51912391	IQCF1	0.0008	0.00843641
chr2	10628344	10747549	NOL10	0.00075	0.00843641
chr11	77209855	77261045	PTD015	0.00038	0.00843641
chr16	2078711	2125900	PKD1	0.00052	0.00856592
chr11	8059484	8084228	TUB	0.00069	0.00856592
chr5	79651598	79653414	SPZ1	0.00037	0.00856592
chr9	129066966	129195647	GARNL3	0.00099	0.00856592
chr7	33020268	33068934	NT5C3	0.00094	0.00869454
chr8	71744153	71810730	XKR9	0.00062	0.00869454
chr3	13332736	13436809	NUP210	0.00091	0.00869454
chr2	74441789	74461472	DCTN1	0.00105	0.00869454
chr18	33077827	33399941	BRUNOL4	0.00091	0.00882985
chr11	122448244	122571217	ASAM	0.00078	0.00882985
chr6	74359823	74420411	SLC17A5	0.0008	0.00882985
chr7	36159360	36307676	KIAA1706	0.00061	0.00894151
chr11	111249989	111255363	LOC91893	0.00089	0.00894151
chr16	29777179	29782079	CDIPT	0.00081	0.00894151
chr12	79625576	79627382	MYF6	0.00018	0.00894151
chr13	36575396	36577801	CSNK1A1L	0.00088	0.00894151
chr2	241217467	241219342	GPR35	0.00034	0.00894151
chr11	1812249	1815326	SYT8	0.0006	0.00905973
chr10	50894695	50916541	CTGLF5	3e-05	0.00905973
chr13	24718340	24759704	MTMR6	0.00086	0.00905973
chr19	18754582	18763114	COMP	0.00047	0.00905973
chr18	27332169	27380754	DSG2	0.00045	0.00905973
chr1	154573728	154583409	C1orf182	0.00016	0.00916919
chr8	41906153	42028662	MYST3	0.0009	0.00916919
chr17	59303104	59304821	CSH2	0.00086	0.00916919
chr14	76667365	76677887	ZDHHC22	0.00057	0.00916919
chr22	16040191	16060545	CECR1	0.00053	0.00916919
chr7	142692184	142695262	TMEM139	0.00111	0.00916919
chr10	6284900	6317498	PFKFB3	0.00061	0.00925419
chr3	192661645	192661939	POP2	0.00056	0.00925419
chr11	106880543	106941637	ALKBH8	0.0005	0.00925419
chr12	6424311	6431144	CD27	0.00067	0.00925419
chr5	180348506	180366332	BTNL3	0.00039	0.00925419
chr11	15948370	16454494	SOX6	0.00087	0.00925419
chr20	42399039	42413289	R3HDML	0.00014	0.00925419
chr6	38751681	38778930	GLO1	0.0009	0.00925419
chrX	8456915	8660227	KAL1	0.00039	0.00925419
chr12	54231277	54232205	OR6C4	0.00027	0.00936131
chr13	99056936	99342824	CLYBL	0.00034	0.00936131
chr9	134031954	134108040	NTNG2	0.00036	0.00936131
chr2	138438277	138490403	HNMT	0.00053	0.00936131
chr11	106702292	106830406	CWF19L2	0.00053	0.00936131
chr10	134108703	134111814	C10orf91	0.00162	0.00936131
chr6	36272527	36308545	BRPF3	0.00106	0.00945166
chr12	49666043	49706409	SLC11A2	0.00034	0.00945166
chr2	58127223	58240507	VRK2	0.00095	0.00945166
chr19	58750372	58775335	ZNF331	9e-05	0.00945166
chr3	112876212	113047984	PLCXD2	0.00103	0.00945166
chr9	74705407	74757789	ALDH1A1	0.0007	0.00945166
chr15	73034495	73036828	RPP25	0.00088	0.00945166
chr1	112740382	112803737	CTTNBP2NL	0.00086	0.00945166
chr1	63022390	63102637	ATG4C	0.00049	0.00958027
chr1	157167965	157213467	PYHIN1	0.00029	0.00958027
chr2	230749433	230792932	SP110	0.00014	0.00958027
chr21	41758350	41801948	TMPRSS2	0.0011	0.00966836
chr10	102096761	102114577	SCD	9e-05	0.00966836
chrX	118913963	118938705	AKAP14	0.00062	0.00966836
chr15	62921187	62947252	PLEKHQ1	0.00064	0.00966836
chr7	127037581	127043016	PAX4	0.00111	0.00966836
chr20	44091244	44122196	SLC12A5	0.00076	0.00966836
chr18	42168184	42294781	RNF165	0.0012	0.00966836
chr22	37152280	37181149	KCNJ4	0.00106	0.00966836
chr11	20577521	20633184	SLC6A5	0.00049	0.00976328
chr9	37475944	37493693	POLR1E	0.00098	0.00976328
chr8	79590890	79678039	PKIA	0.00125	0.00976328
chr10	91142301	91153722	IFIT1	0.00088	0.00976328
chr1	159181440	159191213	ITLN2	0.00033	0.00976328
chr4	104218231	104240473	BDH2	0.00098	0.00976328
chr18	29685061	30057444	NOL4	0.00103	0.00976328
chr6	27914418	27914866	HIST1H2BN	0.00035	0.00985711
chr19	2665564	2672369	DIRAS1	0.00044	0.00985711
chr19	53891039	53901019	FUT2	0.0008	0.00985711
chr2	232359405	232381678	COPS7B	0.0005	0.00985711
chr1	35091710	35097932	C1orf212	0.00054	0.00985711
chr7	117137943	117300797	CTTNBP2	0.00039	0.00985711
chr6	26348632	26349000	HIST1H4F	0.00051	0.00985711
chrX	119276532	119329419	FAM70A	0.00036	0.00992583
chr12	51486600	51494602	KRT4	0.00066	0.00992583
chr14	99017491	99047605	CCNK	0.00041	0.00992583
chr6	27948905	27949268	HIST1H4L	0.00103	0.00992583
chr4	109761197	109771086	RPL34	0.00046	0.00992583
chr3	53170262	53201771	PRKCD	0.00097	0.00992583
chr6	42955648	42962709	RPL7L1	0.00027	0.00992583
chr19	40679962	40696394	ZD52F10	0.00035	0.00992583
chr19	10484622	10489112	EDG8	0.00078	0.00992583
chr12	56152304	56159900	ARHGAP9	0.00124	0.00992583
chr3	48257599	48287483	ZNF589	0.00033	0.0100255
chr17	9420668	9487501	WDR16	0.00016	0.0100255
chr2	119841720	119846592	DBI	0.00071	0.0100255
chr12	54396087	54399751	BLOC1S1	0.00123	0.0100255
chr22	21168773	21193505	SUHW2	0.00047	0.0100255
chr22	37708350	37718729	APOBEC3B	9e-05	0.0100255
chr6	26354818	26355184	HIST1H4G	0.00053	0.0101081
chr19	54008085	54031746	DHRS10	0.00069	0.0101081
chr5	137648857	137695415	CDC25C	0.00078	0.0101081
chr15	76228773	76249938	IDH3A	0.00097	0.0101081
chr11	65781823	65791906	KLC2	0.00093	0.0101081
chr5	137231472	137251440	MYOT	0.00106	0.0101081
chr4	3413523	3421009	HGFAC	0.00063	0.0101081
chr4	44375189	44397454	GUF1	0.00079	0.0101081
chr1	26376589	26388960	CNKSR1	0.00096	0.0102058
chrX	151908023	151911417	PNMA5	0.00055	0.0102058
chr20	43355500	43367645	MATN4	0.00038	0.0102058
chr15	40063243	40089737	PLA2G4E	0.00025	0.0102058
chr15	48988237	49085389	AP4E1	0.00027	0.0102058
chr6	31938948	31954802	SLC44A4	0.00085	0.0102058
chrX	51091822	51097117	NUDT10	0.00102	0.010327
chr17	77574568	77582315	LRRC45	0.00094	0.010327
chr9	102987137	103127237	PRG03	0.00045	0.010327
chr5	145874609	145875869	GPR151	0.00118	0.0104312
chr2	149119037	149261600	EPC2	0.00038	0.0104312
chr6	33024373	33028831	HLA0DMA	0.00125	0.0104312
chr11	1132473	1245302	MUC5AC	0.00096	0.0104312
chr14	70178256	70211830	TTC9	0.00091	0.0104312
chr3	59710077	61212164	FHIT	0.00031	0.0105594
chrX	153177344	153211892	TKTL1	0.00016	0.0105594
chr19	40431398	40450705	LSR	0.00011	0.0106705
chr7	37746520	37747438	GPR141	0.00039	0.0106705
chr3	134802176	134863380	TOPBP1	0.00107	0.0106705
chr14	32478273	33340065	NPAS3	0.00026	0.0106705
chrX	103381375	103386244	ESX1	0.00082	0.0107725
chr2	210863113	210888140	MYL1	0.00058	0.0107725
chr2	48767424	48836367	LHCGR	0.00154	0.0107725
chr14	38936714	38971371	FBXO33	0.00045	0.0107725
chr1	107484267	107825994	NTNG1	0.00067	0.0107725
chr11	60954172	60970803	FLJ20487	0.00053	0.0108906
chr6	123359280	123426762	C6orf213	0.00074	0.0108906
chr9	101901331	102103247	INVS	0.00139	0.0108906
chr17	6880425	6884004	SLC16A13	0.00065	0.0109996
chr8	37820562	37826569	BRF2	0.00049	0.0109996
chr1	149666067	149698556	POGZ	0.00055	0.0109996
chr19	54840088	54853710	SR0A1	0.00049	0.0109996
chr8	38877909	38950587	PLEKHA2	0.00099	0.0111079
chr1	245069026	245148302	AHCTF1	0.0006	0.0111079
chr6	4721681	4900776	CDYL	0.00122	0.0111079
chr7	133777646	133794428	AKR1B1	0.0004	0.0111079
chr16	66535730	66560026	SLC12A4	0.00084	0.0112329
chr4	89866128	90197346	FAM13A1	0.00044	0.0112329
chr6	26292002	26292436	HIST1H2BE	0.00128	0.0113488
chr6	26296917	26297283	HIST1H4D	0.00128	0.0113488
chr9	35031101	35035987	MGC41945	0.00116	0.0113488
chr6	26333361	26333822	HIST1H3E	0.0007	0.0114641
chr1	1167695	1171965	C1QDC2	0.00084	0.0114641
chr6	26510459	26523421	BTN3A1	0.00027	0.0114641
chr12	131187092	131194833	DDX51	0.00104	0.0115878
chr15	72525370	72540582	UBL7	0.00132	0.0115878
chr1	9979860	9998664	RBP7	0.00134	0.0116842
chr17	59340696	59342350	CSHL1	0.00145	0.0116842
chr4	152240203	152245252	RPS3A	0.00131	0.0116842
chr2	44399406	44440393	PREPL	0.00113	0.0116842
chr1	202752133	202786349	MDM4	0.00123	0.0116842
chr19	50693570	50697604	FLJ40125	0.0003	0.0117889
chr6	26304991	26307443	HIST1H3D	0.00134	0.0117889
chr2	176498655	176575264	KIAA1715	0.00127	0.0117889
chr6	55147029	55255375	HCRTR2	0.00026	0.0117889
chr11	128213124	128242478	KCNJ1	0.00044	0.0118929
chrX	74508785	74659600	ZDHHC15	0.0012	0.0118929
chr8	146248627	146252220	C8orf33	0.00165	0.0118929
chrX	48201871	48213509	SLC38A5	0.00127	0.0118929
chr6	57290380	57621334	PRIM2A	0.00064	0.0119419
chr17	77134356	77214543	NPLOC4	0.00024	0.0119419
chrX	3236607	3274681	MXRA5	0.00086	0.0119419
chr15	72709952	72775413	LSM16	0.00059	0.0119419
chr11	7463330	7489137	OLFML1	0.0009	0.0119419
chr5	131905034	131907113	IL5	0.00122	0.0119419
chr6	26264537	26265321	HIST1H1E	0.00017	0.0119419
chr4	81337680	81344506	PRDM8	0.00068	0.0119419
chr3	49429215	49435016	AMT	0.00114	0.0119419
chrX	24486125	24575274	PCYT1B	0.00142	0.0119419
chr1	153302836	153308651	EFNA4	0.00128	0.0120263
chr20	60471947	60484421	GATA5	0.00125	0.0120263
chrX	9653453	9693917	GPR143	0.00033	0.0120263
chr5	68612275	68652166	KENAE	0.00087	0.0120263
chr2	11591692	11700363	GREB1	0.00045	0.0120263
chr6	26135103	26135459	HIST1H4B	0.00079	0.0120263
chr1	4614964	4743710	AJAP1	0.00162	0.012128
chr12	47645390	47651810	WNT10B	0.00091	0.012128
chr3	113665502	113701098	BTLA	0.00138	0.012128
chr17	54124961	54166689	RAD51C	0.00106	0.012128
chr8	28006644	28104585	ELP3	0.00126	0.0122383
chr19	18849718	18867953	GDF1	0.00126	0.0122383
chr16	66676875	66818338	NFATC3	0.00087	0.0122383
chr21	44490650	44506527	DNMT3L	0.00209	0.0123206
chr15	50200414	50270857	GNB5	0.00107	0.0123206
chr9	77695440	77998155	PCSK5	0.00085	0.0123206
chr1	66772412	66983355	SGIP1	0.00014	0.0123206
chrX	118096625	118168570	KIAA1210	0.00076	0.0123206
chr17	4406977	4410625	GGT6	0.00093	0.0123206
chr17	32032137	32039519	MRM1	0.00132	0.012402
chrX	102641337	102661073	RAB40A	0.00069	0.012402
chr7	154720475	154732876	INSIG1	0.00124	0.012402
chr12	19483899	19564845	AEBP2	0.00026	0.012402
chr17	7776197	7793619	CNTROB	0.00109	0.012402
chr2	17861266	17861848	MSGN1	0.00135	0.012402
chr17	40655074	40680464	FMNL1	0.00022	0.0126465
chr16	29735028	29741317	C16orf53	0.00035	0.0126465
chr14	89491998	89580859	TDP1	0.00125	0.0126465
chr17	7103945	7106519	CLDN7	0.00086	0.0127448
chrX	73870136	74061709	KIAA2022	0.00163	0.0127448
chr4	39734918	39833414	N4BP2	0.00049	0.0127448
chr1	64442077	64482615	UBE2U	0.00097	0.0127448
chrX	118776603	118778155	ANKRD58	0.00182	0.0128425
chr3	70068442	70100176	MITF	0.00155	0.0128425
chr6	4013600	4024390	C6orf146	0.00066	0.0128425
chr15	65622074	65886505	MAP2K5	0.00086	0.0128425
chr2	187916093	188021266	CALCRL	0.00095	0.0129586
chr12	70519805	70604362	TBC1D15	0.00098	0.0129586
chr19	60732911	60739473	LOC646643	0.00122	0.0130361
chr1	202097362	202106901	SNRPE	0.00074	0.0130361
chr2	162735447	162808291	FAP	0.002	0.0130361
chrX	107110749	107112256	TEX13B	0.00046	0.0130361
chr10	115929018	115982053	TDRD1	0.00145	0.0130361
chr1	199127291	199151486	C1orf106	0.00155	0.0130361
chr5	21786910	22889488	CDH12	0.0023	0.0131321
chr14	68746230	68778825	EXDL2	0.00146	0.0131321
chr6	43507466	43526141	ABCC10	0.00106	0.0131321
chr20	40134805	41251971	PTPRT	0.00224	0.0131321
chr13	30089919	30131686	USPL1	0.00149	0.0132372
chr16	67236276	67290442	CDH3	0.00128	0.0132372
chr6	44234525	44260117	CAPN11	0.00249	0.0132372
chr5	140996776	141000814	C5orf16	0.00137	0.0133515
chr21	44941514	44942387	KRTAP10012	0.00126	0.0133515
chr1	42920652	42940604	YBX1	0.00138	0.0134654
chr17	16061233	16170297	PIGL	0.00148	0.0134654
chr6	99954561	99979928	C6orf111	0.00028	0.0135889
chr2	119776489	119840728	LOC130355	0.00155	0.0136627
chr1	47572174	47617097	CMPK	0.00138	0.0136627
chr17	58915908	58928711	ACE	0.00169	0.0136627
chr15	24799262	25451729	GABRG3	0.00121	0.0136627
chr6	70982529	71069494	COL9A1	0.00142	0.0136627
chr8	12985242	13035180	DLC1	0.00251	0.0136627
chr22	30066665	30072249	ZNF278	0.00131	0.0137755
chr3	39399818	39413823	SLC25A38	0.00099	0.0137755
chr1	117098608	117113374	CD2	0.00114	0.013878
chr11	105427035	105453396	KBTBD3	0.00125	0.013878
chr7	150540509	150555250	ABCF2	0.00139	0.013878
chr9	128716873	129025264	RALGPS1	0.00142	0.01394
chr5	1851499	1852946	MRPL36	0.00091	0.01394
chr1	8928508	8957733	CA6	0.00065	0.01394
chr21	34963557	35012389	CLIC6	0.00176	0.01394
chr20	54637764	54647743	TFAP2C	0.00129	0.01394
chr5	1854508	1869163	NDUFS6	0.00089	0.01394
chrX	68641802	68669074	TMEM28	0.00095	0.01394
chr19	54624469	54636596	SLC17A7	0.00058	0.0140414
chr19	7566787	7589196	KIAA1543	0.00126	0.0140414
chr16	75782336	75791042	MON1B	0.00136	0.0140414
chr12	56114809	56130876	INHBC	0.00133	0.0141625
chr6	74007760	74029628	C6orf148	0.00097	0.0142631
chr17	37431119	37434233	LOC201181	0.00016	0.0142631
chr9	137964636	137993047	UBADC1	0.00083	0.0142631
chr1	170017383	170033478	KIAA0859	0.00086	0.0143633
chr10	127514898	127559874	DHX32	0.00064	0.0143633
chr17	39509646	39556540	HDAC5	0.00015	0.0143633
chr1	203617135	203657804	LEMD1	0.00129	0.014463
chr19	51661587	51666660	FLJ10781	0.00115	0.014463
chr3	196959310	197023545	MUC4	0.00135	0.014463
chr9	124836666	124837715	GPR21	0.00045	0.0145727
chr3	45405078	45565332	LARS2	0.00112	0.0145727
chr17	55475333	55511074	ABC1	0.0015	0.0146924
chr14	64086372	64125849	C14orf50	0.00173	0.0148015
chr20	43960803	43974193	PLTP	0.00148	0.0148015
chrX	152134715	152139310	MAGEA1	0.00112	0.0148788
chrX	47316244	47364200	SYN1	0.00211	0.0148788
chr22	34374369	34394401	APOL6	0.00028	0.0148788
chr5	137543247	137551259	KIF20A	0.00132	0.0148788
chr1	159231624	159257757	F11R	0.00128	0.0148788
chr12	116135361	116283965	NOS1	0.00169	0.0149765
chr4	7112680	7120701	GRPEL1	0.00015	0.0149765
chr2	19973511	20053365	WDR35	0.0013	0.0149765
chr14	90650109	90761456	C14orf159	0.00175	0.0150845
chr7	86619859	86663580	DMTF1	0.00159	0.0150845
chr15	86983042	86999883	ISG20	0.00145	0.0151921
chr3	143650766	143780358	ATR	0.00103	0.0151921
chr11	64114857	64126396	SLC22A12	0.0019	0.0152994
chr3	47867189	48105715	MAP4	0.00175	0.0152994
chr5	44340853	44424541	FGF10	0.00076	0.0153849
chr14	94176814	94183084	SERPINA13	0.00072	0.0153849
chr13	27475410	27572729	FLT3	0.00237	0.0153849
chr7	27159864	27162821	HOXA7	0.00161	0.0153849
chr5	121215548	121216420	FTMT	0.00036	0.0154808
chr2	17555466	17563187	RAD51AP2	0.0007	0.0154808
chr6	158511488	158533362	GTF2H5	0.00115	0.0154808
chr1	208568919	208916261	HHAT	0.00136	0.0155654
chr19	9438030	9470279	ZNF560	0.00159	0.0155654
chr8	117847922	117853376	C8orf53	0.00148	0.0155654
chr13	52500972	52524187	OLFM4	0.00148	0.0155654
chr3	69301835	69518120	FRMD4B	0.0019	0.0156495
chr12	54677309	54685574	SUOX	0.00166	0.0156495
chr16	55156461	55160370	MT4	0.00043	0.0156495
chr4	107036053	107112276	NPNT	0.00051	0.0156495
chr17	43328514	43361322	SP2	0.00039	0.0157332
chr20	31727149	31737854	E2F1	0.00148	0.0157332
chr12	53229670	53259290	PDE1B	0.00143	0.0157332
chr18	42780784	42881659	KATNAL2	0.00115	0.0157332
chr8	107842320	107851649	ABRA	0.00118	0.0157838
chr11	113109120	113149635	ZW10	0.00131	0.0157838
chr17	4876620	4879451	GPR172B	0.00046	0.0157838
chr19	53680339	53708258	LMTK3	0.00146	0.0157838
chr11	128069198	128187520	FLI1	0.00028	0.0157838
chr17	71024203	71032415	TSEN54	0.00131	0.0157838
chr13	95127483	95241283	DNAJC3	0.00354	0.0157838
chr1	22251706	22292022	CDC42	0.0013	0.0158556
chr7	1440520	1465635	MICALL2	0.00065	0.0158556
chr8	64135984	64161166	TTPA	0.00123	0.0158556
chr17	35629099	35691965	WIRE	0.00156	0.0158556
chr2	128415266	128501337	SAP130	0.00162	0.0158556
chr17	72035034	72045377	CYGB	0.00162	0.0159378
chr12	4628543	4666658	NDUFA9	0.00107	0.0159378
chr22	42650951	42674781	ADPN	0.00119	0.0159378
chr2	86186848	86222791	FLJ20758	0.00159	0.0159378
chr12	105501162	105680710	RFX4	0.00122	0.0160087
chr2	27330944	27339464	SLC30A3	0.00127	0.0160087
chr1	40769819	40786426	ZNF684	0.00167	0.0160087
chr5	95092605	95157825	RHOBTB3	0.00254	0.0160087
chr7	2481297	2523910	LOC402635	0.00097	0.0160087
chr22	18243039	18309359	TXNRD2	0.00048	0.0161119
chr1	107400931	107403437	PRMT6	0.00161	0.0161119
chr3	49686438	49695937	APEH	0.00148	0.0162037
chr6	27966072	27966549	HIST1H3J	0.00224	0.0162037
chr21	14510349	14522552	RBM11	0.00226	0.0162037
chr3	122864737	122951292	GOLGB1	0.00172	0.0162842
chr1	15858950	15860803	RSC1A1	0.00087	0.0162842
chr1	1557422	1559892	MMP23B	0.0018	0.0162842
chr5	57914695	58183162	RAB3C	0.00218	0.0162842
chr15	38410944	38420460	C15orf52	0.00205	0.0163753
chr12	60940453	61086165	USP15	0.0013	0.0163753
chrX	86659472	86811706	KLHL4	0.00119	0.0163753
chr6	33870426	33879771	MLN	0.00133	0.016466
chr15	64584484	64628870	ZWILCH	0.00266	0.016466
chr17	24075502	24077353	TLCD1	0.00167	0.016466
chr13	28131250	28151059	POMP	0.00105	0.016512
chr7	149651537	149666171	LRRC61	0.00211	0.016512
chr15	55298946	55368004	TCF12	0.00111	0.016512
chr11	4799191	4800218	OR51F2	0.00106	0.016512
chr1	78186180	78217365	FUBP1	0.00109	0.016512
chr17	24263287	24302634	PHF12	0.00185	0.016512
chr7	25124801	25131480	CYCS	0.00243	0.016512
chrX	102356707	102358778	BEXL1	0.0024	0.0166018
chr12	6807832	6819279	LEPREL2	0.00078	0.0166018
chr6	29732787	29748128	MOG	0.00179	0.0166018
chr7	143083114	143085776	CTAGE6	0.00101	0.0166802
chr3	121829705	121884018	HGD	0.00382	0.0166802
chr17	12510230	12607686	MYOCD	0.00134	0.0166802
chr3	48530128	48569231	PFKFB4	0.00218	0.0166802
chr1	51592523	51757583	EPS15	0.00115	0.0167804
chr11	65802271	65808259	CNIH2	0.00211	0.0167804
chr7	150180505	150189312	ABP1	0.00288	0.0168468
chr12	106692291	106694544	ASCL4	0.00194	0.0168468
chr5	98218808	98290138	CHD1	0.00081	0.0168468
chr21	44699820	44703158	LRRC3	0.00155	0.0168468
chr10	135288592	135290289	LOC441581	0.00095	0.0168468
chr12	79715301	79855825	LIN7A	0.0012	0.0169464
chr17	24924612	24940736	GIT1	0.00137	0.0169464
chr7	94764923	94791780	PON1	0.00138	0.0172435
chr22	43527101	43637326	LOC553158	0.00069	0.0172435
chr1	211070107	211087614	LOC149643	0.00298	0.0172435
chr4	84601121	84625314	CCDC98	0.00247	0.0172435
chr9	8304246	10602509	PTPRD	0.00069	0.0172435
chr2	233633279	233781287	INPP5D	0.00051	0.0172435
chr5	157090900	157099349	ICF45	0.00173	0.0173421
chr1	191357783	191487679	CDC73	0.0009	0.0173421
chr15	88609898	88616447	NGRN	0.00193	0.0175153
chr20	61654816	61658477	C20orf195	0.00224	0.0175153
chr11	46255803	46299546	CREB3L1	0.00168	0.0175153
chr14	61298919	61332898	SNAPC1	0.00068	0.0175153
chr1	119963522	119991913	ZNF697	0.00279	0.0175153
chr2	71190326	71210867	MCEE	0.00235	0.0175153
chr4	187349667	187371605	CYP4V2	0.00249	0.0175898
chr3	5138929	5197599	ARL8B	0.00125	0.0175898
chr16	1078226	1086245	C1QTNF8	0.00402	0.0175898
chr14	59782222	59829820	PPM1A	0.00229	0.0175898
chr19	19510073	19518468	CILP2	0.00088	0.0176987
chr14	20608366	20627875	FLJ10357	0.00214	0.0177263
chr10	104145421	104152270	NFKB2	0.00336	0.0177263
chr11	3064921	3143116	OSBPL5	0.00246	0.0177263
chrX	106050289	106060747	CLDN2	0.00046	0.0177263
chr1	201318881	201322000	MYOG	0.00054	0.0177263
chrX	13497661	13561614	EGFL6	0.00374	0.0177263
chr15	81009005	81113783	CPEB1	0.00227	0.0177263
chr1	3558988	3639716	TP73	0.00334	0.0177263
chr16	55836538	55845046	ARL2BP	0.00195	0.0178344
chr6	83935348	83959654	PGM3	0.00214	0.0179191
chr17	35138936	35140314	C17orf37	0.00134	0.0179191
chr4	39500877	39655878	PDS5A	0.00189	0.0179191
chrX	151975421	151979483	PNMA3	0.00205	0.0180152
chr8	98354890	98359352	TSPYL5	0.00297	0.0180152
chr3	127596471	127638088	CCDC37	0.0019	0.0183493
chr1	40496319	40532443	ZMPSTE24	0.00127	0.0183493
chr9	137577805	137581635	OBP2A	0.0011	0.0184088
chr17	7939943	7962532	ALOXE3	0.00094	0.0184088
chr3	125964485	126088834	ITGB5	0.00164	0.0184088
chr12	119263515	119291341	MSI1	0.0024	0.0184088
chr16	88154631	88157349	RPL13	0.00233	0.0184088
chr17	78630855	78646009	METRNL	0.00208	0.0185156
chr14	77939845	79400513	NRXN3	0.00134	0.0187408
chr17	39373697	39375359	PPY	0.00142	0.0187867
chr19	12724406	12730271	BEST2	0.00164	0.0187867
chr16	19635278	19776358	MGC35048	0.00176	0.0187867
chr20	2309553	2361399	TGM6	0.002	0.0187867
chr1	20363070	20374274	PLA2G2C	0.00071	0.0187867
chr5	134807803	134810937	C5orf20	0.00104	0.0187867
chr1	211098219	211135377	FLVCR	0.00351	0.0189986
chr17	69782006	69822617	DNAI2	0.00145	0.0189986
chr11	17064699	17147930	PIK3C2A	0.00216	0.0190677
chr5	179196872	179218446	LOC51149	0.00234	0.0190677
chr14	90768629	90789977	GPR68	0.00198	0.0190677
chr8	33524814	33544185	RNF122	0.00116	0.0190677
chr13	48178951	48181499	CYSLTR2	0.00178	0.0191608
chr8	22027878	22043975	HR	0.00142	0.0191608
chr16	55180767	55182500	MT3	0.00063	0.0192538
chr6	43747019	43763506	MRPS18A	0.00194	0.0192538
chr1	90233265	90266682	ZNF326	0.00196	0.0193465
chr9	126754887	126945596	C9orf126	0.00249	0.0193465
chr11	67186209	67205261	ALDH3B2	0.00194	0.0194389
chr7	138395624	138445005	ZC3HAV1	0.0022	0.0194389
chr10	105196536	105202065	FAM26B	0.00253	0.0195311
chr1	205561487	205600469	CD55	0.00178	0.0195311
chr2	62581273	62586980	TMEM17	0.00222	0.0196356
chr4	160408447	160500751	RAPGEF2	0.00044	0.0197274
chr19	951436	960723	GRIN3B	0.00124	0.0197274
chr13	110165359	110171421	ING1	0.00368	0.0198315
chr1	17121031	17172061	CROCC	0.0025	0.0199355
chr11	5177540	5178506	OR51V1	0.0007	0.0200141
chr19	18565046	18578660	CRLF1	0.00245	0.0200141
chr9	107250145	107274239	FSD1L	0.0031	0.0200141
chr15	77390545	77402243	TMED3	0.00188	0.020105
chr2	70527924	70634613	TGFA	0.00126	0.020105
chr14	50256230	50367589	NIN	0.00115	0.0201956
chr17	39385632	39437363	PYY	0.00151	0.0201956
chr6	26312851	26313227	HIST1H4E	0.00244	0.0202605
chr6	97696758	97837773	C6orf167	0.00179	0.0202605
chr19	5156519	5291814	PTPRS	0.0036	0.0202605
chr4	68107040	68155211	STAP1	0.00117	0.0202605
chr7	91954273	91995781	PEX1	0.0022	0.0203507
chr3	37069502	37191086	LRRFIP2	0.00252	0.0203507
chr11	64608269	64612450	ZFPL1	0.00256	0.0205303
chr12	121778106	121781082	GPR81	0.00103	0.0205303
chr19	47583013	47586279	CNFN	0.00098	0.0205303
chr20	60317517	60375763	LAMA5	0.0015	0.0205303
chr12	112280760	112311584	LOC196463	0.00083	0.0206198
chr6	27400556	27401720	FKSG83	0.00159	0.0206198
chr3	46685682	46710175	ALS2CL	0.0012	0.020722
chr19	8273010	8279239	CD320	0.00146	0.020926
chr3	122971533	123036616	IQCB1	0.00172	0.020926
chr19	21056810	21099723	ZNF714	0.00148	0.0210147
chr7	97683995	97719404	DKFZP434B0335	0.00403	0.0210147
chr1	78729315	78778973	PTGFR	0.00301	0.0211164
chr1	226711688	226712183	HIST3H2A	0.0023	0.0212046
chr16	54437628	54466783	CES7	0.00396	0.0212046
chr19	50266598	50271528	ZNF342	0.00192	0.0212927
chr16	31134783	31135896	PYDC1	0.00211	0.0212927
chr11	118732754	118740102	USP2	0.00305	0.0215083
chr19	6415259	6418228	CRB3	0.00193	0.0215824
chr6	25387626	25728737	LRRC16	0.00215	0.0215824
chr15	72397952	72415534	CCDC33	0.00085	0.0215824
chr1	26018983	26032020	FAM54B	0.00197	0.0216428
chr7	36330283	36396259	KIAA0895	0.00094	0.0216428
chr11	103412517	103415132	DDI1	0.00067	0.0216428
chr3	42107749	42242271	TRAK1	0.00278	0.0216428
chr20	2465252	2570430	TMC2	0.00231	0.0217433
chr17	54092936	54124391	LOC645545	0.00067	0.0218301
chr6	26141298	26141775	HIST1H2AB	0.00072	0.0218301
chr9	34699003	34700147	CCL21	0.0037	0.0219166
chr1	226679168	226679649	HIST3H3	0.0024	0.0219166
chr14	74589682	74600489	ACYP1	0.00109	0.0219895
chrX	48703582	48713195	KCND1	0.0021	0.0219895
chr17	17656110	17681050	SREBF1	0.00213	0.0219895
chr15	79081027	79083400	MESDC1	0.00196	0.0220892
chr12	57552204	57600529	LRIG3	0.00182	0.0221479
chr19	14704204	14750353	EMR2	0.00073	0.0221479
chr19	4230658	4241720	SHD	0.00392	0.0221479
chr20	56467831	56523355	FLJ90166	0.0011	0.0221479
chrX	106336517	106374128	CXorf41	0.00136	0.0222335
chr14	20178696	20179690	OR6S1	0.00268	0.0222335
chr19	52623734	52666934	SLC8A2	0.00342	0.0223053
chr20	36867761	36985080	PPP1R16B	0.00222	0.0223053
chr11	66034694	66057660	BBS1	0.0024	0.0223053
chr9	129951552	129955556	LCN2	0.00365	0.0223905
chr8	126105684	126173243	KIAA0196	0.00339	0.0223905
chr7	98810264	98830338	ARPC1B	0.00065	0.0224618
chr6	42231151	42255770	GUCA1A	0.00146	0.0224618
chr15	87147677	87219589	ACAN	0.00264	0.0224618
chr7	150277447	150305947	KCNH2	0.0017	0.0226726
chr2	201861238	201924421	ALS2CR12	0.0019	0.0228691
chr6	110406990	110408614	GPR6	0.00074	0.0228691
chr10	17224988	17283687	DNMT2	0.00334	0.0229253
chr3	56736485	56810993	ARHGEF3	0.00309	0.0229253
chr19	2818332	2829501	ZNF556	0.0049	0.0229253
chr20	34635423	34655766	TGIF2	0.00259	0.0229253
chr7	100310670	100324221	ARS2	0.0032	0.0232185
chr3	139388837	139498909	ARMC8	0.00259	0.0232185
chr17	44642587	44655586	ABI3	0.00121	0.0232185
chr8	145660017	145661657	CYHR1	0.00402	0.0233018
chr6	26307765	26308194	HIST1H2BF	0.00291	0.0233018
chr1	179208801	179258669	STX6	0.00108	0.0233991
chr1	45254662	45444837	ZSWIM5	0.0036	0.0234395
chr4	57592002	57671296	IGFBP7	0.00205	0.0234395
chr20	61589809	61600949	EEF1A2	0.00337	0.0234395
chr20	48781487	48803684	PARD6B	0.00185	0.0234395
chr20	17155630	17413220	PCSK2	0.00314	0.0234395
chr17	6288518	6295108	FAM64A	0.00204	0.0235364
chr8	145456863	145485928	BOP1	0.00231	0.0236331
chrX	153152126	153176632	CXorf2	0.00085	0.0237154
chr3	48463221	48482058	TREX1	0.00393	0.0237154
chr15	62819150	62854823	RBPMS2	0.00124	0.0238119
chr1	154830902	154837894	GPATC4	0.00295	0.0238795
chr2	47209090	47235930	FLJ40172	0.00226	0.0238795
chr2	63973171	64099718	VPS54	0.00313	0.0238795
chr22	36531059	36533388	H1F0	0.00072	0.0239612
chr20	47421911	47532588	KCNB1	0.00307	0.0239612
chr12	6745801	6750377	PTMS	0.00276	0.0240428
chr1	85163854	85235384	MCOLN2	0.00254	0.0240428
chr19	11738906	11754301	ZNF441	0.001	0.0241386
chr2	63922517	63972199	UGP2	0.00143	0.0242198
chr15	70197807	70220357	SENP8	0.00343	0.0242198
chr17	6267783	6279243	AIPL1	0.00086	0.0243153
chr19	35555167	35740805	ZNF536	0.00382	0.0243961
chr16	75805	128672	C16orf35	0.00216	0.0243961
chr3	185547033	185562085	CLCN2	0.00257	0.0244914
chr17	53973946	53976682	C17orf47	0.00087	0.0245572
chr8	99145925	99175014	C8orf47	0.00313	0.0245572
chr4	113286126	113329678	FLJ39370	0.00189	0.0245572
chr15	98960357	99007174	ASB7	0.00317	0.0247469
chr17	38916859	38957206	DHX8	0.00268	0.0247469
chr7	47801413	47825969	FLJ21075	0.00186	0.0248416
chr1	11461881	11520227	PTCHD2	0.00339	0.0250158
chr2	27155437	27162767	EMILIN1	0.00329	0.0250158
chr17	53989038	54124415	TEX14	0.00086	0.0250158
chr1	113045271	113051548	RHOC	0.00208	0.0250804
chr19	38161338	38247634	RHPN2	0.00291	0.0250804
chr8	24207524	24268670	ADAM28	0.00269	0.0250804
chr17	36418301	36418892	KRTAP301	0.00027	0.0251596
chr1	1843256	1849228	LOC339457	0.00183	0.0251596
chr19	54617482	54618510	TIP39	0.00174	0.0253474
chr10	90955675	90957051	CH25H	0.001	0.0253474
chr12	54581463	54607964	WIBG	0.0023	0.0254411
chr9	74326536	74641087	TMC1	0.00133	0.0255196
chr3	63794585	63824637	THOC7	0.00342	0.0255196
chr13	112911931	112967392	CUL4A	0.00145	0.0255829
chr19	54786723	54821508	PRR12	0.00336	0.0255829
chr1	27811388	27834314	FGR	0.00163	0.0255829
chr1	218390349	218512375	RAB3GAP2	0.00236	0.0256459
chr4	191140672	191143018	TUBB4Q	0.00138	0.0256459
chr16	29730909	29734703	PRRT2	0.00264	0.0256459
chr9	27099285	27220171	TEK	0.00291	0.0258168
chrX	106253358	106336200	FLJ20130	0.00159	0.0258168
chr13	100054091	100125104	TMTC4	0.00418	0.0258168
chr8	69027156	69180208	DEPDC2	0.00054	0.0258489
chr1	40079314	40121764	TRIT1	0.0031	0.0258489
chrX	57178808	57180783	SPIN2	0.00258	0.0258489
chr1	151782719	151784906	S100A4	0.00184	0.0258489
chr6	76515628	76685974	MYO6	0.00285	0.0258489
chr1	11631036	11637326	FBXO2	0.00387	0.0261566
chr7	56099410	56115858	SUMF2	0.00097	0.0262336
chr19	58662800	58689358	ZNF813	0.00082	0.0262336
chr19	4255690	4274838	FSD1	0.00336	0.0263103
chr6	97076437	97109873	KIAA0776	0.00142	0.0263103
chr16	49333529	49393347	CYLD	0.00375	0.0263715
chr12	51354786	51360458	KRT1	0.00086	0.0263715
chr2	202193151	202215655	ALS2CR4	0.00338	0.0263715
chr14	36012243	36052741	LOC253970	0.00136	0.0264633
chr4	5763824	5866932	EVC	0.00459	0.0265549
chr12	2837110	2856564	FOXM1	0.00325	0.0266
chr1	153213837	153218346	CKS1B	0.00199	0.0266
chr1	151897823	151900928	SNAPAP	0.00237	0.0266
chr19	41185841	41191512	FLJ36445	0.00211	0.0266
chr11	46697330	46717631	F2	0.0029	0.0266759
chr6	127813022	127879540	C6orf174	0.0009	0.0266759
chr16	29790331	29818074	SEZ6L2	0.00305	0.026767
chr19	540892	568159	HCN2	0.00274	0.0268425
chr7	142136903	142140495	PRSS1	0.00323	0.0268425
chr11	104318804	104344535	CASP4	0.0009	0.0269179
chr4	47290776	47534816	CORIN	0.00358	0.0269179
chr2	215987629	216009036	FN1	0.00197	0.0269774
chr3	140545550	140558575	MRPS22	0.00268	0.0269774
chr17	36773272	36779573	KRTHA3B	0.00427	0.0269774
chr16	27122316	27140544	JMJD5	0.00089	0.0270524
chr17	7683959	7698843	JMJD3	0.00145	0.0270524
chr7	27168582	27171674	HOXA9	0.00284	0.0271271
chr2	215885080	215922722	ATIC	0.00202	0.0271271
chr11	61316725	61321283	FEN1	0.00291	0.0272174
chr3	135679239	135687519	ANAPC13	0.00223	0.0272919
chr2	26422457	26472263	SELI	0.00208	0.0272919
chr6	26393333	26393706	HIST1H4H	0.00125	0.0273505
chr16	22980228	23068092	USP31	0.00255	0.0273505
chr15	72999671	73017425	COX5A	0.00305	0.0273505
chr16	57079160	57105023	NDRG4	0.00343	0.0276514
chr3	195336627	195339092	HES1	0.00272	0.027741
chr2	24016879	24077195	UBXD4	0.00239	0.0278146
chr11	5573922	5590764	TRIM6	0.00134	0.0278146
chr7	136724925	137182149	DGKI	0.00395	0.0279039
chr16	2820173	2822285	LOC124220	0.00275	0.0279932
chr6	132311011	132314211	CTGF	0.00081	0.0281392
chr22	27609889	27783475	ZNRF3	0.00258	0.0281392
chr22	34126115	34150495	MCM5	0.00155	0.0281392
chr19	44082454	44091373	NFKBIB	0.00147	0.0281392
chr12	109956211	110272739	CUTL2	0.00306	0.0282281
chr14	59020913	59041834	C14orf100	0.00189	0.0285266
chr20	62139936	62141575	LOC284739	0.00384	0.0286873
chr9	126579257	126616978	OLFML2A	0.00461	0.0286873
chr1	35795979	35804965	NCDN	0.00154	0.0286873
chr6	26324409	26324851	HIST1H2BG	0.00192	0.0287756
chr2	95432174	95442606	FAHD2A	0.00476	0.0288638
chr11	64838906	64846475	CDC42EP2	0.00229	0.0290565
chr17	7423529	7426152	CD68	0.00148	0.0291444
chr15	76619801	76628618	PSMA4	0.00183	0.0292157
chr9	83388419	83493416	TLE1	0.00229	0.0292157
chr19	8180256	8233302	LASS4	0.00239	0.0293034
chr11	66004455	66033706	DPP3	0.00326	0.0294618
chr10	92490557	92607651	HTR7	0.00511	0.0294618
chr14	54902862	54948329	KIAA0831	0.00537	0.0294618
chr7	95050748	95063861	PDK4	0.00268	0.0295492
chr20	62185176	62186156	LOC198437	0.00274	0.0296197
chr1	109850968	109853859	AMIGO1	0.0035	0.0296197
chr1	42414797	42573490	FOXJ3	0.00327	0.0297068
chr17	39467529	39499531	LSM12	0.0015	0.0298808
chr3	110024320	110056404	TRAT1	0.00116	0.0298808
chr17	37425617	37431180	NKIRAS2	0.00288	0.0300713
chr19	10258649	10260198	ICAM4	0.00248	0.0301071
chr17	45940810	45963860	MYCBPAP	0.00166	0.0301071
chr1	32889410	32918839	RBBP4	0.00412	0.0301071
chr16	65783568	65790321	E2F4	0.00328	0.0301071
chr12	99391809	99481774	NR1H4	0.00414	0.030297
chr2	232498378	232499203	NPPC	0.00341	0.0303833
chr16	82490230	82507286	MLYCD	0.00117	0.0304695
chr19	44061039	44082193	SIRT2	0.00159	0.0305556
chr3	56629199	56673114	C3orf63	0.00425	0.0306073
chr7	1821953	2239109	MAD1L1	0.00235	0.0306073
chr3	23908575	23933541	NKIRAS1	0.00121	0.0306073
chr11	27344083	27450910	LGR4	0.00312	0.0306932
chr16	12053555	12575647	LOC92017	0.00174	0.0307789
chr20	1109214	1113117	C20orf46	0.0056	0.0309675
chr3	33013104	33113318	GLB1	0.00239	0.0311558
chr4	7093479	7095629	CCDC96	0.00441	0.0313089
chr10	124903859	124914869	BUB3	0.00326	0.0313089
chr4	2935140	3012272	GRK4	0.00196	0.0313089
chr1	158154526	158161908	TAGLN2	0.00254	0.031394
chr7	27151640	27153893	HOXA6	0.00285	0.0314615
chr1	153412983	153424069	TRIM46	0.00328	0.0314615
chr14	74418371	74440196	DLST	0.00399	0.0315785
chr13	44411383	44461571	NUFIP1	0.00178	0.0315785
chr19	53856477	53868076	LOC126147	0.00057	0.0315785
chr7	43118722	43569463	HECW1	0.00616	0.0315785
chr1	201711505	201727100	PRELP	0.00204	0.0315785
chr9	115069113	115077690	CDC26	0.00375	0.0316279
chr2	130995305	131002053	CFC1	0.00436	0.0316279
chr15	43102632	43154331	SORD	0.00326	0.0316279
chr14	91116870	91268166	C14orf161	0.00246	0.0317967
chr20	12937626	13095411	SPTLC2L	0.00212	0.0317967
chr5	160648013	160907708	GABRB2	0.00721	0.0318456
chr10	104172991	104182413	CUEDC2	0.0031	0.0318456
chr7	1063666	1065423	GPR146	0.00433	0.0318456
chr7	88261356	88262967	MGC26647	0.00205	0.0319297
chr2	216611379	216654777	PECR	0.00217	0.0322169
chr9	37500888	37566250	FBXO10	0.0025	0.0325039
chr12	54612078	54634072	DGKA	0.0028	0.0325874
chr10	95056175	95232029	FER1L3	0.00303	0.0327724
chr2	68946116	68952153	BMP10	0.00343	0.0328376
chr16	56592805	56613022	C16orf57	0.00343	0.0328376
chr19	55856895	55912007	SHANK1	0.00487	0.0329208
chr5	75947063	75954996	F2RL2	0.00255	0.0329676
chr10	22674404	22746544	SPAG6	0.00103	0.0329676
chr16	52874712	52877879	IRX3	0.0024	0.0329676
chrX	72213840	72216076	LOC340529	0.0028	0.0330143
chr18	11679264	11871919	GNAL	0.00538	0.0330143
chr9	87745876	87827037	MAK10	0.00428	0.0330143
chr22	45071475	45108257	GTSE1	0.00135	0.0330426
chr1	27120810	27145474	NUDC	0.00364	0.0330426
chr22	28038922	28041748	RRP22	0.00338	0.0330426
chr11	46914826	47142505	C11orf49	0.00446	0.0330426
chr15	43193815	43197591	DUOXA2	0.00421	0.0331252
chr17	43565800	43862593	SKAP1	0.00403	0.0331896
chrX	99785818	99812952	SRPX2	0.0037	0.0331896
chr10	127467141	127501757	UROS	0.00561	0.033473
chr19	15131443	15172792	NOTCH3	0.00338	0.0335368
chr17	69875239	69880334	GPR142	0.00217	0.0335368
chr15	43196978	43209349	NIP	0.00428	0.0336824
chr17	17687546	17816509	TOM1L2	0.00328	0.0336824
chr2	151974673	152040664	RIF1	0.0035	0.0336824
chr12	111860631	111895435	OAS3	0.00432	0.0337643
chr9	135120383	135140451	ABO	0.00236	0.0338092
chr19	56207811	56215243	KLK10	0.00344	0.0338092
chr15	38894942	38908199	PPP1R14D	0.00347	0.0338092
chr10	12277970	12332593	C10orf7	0.00501	0.0338356
chr11	76516963	76603932	MYO7A	0.00186	0.0338356
chr17	72648646	72724774	SEC14L1	0.00233	0.0338356
chr15	43172143	43193651	DUOX2	0.0034	0.0338356
chr9	110744671	110815585	CTNNAL1	0.00198	0.033917
chr6	112089179	112147958	FYN	0.00344	0.0339983
chr19	20367762	20399602	FLJ44894	0.00296	0.0340611
chr17	40192093	40214738	ADAM11	0.00245	0.0340611
chr2	217206371	217237401	IGFBP2	0.00244	0.0340868
chr8	99199243	99239813	POP1	0.00312	0.0340868
chr4	111053498	111152868	EGF	0.00394	0.0340868
chr17	37972603	37978746	MLX	0.00293	0.0340868
chr6	88814225	88833268	SPACA1	0.0053	0.0341492
chr16	31036487	31050206	MYST1	0.00249	0.0341492
chr5	78147089	78317522	ARSB	0.00489	0.0342922
chr10	98054074	98088309	DNTT	0.00328	0.0342922
chr5	16715015	16989385	MYO10	0.00246	0.0342922
chr10	85994788	86008924	RGR	0.00324	0.0343728
chr19	51059357	51068894	FOXA3	0.00274	0.0344533
chr21	44925920	44926506	KRTAP1201	0.00158	0.0345583
chr6	100096984	100123411	CCNC	0.00532	0.0345583
chr18	8707368	8822775	KIAA0802	0.00634	0.0345583
chr17	68153683	68600427	SLC39A11	0.00327	0.0345583
chr14	74815283	74818663	FOS	0.00383	0.0345583
chr4	52581628	52599203	SGCB	0.00532	0.0346384
chr10	15041443	15054856	MEIG1	0.00396	0.0348783
chr2	165652275	165768823	SCN3A	0.00465	0.0348783
chr3	12813170	12851301	CAND2	0.00511	0.0348783
chr1	151773699	151775341	S100A6	0.00436	0.0349581
chr10	4995453	5010157	AKR1C1	0.00374	0.0350986
chr17	70554873	70573574	KCTD2	0.00175	0.0350986
chr10	44815927	44820779	ZNF22	0.0042	0.0350986
chr15	82987014	82998525	WDR73	0.00178	0.0351406
chr2	187267033	187336755	KIAA1946	0.00309	0.0351406
chr17	44836418	44847241	PHB	0.00375	0.0351406
chr17	38403971	38408491	RPL27	0.00175	0.0352011
chr2	96280040	96295459	TMEM127	0.00409	0.0352011
chr19	17843781	17866983	SLC5A5	0.0033	0.0352241
chr20	21439663	21442664	NKX202	0.00458	0.0352241
chr4	104009648	104029160	LOC493856	0.00286	0.0352241
chr10	50488352	50490771	SLC18A3	0.0048	0.0352241
chr20	43875060	43879001	UBE2C	0.0036	0.0353031
chr6	26548741	26561621	BTN3A3	0.00262	0.0355776
chr6	90134312	90178484	RRAGD	0.00479	0.0356185
chr1	148137824	148138969	BOLA1	0.00386	0.0356185
chr21	43346371	43369493	CBS	0.00562	0.0356185
chr14	67006736	67051774	C14orf83	0.00426	0.0357947
chr22	23532135	23652813	RUTBC2	0.00413	0.0358732
chr7	128290133	128293138	ATP6V1F	0.00522	0.0360299
chr1	159308119	159325966	PVRL4	0.00151	0.0360299
chr22	37544403	37569963	NPTXR	0.00387	0.0361082
chr9	114182171	114274505	HSDL2	0.00172	0.0363617
chr1	151442542	151444218	LELP1	0.00572	0.0363617
chrX	35847778	35918189	CXorf22	0.00386	0.0364011
chr11	27019084	27105930	BBOX1	0.0046	0.0364011
chr11	133628643	133640954	ACAD8	0.00321	0.0364011
chr2	162189090	162550032	SLC4A10	0.00441	0.036576
chr8	98856984	98934005	LAPTM4B	0.004	0.0366536
chr10	105879636	105982110	C10orf79	0.00294	0.0369251
chr4	159909631	160047404	KIAA1450	0.00564	0.0369635
chr4	4288169	4300835	TMEM128	0.0061	0.0369635
chr20	19141289	19651540	SLC24A3	0.00436	0.0369635
chr4	53433908	53926999	SCFD2	0.00198	0.0370408
chr9	132874324	132958267	LAMC3	0.00532	0.037118
chr19	57592932	57613468	ZNF528	0.00209	0.0371951
chr10	116571772	116614254	KIAA1600	0.00542	0.0372525
chr1	231186504	231498082	PCNXL2	0.00428	0.0372525
chr2	105320444	105328416	MGC5509	0.00551	0.0373099
chr2	120487138	120653164	EPB41L5	0.00544	0.0373099
chr7	120214611	120285413	TSPAN12	0.00346	0.037483
chr4	113679948	113728256	LOC91431	0.00439	0.0375597
chr1	53465153	53476795	MAGOH	0.00593	0.0376931
chr6	24813145	24827382	C6orf62	0.0053	0.0376931
chr10	124310170	124393242	DMBT1	0.00066	0.0376931
chr1	17217813	17253252	SDHB	0.00359	0.0377301
chr19	11423142	11452803	ELAVL3	0.00299	0.0377301
chr5	75005779	75049069	C5orf37	0.00389	0.0377301
chr8	41238635	41286137	SFRP1	0.00541	0.0377472
chr6	24234328	24255609	NRSN1	0.00382	0.0377472
chr19	22609078	22642266	ZNF492	0.00191	0.0377472
chr8	81561002	81597165	ZBTB10	0.0049	0.0377472
chr9	35063834	35070013	FANCG	0.00307	0.0378036
chr9	34679568	34681274	CCL19	0.00451	0.0378036
chr20	31059067	31075175	BPIL1	0.002	0.0378206
chr10	22645304	22649242	COMMD3	0.00605	0.0378206
chr8	1980564	2080787	MYOM2	0.00601	0.0378206
chr10	12978630	13083710	CCDC3	0.0036	0.0378206
chr11	44910475	44929184	TP53I11	0.0053	0.0378571
chr11	120668786	120689329	SC5DL	0.00489	0.0378571
chr16	4837912	4872358	UBN1	0.00385	0.0378571
chr19	54256210	54258937	NTF5	0.00398	0.0379131
chr19	53242916	53305826	PLA2G4C	0.00196	0.0379131
chr17	21220291	21263772	KCNJ12	0.00259	0.0379887
chr8	68272450	68418466	ARFGEF1	0.00358	0.0380642
chr10	23424432	23450947	MSRB2	0.0053	0.0381199
chr11	57285809	57343228	CTNND1	0.00171	0.0381199
chr8	75050983	75057565	TMEM70	0.00411	0.0381755
chr10	71908582	71998211	KIAA1274	0.00358	0.0381755
chr1	231530136	231587517	KIAA1804	0.00445	0.0382309
chr19	63237245	63257811	ZSCAN1	0.00565	0.0382309
chr5	140454420	140457146	PCDHB2	0.00297	0.0384009
chr2	175004621	175060057	GPR155	0.00503	0.0385706
chr14	68324127	68329538	ZFP36L1	0.0054	0.0387402
chr19	9931236	9982147	COL5A3	0.00417	0.0388149
chr5	96135945	96169648	ARTS01	0.00592	0.0388895
chr5	135392596	135427405	TGFBI	0.00367	0.0389641
chr11	66922227	66925952	PPP1CA	0.00392	0.0390185
chr17	70520374	70528950	ICT1	0.0049	0.0390185
chr6	27526505	27548858	ZNF184	0.0047	0.0390728
chr3	47602390	47798410	SMARCC1	0.00595	0.0390728
chr1	45038622	45044253	PLK3	0.00324	0.0391471
chr11	133753609	133787022	B3GAT1	0.00377	0.0392012
chr7	97574132	97673537	LMTK2	0.00595	0.0392012
chr5	159781442	159788323	PTTG1	0.00165	0.0392552
chr3	158348281	158361176	CCNL1	0.00371	0.0392552
chr13	60881821	60887282	PCDH20	0.00626	0.0393091
chr1	48536864	48710432	SPATA6	0.00256	0.0393091
chr16	65552638	65566553	CES3	0.00221	0.039383
chr3	52255225	52259651	PPM1M	0.00283	0.0394568
chr6	165613142	165643101	C6orf118	0.00484	0.0395306
chr2	18599477	18605381	RDH14	0.00263	0.0396042
chr3	72881119	72980288	SHQ1	0.00265	0.0398451
chr16	29725355	29730003	MAZ	0.00394	0.0398451
chr16	2702424	2710553	PRSS27	0.00449	0.0398982
chr11	5610060	5619102	TRIM34	0.00662	0.0398982
chr6	160872505	161007397	LPA	0.00327	0.0399715
chr6	33326027	33347640	VPS52	0.00413	0.040004
chr4	661710	665816	MYL5	0.00767	0.040004
chr21	18539020	18561556	CHODL	0.00492	0.040004
chr10	118634297	118754866	KIAA1598	0.00253	0.0400364
chr9	139255531	139257980	TUBB2C	0.00396	0.0400364
chr21	44794745	44795816	KRTAP1002	0.0039	0.0400364
chrX	131587718	131923093	HS6ST2	0.00641	0.0402755
chrX	132262729	132376871	GPC4	0.00674	0.0402755
chr4	104166799	104217379	LOC133308	0.00494	0.0403074
chr16	11680443	11744149	TXNDC11	0.0047	0.0403074
chr17	64020137	64040503	PRKAR1A	0.00357	0.0403074
chr19	8293467	8314146	ANKRD47	0.00417	0.0405046
chr3	41215945	41256943	CTNNB1	0.00393	0.0405046
chr20	29656752	29657974	ID1	0.00414	0.0405046
chr17	60955146	60988227	AXIN2	0.00313	0.0405046
chr6	30621674	30632987	GNL1	0.00479	0.040577
chr3	38282306	38294810	SLC22A13	0.00696	0.0407421
chr11	5642928	5662869	TRIM5	0.00216	0.0408865
chr2	100990121	101134278	TBC1D8	0.00536	0.0408865
chr10	42953939	43000753	GALNACT02	0.00357	0.0409379
chr4	120634998	120769429	PDE5A	0.00509	0.0409379
chr13	112349358	112386812	FLJ26443	0.00444	0.0410817
chr11	122901737	122998728	GRAMD1B	0.00396	0.0410817
chr9	132444780	132503563	FUBP3	0.00463	0.0411329
chr6	26139795	26140267	HIST1H3B	0.00237	0.0411329
chr12	55631482	55637685	RDH16	0.00545	0.0412046
chr7	22124433	22363058	RAPGEF5	0.00637	0.0412762
chr7	989360	995802	CYP2W1	0.00395	0.0414401
chr17	70546549	70554669	ATP5H	0.00527	0.0415829
chrX	75564520	75568148	MAGEE1	0.00702	0.0415829
chr2	71263375	71307741	PAIP2B	0.00348	0.0418385
chr9	124743108	124906968	RABGAP1	0.00616	0.0419097
chr19	54032166	54063670	PLEKHA4	0.00551	0.0421649
chr4	84175262	84215994	COPS4	0.00786	0.0422358
chr2	232027703	232037449	NCL	0.00297	0.0423067
[truncated: 120 more rows]

## Sheet: H3K9ac
Chromosome	Transcription Start	Transcription End	Gene Symbol	p-value	Adjusted p-value
chr19	50990808	51010417	RSHL1	1e-05	0.00835682
chr22	29860792	29866469	PLA2G3	2e-05	0.00835682
chr1	11657124	11663774	MAD2L2	2e-05	0.00835682
chr17	28342994	28349005	SPACA3	1e-05	0.00835682
chr11	67984774	68139375	SAPS3	1e-05	0.00835682
chr1	78186180	78217365	FUBP1	3e-05	0.00835682
chrX	69559715	69569955	GDPD2	1e-05	0.00835682
chr1	61980736	62402177	INADL	1e-05	0.00835682
chr11	65440859	65443107	C11orf68	6e-05	0.00835682
chr6	101953625	102624651	GRIK2	2e-05	0.00835682
chr2	187916093	188021266	CALCRL	2e-05	0.00835682
chr19	15198730	15204231	ABHD9	1e-05	0.00835682
chr9	37743801	37768968	RG9MTD3	0.00011	0.00835682
chr7	110518297	110552745	LRRN3	4e-05	0.00835682
chr5	140326295	140372113	PCDHA1	1e-05	0.00835682
chr10	129784913	129814645	MKI67	6e-05	0.00835682
chr19	3755021	3820027	KIAA1086	3e-05	0.00835682
chr1	194461535	194844122	KCNT2	0.00012	0.00835682
chr1	199108788	199109874	GPR25	1e-05	0.00835682
chr5	121215548	121216420	FTMT	7e-05	0.00835682
chr3	101694152	101778975	TMEM45A	0.00013	0.00835682
chr1	26560711	26571853	ZNF683	1e-05	0.00835682
chr21	16488569	16901413	C21orf34	5e-05	0.00855116
chr3	32497807	32519407	CMTM6	7e-05	0.00855116
chr4	187424111	187447829	F11	1e-05	0.00855116
chr7	74975005	74995330	PMS2L3	2e-05	0.00855116
chr19	63125063	63138552	ZNF418	2e-05	0.00855116
chr2	187267033	187336755	KIAA1946	1e-05	0.00855116
chr6	24813145	24827382	C6orf62	2e-05	0.00855116
chr14	73821732	73839512	ABCD4	0.0001	0.00855116
chr13	99056936	99342824	CLYBL	0.0001	0.00855116
chr6	97117155	97171233	FHL5	1e-05	0.00855116
chr4	321623	359045	ZNF141	2e-05	0.00855116
chr14	21036122	21049297	METTL3	2e-05	0.00855116
chr17	71582486	71585168	GALR2	1e-05	0.00855116
chr19	8036287	8118385	FBN3	3e-05	0.00855116
chr3	38282306	38294810	SLC22A13	1e-05	0.00855116
chr19	12856236	12859017	KLF1	3e-05	0.00855116
chr1	16323419	16355151	EPHA2	0.00013	0.00855116
chr9	14607032	14683469	ZDHHC21	0.00017	0.00855116
chr19	53856477	53868076	LOC126147	2e-05	0.00855116
chrX	9653453	9693917	GPR143	9e-05	0.00855116
chr9	73954112	74056959	GDA	0.00026	0.00855116
chr3	46452500	46481399	LTF	1e-05	0.00984911
chr16	778622	788075	CHTF18	1e-05	0.00984911
chr3	56736485	56810993	ARHGEF3	0.00013	0.00984911
chr2	162189090	162550032	SLC4A10	0.00026	0.00984911
chr12	7693263	7709769	APOBEC1	0.00014	0.00984911
chr10	71908582	71998211	KIAA1274	0.00027	0.00984911
chr19	59618446	59639864	TTYH1	1e-05	0.00984911
chr4	146299738	146320282	OTUD4	0.00013	0.00984911
chr6	26266327	26279553	HIST1H2BD	4e-05	0.00984911
chr22	18608939	18635816	RTN4R	3e-05	0.00984911
chr11	64694282	64697263	LOC387778	0.00021	0.00984911
chr2	36436900	36631781	CRIM1	0.00016	0.00984911
chr11	606576	615007	MUCDHL	2e-05	0.00984911
chr17	34871264	34944326	CRKRS	0.00029	0.0122567
chr6	24758184	24775094	TTRAP	2e-05	0.0122567
chr13	98951728	99013278	TM9SF2	2e-05	0.0122567
chr19	21116727	21160645	ZNF431	5e-05	0.0122567
chr10	118340479	118358676	PNLIPRP1	1e-05	0.0141423
chr11	113351119	113366242	HTR3A	0.00035	0.0141423
chr16	70065476	70080755	ZNF19	0.00011	0.0141423
chr7	91954273	91995781	PEX1	3e-05	0.0141423
chr10	124897627	124900178	HMX2	0.00029	0.0141423
chr19	54883753	54886059	LOC199800	1e-05	0.0157586
chr19	19595476	19600017	EDG4	2e-05	0.0157586
chr19	14982555	14995080	FLJ40365	0.0002	0.0157586
chr9	263047	455252	DOCK8	0.00013	0.0157586
chr14	95187267	95209542	TCL6	0.00018	0.0157586
chr19	20367762	20399602	FLJ44894	5e-05	0.0176295
chrX	47541296	47549521	WASF4	0.0003	0.0176295
chr22	28280799	28307326	NIPSNAP1	8e-05	0.0176295
chr1	148457478	148475084	ANP32E	2e-05	0.0187602
chr12	47498778	47508991	CACNB3	2e-05	0.0187602
chr1	53697659	53705746	DMRTB1	0.00018	0.0187602
chr9	101901331	102103247	INVS	0.00012	0.0187602
chr4	151405045	152156329	LRBA	0.00014	0.0187602
chr19	19976228	20011277	ZNF682	2e-05	0.0187602
chr2	188051551	188127464	TFPI	0.00045	0.0187602
chr1	28090636	28113823	RPA2	1e-05	0.0187602
chr9	137577805	137581635	OBP2A	0.0002	0.0187602
chr19	3884100	3893414	ITGB1BP3	0.00011	0.0187602
chrX	151908023	151911417	PNMA5	3e-05	0.0187602
chr4	113679948	113728256	LOC91431	3e-05	0.0187602
chr19	20897933	20925343	ZNF85	3e-05	0.0187602
chr16	3002206	3004507	CLDN9	9e-05	0.0187602
chr11	111255157	111260005	C11orf1	0.00027	0.0187602
chr12	54437324	54497773	CIP29	0.00039	0.0187602
chr4	154607001	154777310	KIAA0922	2e-05	0.0187602
chr5	178219606	178244021	ZNF354B	9e-05	0.0187602
chr6	116677825	116681954	TSPYL4	0.00036	0.0187602
chr3	49369614	49370795	GPX1	2e-05	0.0187602
chr1	144227739	144235088	PEX11B	0.0001	0.0187602
chr19	47583013	47586279	CNFN	0.00016	0.0187602
chr19	11738906	11754301	ZNF441	5e-05	0.0187602
chr19	1704661	1726444	ONECUT3	0.00066	0.0187602
chr7	134995326	134995941	LOC402694	0.00069	0.0187602
chr19	56506913	56525914	LOC402665	0.00026	0.0196345
chr3	3108493	3127031	IL5RA	0.0001	0.0196345
chr7	111877750	111903480	IFRD1	0.00043	0.0196345
chr7	92028009	92057642	MGC40405	0.0002	0.0196345
chr20	3091272	3097207	ProSAPiP1	0.00044	0.0196345
chr6	26264537	26265321	HIST1H1E	7e-05	0.0204278
chr1	45254662	45444837	ZSWIM5	3e-05	0.0204278
chr3	5138929	5197599	ARL8B	0.00042	0.0204278
chr21	35081968	35343465	RUNX1	0.00049	0.0204278
chr19	59158105	59177951	CACNG8	3e-05	0.0204278
chr1	23284037	23367925	LUZP1	0.00055	0.0209654
chr2	26478287	26533082	MGC16372	6e-05	0.0209654
chr3	51408337	51509041	VPRBP	0.00049	0.0209654
chr19	23332338	23370109	ZNF91	0.00028	0.0209654
chr19	60580015	60581424	MDAC1	0.00026	0.0209654
chr12	2856649	2868885	C12orf32	0.00021	0.0209654
chr9	132558997	132570075	EXOSC2	0.00011	0.0216294
chr19	55001960	55008280	FLJ22688	0.00023	0.0216294
chr9	133389011	133396476	UCK1	0.00016	0.0216294
chr8	49036046	49052621	MCM4	0.00059	0.0216294
chr2	75572951	75650356	FLJ13391	4e-05	0.0216294
chr21	44823991	44824909	KRTAP1005	0.00018	0.0226045
chr19	62885216	62892979	ZNF551	0.00028	0.0226045
chr12	52653176	52656468	HOXC11	0.00069	0.0226045
chr22	36549334	36551448	GALR3	9e-05	0.0229813
chr2	70376612	70382705	FLJ14668	0.0001	0.0229813
chr17	37122138	37125746	GAST	2e-05	0.0229813
chr1	172683834	172685306	GPR52	0.00014	0.0229813
chr3	157875072	157907228	TIPARP	3e-05	0.0229813
chr12	51890620	51900417	RARG	0.00016	0.0229813
chr2	188865634	189168895	GULP1	0.00073	0.0238584
chr10	90963311	91001640	LIPA	0.00041	0.0238584
chr19	5156519	5291814	PTPRS	0.0005	0.0238584
chr10	127514898	127559874	DHX32	0.00087	0.0243331
chr5	54309899	54317167	ESM1	0.00049	0.0243331
chrX	77798221	77801481	ZCCHC5	0.00029	0.0243331
chrX	57178808	57180783	SPIN2	0.00022	0.0243331
chr19	57084300	57100059	ZNF649	0.00016	0.0243331
chr20	49833991	49852421	SALL4	9e-05	0.0250136
chr6	31186980	31188311	C6orf15	0.0003	0.0250136
chr11	111249989	111255363	LOC91893	0.00072	0.0250136
chr2	241217467	241219342	GPR35	0.00037	0.0250136
chrX	136476011	136481923	ZIC3	9e-05	0.0250136
chr17	44390916	44400954	GIP	0.0007	0.0250136
chr14	56116263	56185983	C14orf101	2e-05	0.0250136
chr19	40431398	40450705	LSR	0.00014	0.0250136
chr1	6226848	6228225	HES3	0.00012	0.0250136
chr5	61720108	61735485	HSA9761	0.0001	0.0250136
chr1	32485404	32487046	C1orf90	1e-05	0.0250136
chr8	27238997	27372820	PTK2B	0.00027	0.0250705
chr3	46387440	46392700	LOC727797	4e-05	0.0250705
chr12	112314635	112326075	SDS	0.00023	0.0250705
chr12	110608284	110679284	ACAD10	0.00063	0.0250705
chr19	59107882	59138080	CACNG7	0.00077	0.0250705
chr19	7639971	7641340	RETN	0.0001	0.0250705
chr1	161090710	161105229	C1orf110	0.00068	0.0250705
chrX	151975421	151979483	PNMA3	0.00056	0.0257624
chr1	28935722	28968873	YTHDF2	0.00051	0.0257624
chr19	62787439	62795569	ZIK1	0.00012	0.0257624
chr21	44844924	44846519	KRTAP1007	0.00079	0.025942
chr1	33752195	34404030	CSMD2	0.00015	0.025942
chr2	44442606	44853233	C2orf34	0.00095	0.025942
chr19	56251275	56260179	KLK13	3e-05	0.025942
chr19	3175700	3248071	BRUNOL5	0.00114	0.025942
chr19	50100878	50104489	APOE	0.00053	0.025942
chr19	6445329	6453330	TUBB4	0.00021	0.0269049
chr19	12321184	12337475	ZNF442	0.00036	0.0276883
chrX	135575376	135691169	ARHGEF6	0.00051	0.0276883
chr19	3831638	3879078	ATCAY	0.00019	0.0277913
chr6	27947602	27948078	HIST1H3I	0.00047	0.0277913
chr5	140568474	140571880	PCDHB12	0.00075	0.0277913
chr11	45884661	45885409	LOC143678	0.0003	0.0277913
chr22	44825002	44828688	FLJ10945	0.00054	0.0277913
chr17	36418301	36418892	KRTAP301	0.00139	0.0277913
chrX	72583814	72591145	CDX4	0.0001	0.0282043
chr19	1401147	1424243	APC2	0.00093	0.0282043
chr4	7112680	7120701	GRPEL1	0.00104	0.0282043
chr19	11986531	12007525	ZNF433	0.00065	0.0282043
chr17	7096095	7103983	C17orf81	0.00058	0.0284304
chr11	125731305	125789741	ST3GAL4	0.00074	0.0284304
chr19	44697592	44703166	SELV	1e-05	0.0284304
chr22	34374369	34394401	APOL6	9e-05	0.0284304
chr6	42772317	42798287	PRPH2	0.0001	0.0284304
chr1	212843154	212904535	CENPF	6e-05	0.0284304
chr3	181814489	181879977	CCDC39	9e-05	0.0284304
chr10	90955675	90957051	CH25H	0.00054	0.0284304
chr2	137464931	138151757	THSD7B	0.00022	0.0284304
chr1	158327753	158335032	IGSF8	0.0001	0.0284304
chr17	8154314	8166553	ARHGEF15	0.00032	0.0284304
chr20	43368904	43379876	RBPSUHL	6e-05	0.0284304
chr1	191357783	191487679	CDC73	8e-05	0.0284304
chr1	157167965	157213467	PYHIN1	0.00082	0.0284304
chr19	4255690	4274838	FSD1	0.00123	0.0284304
chr17	37425617	37431180	NKIRAS2	0.00035	0.0284304
chr1	34102217	34102978	HMGB4	0.0002	0.0284304
chr6	43747019	43763506	MRPS18A	0.00018	0.0284304
chr5	100248913	100266869	ST8SIA4	0.00104	0.0289307
chr4	7096056	7110578	MGC21874	0.00025	0.0289307
chr17	64044859	64108690	FAM20A	0.00133	0.0289307
chr15	90961682	91000035	LOC400451	0.00045	0.0292697
chr21	44871467	44872723	KRTAP1009	0.00056	0.0292697
chr20	2309553	2361399	TGM6	0.00013	0.0292697
chr8	2780281	4839736	CSMD1	0.00033	0.0292697
chr8	67507271	67543598	ADHFE1	0.00239	0.0297404
chr16	580179	619273	RAB40C	0.00026	0.0297404
chr3	190831909	191097756	TP73L	0.00144	0.0297404
chr19	6326305	6326860	PSPN	0.00011	0.0304922
chr22	41226539	41238509	SERHL	0.00045	0.0309363
chr1	74971427	75003896	C1orf171	0.00012	0.0309363
chr17	75319476	75330615	ENPP7	0.00038	0.0309363
chr15	62766825	62782515	OAZ2	0.0003	0.0313678
chr7	99325972	99355090	TRIM4	9e-05	0.0313678
chr17	33761530	33809543	SOCS7	0.00072	0.0313678
chr10	4995453	5010157	AKR1C1	0.00063	0.0317871
chr3	180788950	180805128	MRPL47	0.00015	0.0317871
chr19	16864762	16998625	CPAMD8	0.00043	0.0317871
chr11	65536037	65537551	CST6	0.00049	0.0321949
chr19	59235891	59259019	VSTM1	0.00056	0.0321949
chr11	34083724	34125033	NAT10	0.00028	0.0321949
chr7	143083114	143085776	CTAGE6	0.00162	0.0325916
chr20	3587939	3592046	GFRA4	0.00089	0.0325916
chr19	9384271	9407234	ZNF266	0.00099	0.0325916
chr12	12520097	12606584	DUSP16	0.00072	0.0328304
chr16	30006737	30010709	TBX6	0.00099	0.0328304
chr19	23627549	23661857	ZNF675	0.00035	0.0328304
chr4	157902213	158111996	PDGFC	0.00133	0.0328304
chr17	36923523	36928666	KRT15	0.00104	0.0335016
chr20	42399039	42413289	R3HDML	0.00058	0.0338671
chr9	90193116	90283440	SPIN	0.00131	0.0338671
chr1	219941388	219982084	DUSP10	0.00067	0.0338671
chr6	27914418	27914866	HIST1H2BN	0.0003	0.034372
chr22	18243039	18309359	TXNRD2	0.0005	0.034372
chr14	101675964	101759762	WDR20	0.00125	0.0344719
chr6	26333361	26333822	HIST1H3E	0.00031	0.0344719
chr2	208401287	208574637	LOC389072	0.00135	0.0344719
chr9	94216358	94226381	OMD	0.00176	0.0344719
chr3	78729079	79721751	ROBO1	0.00173	0.0344719
chr17	16061233	16170297	PIGL	0.00084	0.0344719
chr16	8623027	8647578	C16orf68	0.00096	0.0344719
chr11	7905841	7906785	OR10A6	0.00275	0.0344719
chr19	19837713	19865292	ZNF253	0.00044	0.0344719
chr3	25735778	25799926	NGLY1	0.00048	0.0344719
chr1	233679869	233734404	B3GALNT2	0.00165	0.0350917
chr20	42813862	42872326	RIMS4	0.00032	0.0351258
chr19	55817047	55833114	SYT3	0.00016	0.0351258
chr19	12582752	12601676	FLJ90396	0.00072	0.0351258
chr4	176791082	177160642	GPM6A	0.00045	0.0351258
chr16	28016816	28130691	XPO6	0.00027	0.0351258
chr19	12547645	12582595	ZNF490	0.00073	0.0354671
chr7	27159864	27162821	HOXA7	0.00151	0.0354671
chr6	26325126	26325690	HIST1H2AE	0.00066	0.0354671
chr5	131905034	131907113	IL5	0.00102	0.0354671
chr19	12810347	12846765	MAST1	0.00247	0.0354671
chr14	102921523	103039917	MARK3	0.00102	0.0354671
chrX	51091822	51097117	NUDT10	0.0003	0.0354671
chr3	113665502	113701098	BTLA	0.00198	0.0354671
chr19	12134918	12161063	ZNF136	0.00086	0.0356298
chr6	26307765	26308194	HIST1H2BF	0.00037	0.0356298
chr21	43346371	43369493	CBS	0.00107	0.0356298
chr14	80716146	80757328	GTF2A1	0.00181	0.0356298
chr6	3667852	3696935	C6orf145	0.00066	0.0360629
chr12	8557402	8566225	CLEC4D	0.00107	0.0360629
chr20	3011202	3013370	AVP	0.00038	0.0364893
chr6	26312851	26313227	HIST1H4E	0.0004	0.0364893
chr22	16040191	16060545	CECR1	0.00037	0.0369093
chr6	3794630	3796549	FAM50B	0.00066	0.0369093
chr22	35526691	35545463	PVALB	0.00029	0.0370444
chr7	151773256	151775287	CCT8L1	0.00048	0.0370444
chr3	49686438	49695937	APEH	0.00104	0.0370444
chr6	71434199	71628435	SMAP1	0.00054	0.0370444
chr11	103412517	103415132	DDI1	0.0013	0.0371682
chr16	29735028	29741317	C16orf53	0.00084	0.0371682
chr1	151967190	152013179	INTS3	0.00105	0.0371682
chr13	90848887	92317486	GPC5	0.00216	0.0371682
chr22	43655705	43784245	PHF21B	0.0006	0.0371682
chr15	75500297	75564998	HMG20A	0.00019	0.0371682
chr6	27208799	27211049	HIST1H2AG	0.00097	0.0371682
chr19	17221848	17236544	USHBP1	0.00047	0.0371682
chr5	127621500	127901634	FBN2	0.00075	0.0371682
chr19	46390954	46405283	CYP2S1	0.00026	0.0375468
chr6	3064040	3098271	BPHL	0.00024	0.0375468
chr1	22650930	22730237	ZBTB40	0.00166	0.0375468
chr15	26297404	26310766	GOLGA8G	0.00017	0.0375468
chr16	70710499	70763525	PMFBP1	0.00162	0.0375468
chr8	17824645	17931737	PCM1	0.00107	0.0375468
chr3	49815690	49817467	C3orf54	0.00045	0.0375468
chr8	58033041	58068981	IMPAD1	0.002	0.0379271
chr3	110109339	110155310	GUCA1C	0.0002	0.0379271
chr22	42606891	42619190	PNPLA5	0.00017	0.0380379
chr13	32058623	32250155	APRIN	0.00119	0.0380379
chrX	118913963	118938705	AKAP14	0.00177	0.0380379
chr20	22964056	22965314	SSTR4	0.00014	0.0380379
chr11	122214464	122248555	CRTAM	0.00066	0.0391708
chr10	81904859	81955308	ANXA11	5e-05	0.0393964
chr6	26510459	26523421	BTN3A1	0.00064	0.0393964
chr12	53534565	53538439	SBEM	0.00076	0.0393964
chr21	44902276	44902686	KRTAP1203	0.00141	0.0397514
chr12	8646028	8656706	AICDA	0.00178	0.0397514
chr20	61445108	61463192	CHRNA4	0.0006	0.0397839
chr13	100054091	100125104	TMTC4	0.00031	0.0397839
chrX	139412817	139414891	SOX3	0.00023	0.0397839
chr19	54722686	54738701	RCN3	0.0023	0.0397839
chr1	143562783	143706379	PDE4DIP	0.00169	0.0397839
chr5	140326535	140329188	PCDHAC2	0.00074	0.0397839
chr3	63794585	63824637	THOC7	0.00252	0.0397839
chr1	11255865	11268925	UBIAD1	0.00214	0.0397839
chr11	125268590	125278315	PUS3	0.00096	0.0397839
chr20	60223421	60228707	HRH3	0.00058	0.0399933
chr17	59303104	59304821	CSH2	0.0016	0.0399933
chr17	36227895	36232373	KRT10	0.0019	0.0399933
chr19	35555167	35740805	ZNF536	0.00119	0.0402719
chr5	145949260	146441207	PPP2R2B	0.00158	0.0402719
chr19	12724406	12730271	BEST2	0.00128	0.0402719
chr12	52634980	52636615	HOXC12	0.00034	0.0402719
chr17	6599879	6619686	BIRC4BP	0.00115	0.0402719
chr1	47572174	47617097	CMPK	0.00082	0.0402719
chr20	61394982	61432728	COL20A1	0.00215	0.0402719
chrX	152799320	152807619	LCAP	0.0024	0.0404701
chr2	232359405	232381678	COPS7B	0.00197	0.0404701
chr17	72132441	72151489	ST6GALNAC1	0.00188	0.0404701
chr10	82021556	82039414	MAT1A	8e-05	0.0406049
chr19	56101419	56105806	KLK4	0.00057	0.0406049
chr19	58750372	58775335	ZNF331	0.00103	0.0406049
chr8	55041669	55097561	TCEA1	0.00066	0.0406049
chr1	63022390	63102637	ATG4C	0.0005	0.0406049
chr14	34100368	34169117	SNX6	0.00263	0.0406049
chr19	18406624	18409943	ISYNA1	0.00071	0.0406049
chr20	30831318	30860822	DNMT3B	0.00224	0.0406049
chr1	196153139	196165896	LHX9	0.001	0.0407935
chr19	21697407	21742163	ZNF100	0.0011	0.0407935
chr11	5610060	5619102	TRIM34	0.00356	0.0407935
chr9	123962010	124002182	C9orf18	0.00082	0.0409786
chr17	19618057	19711822	ULK2	0.00058	0.0409786
chr13	49469143	49490604	RFP2	9e-05	0.0409786
chr1	46578976	46603277	NSUN4	0.00194	0.0412837
chr8	69027156	69180208	DEPDC2	0.00351	0.0412837
chr19	11786106	11807016	ZNF440	0.00055	0.0414617
chr7	98810264	98830338	ARPC1B	0.00074	0.0414617
chr20	61535475	61574437	KCNQ2	0.00056	0.0414617
chr15	64584484	64628870	ZWILCH	0.00237	0.0416366
chr9	139044446	139047283	FUT7	0.0007	0.0416366
chr4	77141646	77147665	CXCL9	0.00088	0.0416366
chr19	19500719	19509393	FLJ44968	0.00175	0.0425928
chr17	24013428	24053375	SUPT6H	0.0015	0.0435434
chr12	122812994	122986220	DNAH10	0.00114	0.0435714
chr4	187691802	187713531	MTNR1A	0.00284	0.0435714
chr2	15649220	15688675	DDX1	0.0003	0.0435714
chr10	124310170	124393242	DMBT1	0.00357	0.0435714
chr11	120668786	120689329	SC5DL	0.00023	0.0443776
chr19	21265802	21304052	ZNF708	0.00111	0.0443776
chr19	53943081	53950459	FUT1	0.00177	0.0447772
chr9	138966588	138969769	LCN12	0.00296	0.0450459
chrX	54239579	54401163	WNK3	0.00106	0.0450459
chr6	74135000	74136236	OOEP	0.00176	0.0454402
chr4	8935988	8937581	USP17	0.00067	0.0457028
chr21	44794745	44795816	KRTAP1002	0.00344	0.0457028
chr7	86869296	86942955	ABCB4	0.00019	0.046092
chr22	34126115	34150495	MCM5	0.00223	0.0480282
chrX	24486125	24575274	PCYT1B	0.00063	0.0482735
chr19	43557029	43566304	PSMD8	0.00101	0.0482735
chr19	12116710	12128529	ZNF625	0.00103	0.048516
chr4	24844772	24889808	PI4K2B	0.00015	0.048516
chr17	36443664	36444633	KRTAP103	0.00052	0.0486215
chr13	27434278	27441317	CDX2	0.00023	0.0486215
chr17	36577008	36577950	KRTAP403	0.0001	0.0486215
chr16	74038423	74056085	LOC124491	0.00028	0.048993
chr6	136214526	136558401	PDE7B	0.00368	0.0493625
chr1	153163832	153176108	PMVK	0.00199	0.0495944
chr2	232498378	232499203	NPPC	0.00247	0.0495944
chr17	70284216	70347517	TMEM104	0.00338	0.0499592

## Sheet: H3K27me3
Chromosome	Transcription Start	Transcription End	Gene Symbol	p-value	Adjusted p-value
chr1	61980736	62402177	INADL	1e-05	0.00633966
chr1	26560711	26571853	ZNF683	1e-05	0.00633966
chr12	7755355	7761417	DPPA3	1e-05	0.00633966
chr19	59107882	59138080	CACNG7	1e-05	0.00633966
chr4	187424111	187447829	F11	1e-05	0.00633966
chrX	102918409	102934201	PLP1	2e-05	0.00633966
chr3	32497807	32519407	CMTM6	1e-05	0.00633966
chr20	30831318	30860822	DNMT3B	1e-05	0.00633966
chr19	3831638	3879078	ATCAY	1e-05	0.00633966
chr15	76362634	76378995	WDR61	1e-05	0.00633966
chr5	146750565	146813453	DPYSL3	1e-05	0.00633966
chr3	46452500	46481399	LTF	2e-05	0.00633966
chr13	50184759	50315886	DLEU7	2e-05	0.00633966
chr8	39561298	39706642	ADAM18	1e-05	0.00633966
chr5	89789777	89806341	LOC153364	4e-05	0.00633966
chr4	91035074	91094801	MMRN1	1e-05	0.00633966
chr12	8646028	8656706	AICDA	2e-05	0.00633966
chr6	101953625	102624651	GRIK2	2e-05	0.00633966
chr8	38965484	38973198	TM2D2	0.00012	0.00633966
chrX	16051344	16081561	GRPR	0.00012	0.00633966
chr19	46390954	46405283	CYP2S1	1e-05	0.00633966
chr14	73821732	73839512	ABCD4	0.00012	0.00633966
chr8	27238997	27372820	PTK2B	1e-05	0.00633966
chr19	59158105	59177951	CACNG8	2e-05	0.00633966
chr2	110292913	110319883	NPHP1	1e-05	0.00633966
chr8	8597075	8599027	CLDN23	3e-05	0.00633966
chr12	8577167	8584825	CLEC4E	2e-05	0.00633966
chr5	6652354	6686157	NSUN2	2e-05	0.00633966
chr1	18306826	18577563	IGSF21	1e-05	0.00633966
chr1	203537813	203557506	NUAK2	2e-05	0.00668545
chr7	116907252	117095952	CFTR	2e-05	0.00668545
chrX	136476011	136481923	ZIC3	0.00011	0.00668545
chr9	98619093	98656210	FLJ16636	0.00017	0.00668545
chr19	50100878	50104489	APOE	0.00013	0.00668545
chr19	3884100	3893414	ITGB1BP3	0.00011	0.00668545
chr8	120915397	120937330	DCC1	8e-05	0.00668545
chr3	151860366	151904432	C3orf44	1e-05	0.00668545
chr1	211098219	211135377	FLVCR	4e-05	0.00668545
chr15	22471633	22479685	C15orf2	1e-05	0.00668545
chr7	17304831	17352297	AHR	0.00014	0.00668545
chr11	67836683	67973319	LRP5	0.00023	0.00668545
chr1	11657124	11663774	MAD2L2	0.00013	0.00668545
chr1	78186180	78217365	FUBP1	1e-05	0.00668545
chr3	158348281	158361176	CCNL1	0.00014	0.00668545
chr5	118719494	118758192	TNFAIP8	5e-05	0.00668545
chr8	74624394	74821611	STAU2	9e-05	0.00668545
chr15	24339788	24570020	GABRB3	1e-05	0.00668545
chr16	65580133	65601158	FLJ37464	1e-05	0.00668545
chr3	3108493	3127031	IL5RA	2e-05	0.00668545
chr2	15649220	15688675	DDX1	0.00012	0.00668545
chr7	143437608	143438565	OR2A2	1e-05	0.00668545
chr3	181814489	181879977	CCDC39	4e-05	0.00668545
chr2	232498378	232499203	NPPC	0.00012	0.00668545
chr16	76313911	76333655	NUDT7	2e-05	0.00668545
chr5	169607666	169657400	LCP2	2e-05	0.00668545
chr4	25931545	26042376	RBPSUH	1e-05	0.00861797
chr22	16336627	16413845	CECR2	1e-05	0.00861797
chr19	59618446	59639864	TTYH1	0.00019	0.00861797
chr7	43764796	43813461	BLVRA	2e-05	0.00861797
chr17	3854488	3993002	ZZEF1	2e-05	0.00861797
chr4	25358146	25473708	KIAA0746	2e-05	0.00861797
chr16	3002206	3004507	CLDN9	0.00018	0.00861797
chr14	60507919	60517535	TRMT5	7e-05	0.00861797
chr7	73341740	73458208	CYLN2	4e-05	0.00861797
chr12	15151984	15265571	RERG	2e-05	0.00993784
chr11	62893836	62934286	SLC22A9	5e-05	0.00993784
chr3	113665502	113701098	BTLA	9e-05	0.00993784
chr7	23686346	23708794	C7orf46	6e-05	0.00993784
chr21	40039203	40095893	LOC150084	8e-05	0.00993784
chr11	113351119	113366242	HTR3A	7e-05	0.00993784
chr3	109581905	109730859	MYH15	0.00015	0.00993784
chr16	3055785	3059668	IL32	0.00012	0.00993784
chr4	111053498	111152868	EGF	9e-05	0.00993784
chr12	26379553	26877398	ITPR2	3e-05	0.00993784
chr22	16423182	16453647	SLC25A18	0.0002	0.0103287
chr17	63417678	63420227	C17orf58	3e-05	0.0103287
chr19	4255690	4274838	FSD1	7e-05	0.0103287
chr1	211070107	211087614	LOC149643	0.00022	0.0103287
chr9	14607032	14683469	ZDHHC21	0.00026	0.0103287
chr9	101018527	101024067	ALG2	3e-05	0.0103287
chr4	39874921	39922676	RHOH	1e-05	0.0103287
chr9	71134060	71197188	C9orf61	7e-05	0.0103287
chr1	177335084	177465390	ABL2	2e-05	0.0103287
chr20	30061913	30083641	C20orf160	0.0002	0.0103287
chr6	30018309	30021632	HLA0A	6e-05	0.0103287
chr11	62404862	62412928	SLC3A2	0.00057	0.0103287
chr21	17807200	17861135	CXADR	2e-05	0.0103287
chr4	169250281	169345466	ANXA10	1e-05	0.0103287
chr5	159922704	160211797	ATP10B	0.0003	0.0103287
chr12	75269710	75477720	OSBPL8	0.00015	0.0112561
chr12	122812994	122986220	DNAH10	0.00031	0.0112561
chr7	136724925	137182149	DGKI	2e-05	0.0112561
chr6	3064040	3098271	BPHL	0.00018	0.0112561
chr19	12810347	12846765	MAST1	0.00025	0.0112561
chr17	39308252	39340639	MPP2	0.00027	0.0112561
chr9	137577805	137581635	OBP2A	0.00015	0.0112561
chr11	5522367	5523329	OR52H1	8e-05	0.0112561
chr2	47240808	47257154	CALM2	2e-05	0.0112561
chr14	30161271	30274769	SCFD1	2e-05	0.0118069
chr1	144227739	144235088	PEX11B	2e-05	0.0118069
chr1	143562783	143706379	PDE4DIP	0.0001	0.0118069
chrX	130245822	130250936	IGSF1	0.0003	0.0118069
chr10	61218526	61336824	CCDC6	4e-05	0.0118069
chr11	6869381	6870307	OR2D2	2e-05	0.0118069
chr9	132558997	132570075	EXOSC2	5e-05	0.0118069
chr17	44390916	44400954	GIP	9e-05	0.0118069
chr2	166759942	166876560	SCN9A	4e-05	0.0118069
chr17	6644024	6675784	TEKT1	7e-05	0.0118069
chr7	20653740	20761821	ABCB5	1e-05	0.0118069
chr16	28016816	28130691	XPO6	0.00035	0.0127896
chr3	188043156	188058944	ADIPOQ	0.00024	0.0127896
chr4	57524273	57538583	C4orf14	6e-05	0.0127896
chr19	40931351	40937259	F25965	7e-05	0.0127896
chr15	24663150	24776749	GABRA5	8e-05	0.0127896
chr2	173129024	173172106	PDK1	5e-05	0.0127896
chr1	65503017	65654140	DNAJC6	3e-05	0.0131321
chr5	147184338	147191453	SPINK1	5e-05	0.0131321
chr17	72245377	72286931	ET	7e-05	0.0131321
chr2	27848087	27856112	MRPL33	4e-05	0.0131321
chr16	29942155	29943524	FLJ25404	0.00047	0.0131321
chr15	45797977	45853711	SEMA6D	0.00012	0.0131321
chr5	127621500	127901634	FBN2	0.00019	0.0131321
chr6	44299340	44309866	SLC29A1	0.00037	0.0131321
chr17	39990450	39992433	FZD2	0.0003	0.0131321
chr20	61337720	61342298	BIRC7	0.00012	0.0131321
chr19	53466465	53482675	ZNF114	0.0001	0.0131321
chr2	187400451	187422142	ZSWIM2	0.00011	0.0138755
chr4	129410746	129428398	PGRMC2	4e-05	0.0138755
chr17	38420147	38427985	VAT1	0.00028	0.0138755
chr1	53483804	53566314	LRP8	8e-05	0.0138755
chr20	43269087	43271822	SEMG1	0.00051	0.0138755
chr17	7702037	7706325	CYB5D1	5e-05	0.0138755
chr12	102690218	102758914	NT5DC3	3e-05	0.0138755
chr1	51474532	51511707	RNF11	0.00015	0.0138755
chr6	49680848	49712546	RHAG	0.0008	0.0138755
chr2	43919606	43959108	ABCG8	0.00021	0.0138755
chr22	48839946	48866485	MLC1	0.00075	0.0138755
chr6	163755664	163914882	QKI	5e-05	0.0138755
chr8	71744153	71810730	XKR9	0.00031	0.0138755
chr22	49272078	49275616	MIOX	6e-05	0.0138755
chr22	19543291	19574108	SNAP29	0.0002	0.0138755
chr1	144181864	144187004	ANKRD34	5e-05	0.0138755
chr19	40431398	40450705	LSR	5e-05	0.0138755
chr22	19458382	19472008	SERPIND1	7e-05	0.0138755
chr2	192251502	192259904	OBFC2A	3e-05	0.0138755
chr17	6267783	6279243	AIPL1	0.00036	0.0138755
chr13	100504130	100866814	VGCNL1	0.00078	0.0138755
chr18	55252128	55515570	CCBE1	0.00042	0.0138755
chr15	61121890	61151164	TPM1	0.00013	0.0138755
chr3	176059804	177006122	NAALADL2	0.00021	0.0138755
chr3	173831129	173911700	AADACL1	5e-05	0.0138755
chr10	124141832	124181856	PLEKHA1	0.00013	0.0138755
chr13	95541093	96289812	HS6ST3	3e-05	0.0138755
chr7	39012932	39470915	POU6F2	4e-05	0.0138755
chr15	71400987	71448230	HCN4	9e-05	0.0138755
chr13	50381927	50428901	FLJ11712	0.00043	0.0138755
chr6	108722790	108950942	LACE1	6e-05	0.0138755
chr2	190628670	190635700	MSTN	0.00011	0.0138755
chr6	74135000	74136236	OOEP	0.00024	0.0138755
chr11	113173807	113251466	USP28	0.00033	0.0138956
chr19	63679606	63684409	ZNF446	0.0001	0.0138956
chr7	99325972	99355090	TRIM4	0.00012	0.0138956
chr10	118370454	118394644	PNLIPRP2	0.00074	0.0138956
chr4	17225370	17235258	MED28	0.00113	0.0138956
chr1	9926072	9968142	NMNAT1	5e-05	0.0138956
chr2	232359405	232381678	COPS7B	0.00034	0.0138956
chr4	102163609	102487376	PPP3CA	0.00011	0.0138956
chr10	104493716	104566011	C10orf26	6e-05	0.0138956
chr12	89870123	89873084	C12orf12	0.00115	0.0138956
chr1	114323552	114326398	OLFML3	0.00029	0.0138956
chr9	137593424	137598444	PAEP	0.0003	0.0138956
chr1	212843154	212904535	CENPF	6e-05	0.0138956
chr4	4912292	4916559	MSX1	0.00041	0.0145418
chr11	43337066	43472071	TTC17	0.00018	0.0145418
chr12	122762817	122810391	ATP6V0A2	4e-05	0.0145418
chr3	159845010	159893052	GFM1	7e-05	0.0145418
chr22	49266877	49271730	ADM2	9e-05	0.0145418
chr7	133862938	133876698	AKR1B10	3e-05	0.0151525
chr22	28206218	28217274	NEFH	0.00012	0.0151525
chr17	30543651	30545490	AMAC1	0.00052	0.0151525
chr7	127883119	127885708	HIG2	0.00076	0.0151525
chr1	157167965	157213467	PYHIN1	8e-05	0.0151525
chr13	100054091	100125104	TMTC4	0.00066	0.0159005
chr1	28090636	28113823	RPA2	0.00041	0.0159005
chr15	46218920	46257850	MYEF2	0.0005	0.0159005
chr7	29840865	29912316	WIPF3	1e-05	0.0166247
chr6	35649345	35764692	FKBP5	0.0007	0.0166247
chr1	78284176	78375699	GIPC2	0.00045	0.0166247
chr10	134823960	134889906	KNDC1	0.00072	0.0171466
chr10	82021556	82039414	MAT1A	0.00037	0.0171466
chr19	62394680	62426024	ZNF264	0.00011	0.0171466
chr8	87424109	87549292	WWP1	0.00011	0.0171466
chr3	42888688	42892637	CYP8B1	9e-05	0.0171466
chr10	22085483	22332656	DNAJC1	6e-05	0.0178222
chr11	111249989	111255363	LOC91893	0.00028	0.0178222
chr9	98122809	98185758	SLC35D2	0.00035	0.0178222
chr20	49833991	49852421	SALL4	0.00098	0.0181133
chr16	11282193	11282693	PRM1	7e-05	0.0181133
chr12	98565665	98567955	FAM71C	0.00131	0.0181133
chr14	60246008	60260545	SIX4	0.00036	0.0181133
chr11	73981276	74031413	POLD3	0.00022	0.0181133
chr20	30409813	30490782	ASXL1	5e-05	0.0181133
chr6	29534208	29540076	OR2H1	0.00072	0.0181133
chr17	16783123	16816127	TNFRSF13B	0.00011	0.0185618
chr19	56714795	56726876	SIGLEC6	0.00124	0.0185618
chr11	111284559	111287683	CRYAB	0.00017	0.0185618
chr13	106618879	107317084	LOC728215	0.00014	0.0185618
chr7	37746520	37747438	GPR141	0.00024	0.0185618
chr15	72258862	72282245	STRA6	0.00038	0.0189005
chr16	85997352	86082961	ZCCHC14	0.00036	0.0189005
chr19	16169730	16207149	AP1M1	9e-05	0.0189005
chr22	44925162	45018317	PPARA	0.00014	0.0189005
chr6	31186980	31188311	C6orf15	0.00026	0.0189005
chr18	71051718	71130888	TSHZ1	0.00012	0.0189005
chr11	120668786	120689329	SC5DL	0.00057	0.0193084
chr21	39951123	39956685	B3GALT5	0.00071	0.0193084
chr16	45251089	45280645	VPS35	0.00013	0.0193084
chr9	103277429	103289296	C9orf125	2e-05	0.0193084
chr8	89150576	89408833	MMP16	0.00058	0.0193084
chr8	146126549	146147078	ZNF16	5e-05	0.0197865
chr16	20776899	20819161	DCUN1D3	0.00011	0.0197865
chr6	145988140	146098684	EPM2A	0.00051	0.0197865
chr19	62593029	62604597	ZNF548	9e-05	0.0197865
chr17	33939785	34015709	SNIP	9e-05	0.0202478
chr15	38167382	38188367	BMF	0.00027	0.0202478
chr1	229108612	229181207	TTC13	0.0001	0.0202478
chr4	177342718	177353816	SPATA4	0.00064	0.0202478
chr3	25444757	25614424	RARB	0.00012	0.020783
chr2	206696048	206732432	NDUFS1	0.00104	0.020783
chr20	56318176	56375966	RAB22A	0.0001	0.020783
chr3	40326176	40328917	EIF1B	7e-05	0.0210337
chr8	30721231	30744060	UBXD6	0.00055	0.0210337
chr1	12627152	12649683	LOC343066	0.00018	0.0210337
chr1	144236346	144255224	ITGA10	0.00042	0.0210337
chr9	114799220	114814293	LOC169834	5e-05	0.0210337
chr1	77520874	77798240	AK5	0.00027	0.0210337
chr4	81045748	81213277	ANTXR2	0.00037	0.0214492
chr19	8273010	8279239	CD320	0.00034	0.0214492
chr2	196310671	196641781	DNAH7	0.00052	0.0214492
chr2	170149095	170202493	PPIG	0.00038	0.0214492
chr1	211031807	211056590	TATDN3	0.0009	0.0216294
chr22	47350781	47533750	FAM19A5	0.00032	0.0216294
chr6	24758184	24775094	TTRAP	9e-05	0.0216294
chr19	56506913	56525914	LOC402665	0.00068	0.0216294
chr1	245680954	245681907	OR2B11	0.0001	0.0216294
chr3	63404063	63577636	SYNPR	0.00012	0.0216294
chr1	202308868	202363492	SOX13	0.00013	0.0216294
chr7	32492943	32496502	LSM5	0.00024	0.0216294
chrX	151557292	151572481	GABRQ	0.0003	0.0216294
chr9	139725237	139850397	EHMT1	0.00012	0.0216294
chr10	30940714	30958653	LYZL2	0.00049	0.0216294
chr4	113679948	113728256	LOC91431	0.00037	0.0216294
chr1	33752195	34404030	CSMD2	0.00076	0.0216294
chr20	23419765	23424655	CST8	0.00029	0.0216294
chr2	201483139	201536655	ORC2L	0.00022	0.0216294
chr9	83865479	83866824	FAM75B	0.00012	0.0220905
chr2	169487694	169596079	ABCB11	0.00043	0.0220905
chr20	25381337	25514153	KIAA0980	0.00067	0.0220905
chr19	38867273	38956253	CHST8	0.00054	0.0226277
chr20	2465252	2570430	TMC2	0.00014	0.0226277
chr6	144303129	144427428	PLAGL1	0.00095	0.0228945
chr10	134592680	134606054	C10orf93	0.00091	0.0228945
chr10	71908582	71998211	KIAA1274	0.00054	0.0228945
chr4	39500877	39655878	PDS5A	0.00033	0.0228945
chr12	52680143	52683385	HOXC9	0.00088	0.0228945
chr9	126951229	126991886	PPP6C	0.00022	0.0233243
chr19	63611874	63621502	ZNF584	0.00016	0.0233243
chr1	239913504	240031580	WDR64	0.00026	0.0233243
chr3	135358667	135452276	RYK	0.00018	0.0238324
chr1	25561327	25619950	RHCE	0.00012	0.0238324
chr1	160797919	160836257	UAP1	0.00097	0.0240676
chr22	28609157	28756857	MTMR3	0.00023	0.0240676
chr4	107186688	107456834	MGC16169	0.001	0.0240676
chr13	102216467	102224143	LOC93081	0.00016	0.0240676
chr2	46661917	46697755	PIGF	0.00118	0.0240676
chr4	140442125	140531385	NARG1	0.00021	0.024208
chr22	29860792	29866469	PLA2G3	0.00095	0.024208
chr4	71298187	71310499	PROL1	0.00013	0.024208
chr6	167332805	167374055	FGFR1OP	0.00141	0.024208
chr15	49760841	49800514	SCG3	0.00042	0.024208
chr11	33017719	33051449	TCP11L1	0.00012	0.024208
chr12	104091204	104154138	DIP13B	2e-05	0.0245133
chr9	35947136	35948065	OR2S2	0.00061	0.0245133
chr1	86872546	86893646	CLCA3	0.00012	0.0245133
chr18	70471906	70906616	ZNF407	0.0002	0.0245133
chr3	178221235	178397742	TBL1XR1	0.00013	0.0255018
chr15	22751162	22765069	SNURF	0.00013	0.0255018
chr9	101901331	102103247	INVS	0.00019	0.0255018
chr4	7096056	7110578	MGC21874	0.00136	0.0255018
chr12	50271286	50488564	SCN8A	0.00022	0.0255018
chr14	23175421	23184686	DHRS2	0.00023	0.0255018
chr12	29384845	29425410	ERGIC2	0.00099	0.0255018
chr11	17052515	17055796	RPS13	0.00013	0.0255018
chr4	72078255	72115477	DCK	0.00017	0.0255018
chr4	89518914	89583271	HERC6	0.00028	0.0255018
chr17	36227895	36232373	KRT10	0.00016	0.0255018
chr17	38105819	38150574	EZH1	0.00028	0.0255018
chr13	47705308	47734228	ITM2B	0.00029	0.0255018
chr7	139431016	139523210	KIAA1718	0.00071	0.0255018
chr14	101097440	101099542	DIO3	0.00025	0.0255018
chr10	59764744	59800515	UBE2D1	0.00114	0.0255018
chr5	151751302	151765017	NMUR2	0.00013	0.0255018
chr17	26272879	26310335	CENTA2	0.00033	0.0255018
chr7	12576664	12659753	SCIN	0.00081	0.0255018
chr11	67984774	68139375	SAPS3	0.00044	0.0255018
chr22	35290049	35428849	CACNG2	0.00054	0.0255018
chr14	95187267	95209542	TCL6	0.00065	0.0255018
chr22	15945848	15971387	IL17RA	0.0002	0.0255018
chr7	127819566	127837272	IMPDH1	0.00151	0.0255018
chr20	30871434	30901865	MAPRE1	0.00087	0.0255018
chr12	8126150	8141634	NECAP1	0.0003	0.0258447
chr4	140406766	140420942	OSAP	0.00021	0.0258447
chr1	158603484	158609262	NHLH1	0.0008	0.0258447
chr1	11718728	11733414	AGTRAP	0.00124	0.0262643
chr9	96061398	96105112	ZNF169	0.00059	0.0262643
chr7	106897737	106903359	GPR22	0.00023	0.0266785
chr10	94598221	94809240	EXOC6	0.00132	0.0266785
chr11	10775169	10787158	EIF4G2	5e-05	0.0270876
chr8	25098203	25326535	DOCK5	0.00088	0.0270876
chr4	53938619	54020597	FIP1L1	0.00074	0.0274062
chr8	39084206	39261593	ADAM32	0.0002	0.0274062
chr5	100248913	100266869	ST8SIA4	0.00088	0.0274062
chr12	46417292	46438952	RAPGEF3	0.00038	0.0277189
chr15	87815645	87840803	RHCG	0.00034	0.0277189
chr11	35409951	35503752	DKFZP586H2123	0.00013	0.0277189
chr15	81225077	81271860	FSD2	0.00027	0.0280259
chr1	160734278	160760468	UHMK1	0.00048	0.0280259
chr1	172683834	172685306	GPR52	0.00124	0.0280259
chr1	67036012	67039527	INSL5	0.00103	0.0284132
chr2	182109650	182229996	CERKL	0.00022	0.0284132
chr3	198253827	198509844	DLG1	0.00021	0.0287093
chr11	73392374	73397778	UCP3	0.00053	0.0287093
chr22	20603792	20637217	PPM1F	0.00038	0.0287093
chr3	73514341	73756762	PDZRN3	0.00151	0.0290867
chr8	43114748	43177127	HGSNAT	0.00033	0.0290867
chr1	164063513	164143961	UCK2	0.00136	0.0293725
chr16	1230678	1232555	TPSAB1	0.00115	0.0293725
chr5	39407536	39461092	DAB2	0.00041	0.0293725
chr18	74841262	74859181	SALL3	0.0007	0.0296532
chr1	171713108	171724570	PRDX6	0.00125	0.0296532
chr6	139497941	139543638	HECA	0.00136	0.0296532
chr18	63324798	63334947	C18orf4	0.0008	0.0300163
chr11	56136606	56137554	OR5M1	0.00144	0.0300163
chr2	120153212	120156164	TMEM177	0.00043	0.0302874
chr12	115833143	115953338	FBXW8	0.00101	0.0302874
chr5	83273881	83716367	EDIL3	0.00071	0.0302874
chr11	12652544	12922875	TEAD1	0.00036	0.0306417
chr1	11461881	11520227	PTCHD2	0.00126	0.0306417
chr1	77327256	77457720	PIGK	0.0016	0.0308158
chr3	115436170	115439115	ZNF80	0.00042	0.0308158
chr3	99350919	99351852	OR5H14	0.00105	0.0308158
chr1	212597633	212791265	PTPN14	0.00033	0.0308158
chr12	56305817	56313252	B4GALNT1	0.00023	0.0316804
chr2	68543010	68547894	LOC554251	0.00138	0.0316804
chrX	34555103	34585326	TMEM47	0.00092	0.0319291
chr7	48041641	48067419	LOC136288	0.00057	0.0319291
chr5	140033674	140051155	HARS	0.0003	0.0319291
chr6	88174439	88230901	C6orf165	0.00067	0.031996
chr14	66725898	66765020	C14orf54	0.00031	0.031996
chr9	116704944	116732591	TNFSF8	0.00093	0.031996
chr19	12847024	12853335	DNASE2	0.00074	0.031996
chr20	3399675	3579760	ATRN	0.00029	0.031996
chr11	34083724	34125033	NAT10	0.00029	0.0323253
chr15	53283093	53369293	RAB27A	0.00032	0.0323253
chr17	46151975	46185069	CROP	0.00086	0.0324735
chr2	29057667	29128600	LOC165186	0.00043	0.0324735
chr1	17954430	18026143	ACTL8	0.00059	0.0324735
chr5	88051921	88214780	MEF2C	0.00167	0.0324735
chr13	30089919	30131686	USPL1	0.00143	0.0327949
chr2	47209090	47235930	FLJ40172	0.00043	0.0327949
chr16	55230078	55231498	MT1A	0.00069	0.033024
chr3	115495564	115511038	VSIG9	0.00312	0.033024
chr4	46615675	46690337	GABRA4	1e-05	0.033024
chrX	70062159	70067684	SLC7A3	0.00151	0.0333381
chr1	64442077	64482615	UBE2U	0.00063	0.0333381
chr17	75319476	75330615	ENPP7	0.00162	0.0335599
chr5	150020636	150039118	MYOZ3	0.00156	0.0335599
chr15	62766825	62782515	OAZ2	0.00217	0.0335599
chr11	55899675	55900605	OR8U1	0.00145	0.0336898
chr15	74427592	74963247	ZNF291	0.00029	0.0336898
chr2	238139955	238140556	PRLH	0.00042	0.0336898
chr1	148178857	148249310	OTUD7B	0.00053	0.0336898
chr7	106991667	107006202	DUS4L	0.0002	0.0337684
chr4	191140672	191143018	TUBB4Q	0.0026	0.0337684
chr19	44697592	44703166	SELV	0.00072	0.0337684
chr19	20139082	20169984	ZNF486	0.00044	0.0337684
chrX	74508785	74659600	ZDHHC15	0.00334	0.0337684
chr11	33119553	33139613	CSTF3	0.00134	0.0337684
chr2	11212990	11236447	PQLC3	0.00146	0.0337684
chr6	125638194	125664981	HDDC2	0.00046	0.0337684
chr6	83834103	83934846	DOPEY1	0.00041	0.0337684
chr2	201462390	201476898	NIF3L1	0.00036	0.0337684
chr5	131621285	131637044	PDLIM4	0.00055	0.0341503
chr2	42431147	42441860	COX7A2L	0.00108	0.0341832
chr3	191714584	191851995	IL1RAP	0.00027	0.0341832
chr4	52581628	52599203	SGCB	0.00204	0.0341832
chr3	162421792	162452489	NMD3	0.00207	0.0341832
chr12	108705276	108755595	TRPV4	0.0005	0.0341832
chr2	75572951	75650356	FLJ13391	0.00259	0.0343859
chr19	63530196	63545507	HKR2	0.0003	0.0343859
chr1	156815335	156816313	OR10X1	0.00106	0.0343859
chr9	73954112	74056959	GDA	0.00067	0.0346715
chr3	101019370	101380136	C3orf26	0.00037	0.0346715
chr9	34448810	34510981	DNAI1	0.00121	0.0354958
chr16	3017868	3025543	CCDC64B	0.00105	0.0358621
chr3	47867189	48105715	MAP4	0.00253	0.0359609
chr3	38139210	38153619	ACAA1	0.00093	0.0359609
chr2	182029863	182110711	ITGA4	0.00027	0.0359609
chrX	130505728	130506654	OR13H1	0.00075	0.0359609
chr10	104172991	104182413	CUEDC2	0.00025	0.0359707
chr2	87056847	87093370	RGPD2	0.0004	0.0359707
chr1	216586490	216681593	TGFB2	0.0003	0.0359707
chr2	232305390	232354218	PDE6D	0.00044	0.0359707
chr9	21191467	21192204	IFNA7	0.00346	0.0359707
chr2	201806410	201854883	CASP8	0.00043	0.0365936
chr12	51167224	51173448	KRT6A	0.00286	0.0365936
chr1	148457478	148475084	ANP32E	0.00253	0.0365936
chr10	32340076	32385221	KIF5B	0.0004	0.0373858
chr1	9979860	9998664	RBP7	0.00041	0.0374671
chr9	136912478	136919187	FCN2	0.00101	0.0374671
chr1	43622174	43628070	MED8	0.0004	0.0374671
chr19	40183085	40209213	GRAMD1A	0.00055	0.0374671
chr11	94346492	94372322	JMJD2D	0.00043	0.0375378
chr2	892822	896011	LOC391343	0.00229	0.0375378
chr5	125995312	125999873	FLJ27505	0.0017	0.0375378
chr20	42561314	42584140	SERINC3	0.00069	0.0375378
chr1	161090710	161105229	C1orf110	0.00086	0.0375378
chr12	50008493	50026730	ELA1	0.00062	0.0375378
chr1	74264289	74436459	LRRC44	0.00049	0.0375378
chr19	20367762	20399602	FLJ44894	0.00363	0.0375378
chr11	133753609	133787022	B3GAT1	0.00072	0.0375378
chr8	90983268	91009268	C8orf1	0.00178	0.037702
chr4	146135759	146238818	ANAPC10	0.00056	0.037702
chr7	43589216	43633502	STK17A	0.00052	0.037702
chr12	27066749	27073949	SURB7	0.00169	0.0377774
chr14	73470457	73486588	C14orf44	0.00043	0.0377774
chr1	181135623	181189176	C1orf14	0.00157	0.0377774
chr6	169845928	169865909	PHF10	0.00048	0.0377774
chr11	9550915	9567874	WEE1	0.00133	0.0378515
chr1	27297893	27353988	SLC9A1	0.00025	0.0378515
chr4	71713324	71731400	ENAM	0.00137	0.0378515
chr3	113287928	113319733	C3orf52	0.0007	0.0378515
chr1	111217244	111244080	CD53	0.0014	0.0379957
chr5	175979816	175990163	SNCB	0.00059	0.0379957
chr1	151853356	151855414	S100A14	0.00088	0.0379957
chr8	106087	107024	OR4F21	0.00153	0.0379957
chr4	96308711	96689185	UNC5C	0.00043	0.0379957
chr3	58594710	58627601	FAM3D	0.00072	0.0379957
chr8	59880530	60194321	TOX	0.0008	0.0379957
chr17	32952051	33043559	AP1GBP1	0.00125	0.0379957
chr4	85633459	85638411	NKX601	0.0012	0.0385557
chr15	55298946	55368004	TCF12	0.00151	0.0385557
chr1	241354353	241485331	CEP170	0.00041	0.0385557
chr15	29562621	29734834	OTUD7	0.00037	0.0386206
chr4	47713547	47733835	NPAL1	0.00042	0.0386206
chr1	93584065	93600734	DR1	0.00046	0.0386206
chr15	49831101	49889634	TMOD2	0.00062	0.0386206
chr20	57027703	57035102	TUBB1	0.00063	0.0388528
chr3	69107058	69145464	C3orf64	0.00066	0.0388528
chr1	78243223	78255581	DNAJB4	0.00129	0.039168
chr10	96082978	96112673	NOC3L	0.00099	0.0391748
chr9	70161634	70335796	PGM5	0.00093	0.0391748
chr5	112385694	112852426	MCC	0.00159	0.0391748
chr8	133653628	133756995	LRRC6	0.00096	0.0391748
chr4	40120028	40326640	FLJ20273	0.00149	0.0391748
chr15	49527232	49702259	DMXL2	0.00245	0.0391748
chr14	59132446	59407310	RTN1	0.00096	0.0391748
chr11	77267415	77383365	INTS4	0.00091	0.0391748
chr9	37578411	37582636	C9orf105	0.00041	0.0391748
chr7	6596439	6614880	C7orf26	0.00127	0.0391748
chr18	50409387	50417722	C18orf26	0.00045	0.0391748
chr7	112193024	112217714	FLJ13576	0.00081	0.0391748
chr3	10832916	10955144	SLC6A11	0.00081	0.0391748
chr15	76184045	76210933	CIB2	0.00065	0.0391748
chr22	29333160	29353047	TCN2	0.00124	0.0397827
chr17	45031246	45110524	SPOP	0.00087	0.0397827
chr15	87221523	87239774	HAPLN3	0.00091	0.0399173
chr20	887097	930904	RSPO4	0.00258	0.0399173
chr7	25124801	25131480	CYCS	0.00089	0.0399173
chr5	159276317	159332597	ADRA1B	0.00065	0.0401336
chr7	112246438	112367168	FLJ31818	0.00159	0.0401336
chr10	32597864	32676119	EPC1	0.00064	0.0402647
chr13	102234632	102249358	KDELC1	0.00065	0.0402647
chr16	2962794	2970475	PKMYT1	0.00195	0.0402647
chr6	107580455	107887448	PDSS2	0.00047	0.0406881
chr9	15412781	15451626	SNAPC3	0.00145	0.0406881
chr3	182113145	182177642	FXR1	0.00063	0.0406881
chr12	41006213	41128689	PPHLN1	0.00062	0.0406881
chr12	107433180	107437510	HYPE	0.00319	0.0409809
chr19	8180256	8233302	LASS4	0.00173	0.0412724
chr16	47870201	47873184	CBLN1	0.00146	0.041852
chr5	2799879	2804769	IRX2	0.00165	0.041852
chr13	19694100	19704456	GJB6	0.00114	0.0420548
chr9	76302071	76491935	RORB	0.0007	0.0420548
chr9	74705407	74757789	ALDH1A1	0.00081	0.0421708
chr14	60858267	61087448	PRKCH	0.00059	0.0421708
chr1	43045319	43055510	CCDC23	0.00058	0.0421708
chr5	95175430	95184137	GLRX	0.00056	0.0423702
chr1	176164864	176205673	LZTR2	0.00129	0.0423702
chr11	73265680	73316427	WDR71	0.00108	0.0425681
chr19	62566702	62582735	ZNF547	0.00088	0.0425681
chr2	88148496	88194015	SMYD1	0.00071	0.0430442
chr20	56397650	56455367	VAPB	0.00074	0.0430442
chr4	113437947	113583213	ALPK1	0.0021	0.0430442
chr5	175908970	175955375	PCLKC	0.00096	0.0436871
chr17	8221558	8227290	RPL26	0.00072	0.0439641
chr17	40869048	40923893	PLEKHM1	0.00192	0.0440662
chr17	38576771	38719232	NBR1	0.00087	0.0440662
chr4	83958838	84031424	SEC31A	0.00093	0.0440662
chr6	83959750	83962975	RWDD2A	0.00384	0.0444394
chr10	101938114	101979334	CHUK	0.00158	0.0444394
chr2	17555466	17563187	RAD51AP2	0.00069	0.0444394
chr1	144218994	144222801	RBM8A	0.0013	0.0444394
chr17	17862058	17883205	ATPAF2	0.00083	0.0445373
chr20	30103717	30153316	HCK	0.00118	0.0445373
chr13	37108794	37341935	TRPC4	0.00104	0.0445373
chr14	103621800	103648678	LOC374569	0.00089	0.0446341
chrX	107221589	107284551	ATG4A	0.00113	0.0446341
chr15	83013780	83060678	SEC11L1	0.00116	0.0446341
chr11	62356959	62364204	WDR74	0.00221	0.0448156
chr15	91244554	91372240	CHD2	0.001	0.0448156
chr17	4972410	5019048	USP6	0.00228	0.045082
chr2	27573209	27600052	GCKR	0.00106	0.0452608
chr8	35521451	35771722	UNC5D	0.00083	0.0452608
chr9	134275431	134438495	FLJ46082	0.0022	0.0454382
chr22	25347927	25356636	CRYBA4	0.00279	0.0454382
chr2	112243112	112358212	ANAPC1	0.00095	0.0457009
chr19	63654782	63661011	FLJ45850	0.00096	0.0458756
chr14	100073240	100105884	KIAA1446	0.00235	0.0458756
chr4	95592060	95808399	PDLIM5	0.00122	0.0460491
chr16	25154822	25176343	ZKSCAN2	0.0016	0.0460491
chr7	16797960	16811133	AGR2	0.00013	0.0462212
chr2	63202040	63669355	LOC51057	0.0009	0.0462212
chr12	105220710	105264920	TCP11L2	0.00083	0.0463857
chr2	25020008	25048328	RBJ	0.00207	0.0463857
chr7	105518189	105540293	SYPL1	0.00342	0.0463857
chr6	112681678	112682521	LAMA4	0.00097	0.0463857
chr20	42593849	42681091	PKIG	0.00101	0.0463857
chrX	84145560	84231628	FAM121A	0.00086	0.0463857
chr11	93394025	93487022	HEPHL1	0.00445	0.0463857
chr17	43373915	43381672	PNPO	0.00074	0.0463857
chr19	11786106	11807016	ZNF440	0.0009	0.0463857
chr6	168161401	168188618	KIF25	0.00075	0.0463857
chr11	4549229	4555626	C11orf40	0.00048	0.0466384
chr5	150068502	150118769	DCTN4	0.00068	0.0470548
chr19	3317572	3414602	NFIC	0.00112	0.0470548
chr17	40141501	40185157	DBF4B	0.00135	0.0470548
chr10	50244166	50269913	LOC644168	0.00168	0.0473045
chr11	111158129	111247515	ALG9	0.00085	0.0475532
chr13	74997350	75009992	COMMD6	0.00061	0.047801
chr7	23305464	23315705	C7orf30	0.0015	0.0479609
chr1	237858995	238139338	CHRM3	0.00197	0.0479609
chr2	190014403	190048509	WDR75	0.0009	0.0481196
chr10	42598264	42646855	BMS1L	0.00169	0.0481196
chr15	64584484	64628870	ZWILCH	0.00089	0.0481905
chr15	62244770	62435495	CSNK1G1	0.00243	0.0481905
chr5	134122359	134194708	DDX46	0.00092	0.0481905
chr6	64414389	64482364	PHF3	0.00118	0.0490047
chr19	19765642	19793560	ZNF506	0.00109	0.0490047
chr17	26322081	26351051	RNF135	0.001	0.0490483
chr19	17843781	17866983	SLC5A5	0.00101	0.0490483
chr1	151209751	151211693	SPRR4	0.00172	0.0490483
chr19	21056810	21099723	ZNF714	0.00142	0.0490483
chr7	143726971	143738253	NOBOX	0.00125	0.0490483
chr4	159807278	159812569	LOC201725	0.00193	0.0490483
chr16	55156461	55160370	MT4	0.00128	0.0490483
chrX	23262905	23324839	PTCHD1	0.00104	0.0496103
chr19	59077278	59102713	PRKCG	0.00122	0.0497591
chr2	148408202	148495606	ORC4L	0.0018	0.0497591

## Sheet: H3K36me3
Chromosome	Transcription Start	Transcription End	Gene Symbol	p-value	Adjusted p-value
chr1	23508862	23543440	HNRNPR	1e-05	0.000294631
chr20	2410466	2437778	ZNF343	1e-05	0.000294631
chr12	29267864	29378272	MLSTD1	1e-05	0.000294631
chr1	23558528	23568944	ZNF436	1e-05	0.000294631
chr1	177335084	177465390	ABL2	1e-05	0.000294631
chr7	142670685	142676324	GSTK1	1e-05	0.000294631
chr17	7563763	7677783	DNHD3	1e-05	0.000294631
chr17	7732893	7756800	CHD3	1e-05	0.000294631
chr16	65765370	65767125	NOL3	1e-05	0.000294631
chr1	50679522	51198524	FAF1	1e-05	0.000294631
chr18	75763475	75812605	PQLC1	1e-05	0.000294631
chr22	41522475	41583244	ARFGAP3	1e-05	0.000294631
chr10	124598607	124629147	FAM24B	2e-05	0.000294631
chr11	117920470	117941960	C11orf60	1e-05	0.000294631
chr19	3996217	4017816	ZBTB7A	1e-05	0.000294631
chr7	124249676	124357273	POT1	1e-05	0.000294631
chr19	11738906	11754301	ZNF441	2e-05	0.000294631
chr12	47333261	47362302	C12orf41	1e-05	0.000294631
chr2	169487694	169596079	ABCB11	1e-05	0.000294631
chr17	7683959	7698843	JMJD3	1e-05	0.000294631
chr3	159845010	159893052	GFM1	1e-05	0.000294631
chr16	70710499	70763525	PMFBP1	1e-05	0.000294631
chr3	157491469	157739621	KCNAB1	1e-05	0.000294631
chr16	86542538	86668424	BANP	1e-05	0.000294631
chr9	16399501	16860786	BNC2	1e-05	0.000294631
chr6	135646817	135860576	AHI1	2e-05	0.000294631
chr6	33238446	33268223	COL11A2	1e-05	0.000294631
chr2	218847160	218865524	TMBIM1	2e-05	0.000294631
chr2	130665787	130672504	TUBA3E	1e-05	0.000294631
chr9	130883226	130892537	DOLPP1	1e-05	0.000294631
chr12	109357089	109372541	ARPC3	1e-05	0.000294631
chr7	124173351	124192917	GPR37	1e-05	0.000294631
chr17	7699108	7700140	TMEM88	1e-05	0.000294631
chr15	88732476	88846479	IQGAP1	1e-05	0.000294631
chr21	32706622	32809568	C21orf63	1e-05	0.000294631
chr15	92642498	92823267	MCTP2	1e-05	0.000294631
chr10	102767079	102780869	PDZD7	1e-05	0.000294631
chr16	65918247	65976602	LRRC36	2e-05	0.000294631
chr17	71818609	71861526	PRPSAP1	1e-05	0.000294631
chr16	391858	402487	DECR2	1e-05	0.000294631
chr8	145549899	145552940	FBXL6	2e-05	0.000294631
chr1	36374761	36387654	TRAPPC3	1e-05	0.000294631
chr2	100453375	100466174	NMS	1e-05	0.000294631
chr4	1687477	1692882	TMEM129	1e-05	0.000294631
chr20	2763970	2769332	FAM113A	1e-05	0.000294631
chr20	2769372	2795377	VPS16	1e-05	0.000294631
chr6	33269343	33276410	RXRB	2e-05	0.000294631
chr19	49943817	49955141	BCL3	2e-05	0.000294631
chr12	108061584	108190413	ACACB	2e-05	0.000294631
chr17	35472588	35499815	THRA	1e-05	0.000294631
chr7	127737672	127771198	RBM28	1e-05	0.000294631
chr8	143758876	143761144	PSCA	2e-05	0.000294631
chr2	29057667	29128600	LOC165186	1e-05	0.000294631
chr6	146160966	146177614	FBXO30	1e-05	0.000294631
chr15	43510054	43512937	C15orf48	2e-05	0.000294631
chr8	75309494	75396117	JPH1	1e-05	0.000294631
chr1	68284234	68289048	DIRAS3	2e-05	0.000294631
chr20	57308893	57334441	EDN3	2e-05	0.000294631
chr22	49311049	49315321	ECGF1	2e-05	0.000294631
chr2	45085851	45090026	SIX2	2e-05	0.000294631
chr15	88035031	88087872	LOC56964	1e-05	0.000294631
chr8	80993650	81105061	MRPS28	1e-05	0.000294631
chr1	110456584	110458091	UBL4B	1e-05	0.000294631
chr9	99706592	99724673	C9orf156	1e-05	0.000294631
chr17	35697671	35712939	CDC6	1e-05	0.000294631
chr16	65754857	65761349	HSF4	1e-05	0.000294631
chr19	2427134	2429257	GADD45B	1e-05	0.000294631
chr1	229181445	229203094	ARV1	2e-05	0.000294631
chr17	44007868	44010742	HOXB4	2e-05	0.000294631
chr7	26196080	26206938	HNRNPA2B1	1e-05	0.000294631
chr1	201452417	201465399	CHIT1	2e-05	0.000294631
chr11	61861349	61917463	ASRGL1	1e-05	0.000294631
chr2	241023787	241056165	GPC1	1e-05	0.000294631
chr20	3399675	3579760	ATRN	1e-05	0.000294631
chr17	43975019	43977392	HOXB2	1e-05	0.000294631
chr1	60228654	60312014	C1orf87	1e-05	0.000294631
chr10	104152365	104168891	PSD	1e-05	0.000294631
chr20	31459423	31495359	SNTA1	2e-05	0.000294631
chr10	124141832	124181856	PLEKHA1	1e-05	0.000294631
chr17	76899668	76919069	TMEM105	1e-05	0.000294631
chrX	99816146	99873154	SYTL4	2e-05	0.000294631
chr12	732485	890879	WNK1	1e-05	0.000294631
chr17	7700729	7701897	LSMD1	1e-05	0.000294631
chr14	49180030	49224685	POLE2	2e-05	0.000294631
chr5	180348506	180366332	BTNL3	2e-05	0.000294631
chr7	89813925	89854586	DKFZP686A10121	1e-05	0.000294631
chr17	75366587	75375973	CBX2	1e-05	0.000294631
chr4	9392700	9394730	DRD5	1e-05	0.000294631
chr4	104246411	104339015	CENPE	2e-05	0.000294631
chr11	119036918	119104645	PVRL1	1e-05	0.000294631
chr13	19659605	19665114	GJB2	2e-05	0.000294631
chr16	88290265	88295600	MGC26885	1e-05	0.000294631
chr16	88301041	88314895	C16orf7	1e-05	0.000294631
chr20	40134805	41251971	PTPRT	1e-05	0.000294631
chr1	885829	890958	KLHL17	1e-05	0.000294631
chr11	27998738	28086322	KIF18A	1e-05	0.000294631
chr17	43961805	43963271	HOXB1	1e-05	0.000294631
chr10	62836413	62883214	TMEM26	2e-05	0.000294631
chr16	88517245	88530006	TUBB3	1e-05	0.000294631
chr2	27857769	27966727	RBKS	1e-05	0.000294631
chr10	103901922	103913617	NOLC1	1e-05	0.000294631
chr1	110094224	110108087	EPS8L3	1e-05	0.000294631
chr10	92621688	92658292	RPP30	1e-05	0.000294631
chr20	30409813	30490782	ASXL1	1e-05	0.000294631
chr12	108705276	108755595	TRPV4	1e-05	0.000294631
chr4	768745	809945	CPLX1	1e-05	0.000294631
chr7	27099140	27102150	HOXA1	1e-05	0.000294631
chr22	49044269	49050906	MAPK11	1e-05	0.000294631
chrX	67965555	67978727	EFNB1	1e-05	0.000294631
chr17	74478932	74487656	LGALS3BP	2e-05	0.000294631
chr1	221633390	221635435	C1orf65	1e-05	0.000294631
chr5	149352877	149360410	TIGD6	1e-05	0.000294631
chr22	29830764	29833551	SELM	1e-05	0.000294631
chr17	45993447	46059541	CACNA1G	1e-05	0.000294631
chr20	36810510	36834503	ACTR5	1e-05	0.000294631
chr1	23568050	23570865	LOC148898	1e-05	0.000294631
chr9	18917892	19023184	C9orf138	1e-05	0.000294631
chr1	869445	884542	NOC2L	1e-05	0.000294631
chr3	125931902	125946318	UMPS	1e-05	0.000294631
chr8	124329877	124355728	ZHX1	1e-05	0.000294631
chr15	61402783	61461128	CA12	1e-05	0.000294631
chr19	3317572	3414602	NFIC	1e-05	0.000294631
chr17	43981231	44006809	HOXB3	1e-05	0.000294631
chr3	37468816	37836283	ITGA9	1e-05	0.000294631
chr2	224548121	224612237	SERPINE2	1e-05	0.000294631
chr17	24742068	24895628	TAOK1	2e-05	0.000294631
chr15	83228916	83290030	SLC28A1	1e-05	0.000294631
chr6	41996942	42008760	BYSL	1e-05	0.000294631
chr4	83563370	83570402	HNRPDL	1e-05	0.000294631
chr10	120917205	120928335	PRDX3	1e-05	0.000294631
chr1	144167592	144181744	POLR3GL	1e-05	0.000294631
chr12	122721643	122758900	C12orf38	1e-05	0.000294631
chr16	65739506	65742403	MGC4655	1e-05	0.000294631
chr16	65745589	65751313	TRADD	1e-05	0.000294631
chr3	191714584	191851995	IL1RAP	1e-05	0.000294631
chr1	208472817	208483061	SERTAD4	2e-05	0.000294631
chr18	71039474	71050105	ZADH2	1e-05	0.000294631
chr12	75939156	75983491	E2F7	1e-05	0.000294631
chr2	190628670	190635700	MSTN	1e-05	0.000294631
chr2	189547343	189585717	COL3A1	2e-05	0.000294631
chr10	99390432	99426177	PI4KII	1e-05	0.000294631
chr15	23133489	23235221	UBE3A	1e-05	0.000294631
chr6	32817140	32823197	HLA0DQA2	2e-05	0.000294631
chr15	31390468	31945595	RYR3	1e-05	0.000294631
chr11	94346492	94372322	JMJD2D	1e-05	0.000294631
chr15	88094109	88095545	MESP1	1e-05	0.000294631
chr10	135018647	135021519	C10orf125	2e-05	0.000294631
chr1	144149938	144153880	TXNIP	1e-05	0.000294631
chr21	37359533	37367328	PIGP	2e-05	0.000294631
chr17	44028097	44037333	HOXB6	2e-05	0.000294631
chr11	124010903	124048927	SIAE	2e-05	0.000294631
chr5	175444514	175476061	LOC202134	2e-05	0.000294631
chr5	34965454	34994825	DNAJA5	2e-05	0.000294631
chr7	107088315	107145486	SLC26A4	1e-05	0.000294631
chr1	33124684	33132833	HPCA	2e-05	0.000294631
chr14	75907478	76036961	ESRRB	1e-05	0.000294631
chr2	45469323	45691907	FLJ10379	2e-05	0.000294631
chr13	75021927	75078067	UCHL3	1e-05	0.000294631
chr7	27106498	27108919	HOXA2	1e-05	0.000294631
chr1	47654330	47656310	FOXE3	2e-05	0.000294631
chr18	41817499	41906248	PSTPIP2	1e-05	0.000294631
chr20	38747932	38751290	MAFB	2e-05	0.000294631
chr6	32916476	32920690	PSMB8	2e-05	0.000294631
chr17	7939943	7962532	ALOXE3	1e-05	0.000294631
chr7	148026865	148129134	CUL1	1e-05	0.000294631
chr19	43585614	43591568	FAM98C	2e-05	0.000294631
chr14	71469538	72102991	RGS6	1e-05	0.000294631
chr19	11693079	11710760	HSZFP36	1e-05	0.000294631
chr1	212228482	212276383	PROX1	4e-05	0.000294631
chr8	22020327	22022877	NUDT18	1e-05	0.000294631
chr17	41278052	41280106	IMP5	2e-05	0.000294631
chr10	103882776	103900078	PPRC1	1e-05	0.000294631
chrX	106843112	106905673	TSC22D3	1e-05	0.000294631
chr17	8017020	8020439	TMEM107	1e-05	0.000294631
chr17	44023617	44026102	HOXB5	2e-05	0.000294631
chr2	74613453	74634570	LOXL3	1e-05	0.000294631
chr17	38088157	38105358	CNTNAP1	2e-05	0.000294631
chr9	35896188	35897138	LOC646962	1e-05	0.000294631
chr22	30007586	30018474	MGC17330	1e-05	0.000294631
chr16	65100852	65141816	TK2	1e-05	0.000294631
chr22	18091065	18092297	2011-09-05	1e-05	0.000294631
chr13	60881821	60887282	PCDH20	2e-05	0.000294631
chr1	155130146	155152850	PEAR1	1e-05	0.000294631
chr14	81007645	81069886	SEL1L	1e-05	0.000294631
chr15	24663150	24776749	GABRA5	1e-05	0.000294631
chr11	62083648	62098036	EEF1G	2e-05	0.000294631
chr20	24934873	24987616	ACSS1	2e-05	0.000294631
chr20	5969424	5982676	C20orf75	1e-05	0.000294631
chr15	72828236	72835994	CYP1A2	2e-05	0.000294631
chr6	41812429	41823099	PGC	1e-05	0.000294631
chr3	57718213	57889934	SLMAP	1e-05	0.000294631
chr1	2429834	2447895	PANK4	2e-05	0.000294631
chr9	12683448	12700249	TYRP1	1e-05	0.000294631
chr2	65308405	65351889	ACTR2	1e-05	0.000294631
chr15	53625514	53668342	PYGO1	2e-05	0.000294631
chr2	10198959	10269307	FLJ25102	1e-05	0.000294631
chr15	99237531	99274353	ALDH1A3	2e-05	0.000294631
chr7	2912294	3050105	CARD11	1e-05	0.000294631
chr19	18391135	18406459	SSBP4	1e-05	0.000294631
chr1	234205763	234295104	NID1	1e-05	0.000294631
chr11	72658586	72686497	P2RY6	1e-05	0.000294631
chr5	139008484	139042864	CXXC5	4e-05	0.000294631
chr1	207854840	207892443	LAMB3	2e-05	0.000294631
chr1	19864366	19878641	HTR6	2e-05	0.000294631
chr2	28572485	28720117	PLB1	1e-05	0.000294631
chr11	3786359	3804159	FRAG1	1e-05	0.000294631
chr2	96355687	96357804	KIAA1754L	2e-05	0.000294631
chr11	65094518	65095808	SSSCA1	1e-05	0.000294631
chr16	18986427	18998851	COQ7	1e-05	0.000294631
chr5	94752803	94811900	FAM81B	2e-05	0.000294631
chr1	226175319	226202222	WNT9A	1e-05	0.000294631
chr3	50312324	50324816	HYAL1	1e-05	0.000294631
chr17	77629503	77649395	FASN	1e-05	0.000294631
chr12	52665212	52670327	HOXC10	1e-05	0.000294631
chr20	44091244	44122196	SLC12A5	1e-05	0.000294631
chr18	71051718	71130888	TSHZ1	1e-05	0.000294631
chr7	26298039	26380462	SNX10	0.00012	0.000294631
chr7	27134650	27136924	HOXA4	0.00012	0.000294631
chr16	30806618	30812900	BCL7C	1e-05	0.000294631
chr17	71353375	71363096	WBP2	1e-05	0.000294631
chr2	108702368	108768699	RANBP2	1e-05	0.000294631
chr3	197951311	198043749	PAK2	1e-05	0.000294631
chr11	14621906	14848926	PDE3B	1e-05	0.000294631
chr8	70541426	70735701	SULF1	1e-05	0.000294631
chr1	46796839	46832405	MKNK1	2e-05	0.000294631
chr17	56501992	56502554	LOC729617	1e-05	0.000294631
chr4	155921949	155969414	MGC27016	2e-05	0.000294631
chr6	50119247	50124323	DEFB112	1e-05	0.000294631
chr12	100646557	100657378	SYCP3	1e-05	0.000294631
chrX	144707041	144715050	SLITRK2	1e-05	0.000294631
chr7	26158384	26192432	NFE2L3	0.00012	0.000294631
chr3	185563887	185569057	POLR2H	2e-05	0.000294631
chr1	144181864	144187004	ANKRD34	1e-05	0.000294631
chr2	176689737	176692915	HOXD10	5e-05	0.000294631
chr7	51051403	51351990	COBL	1e-05	0.000294631
chr10	43371798	43390072	ZNF239	1e-05	0.000294631
chr14	104290514	104297040	SIVA1	2e-05	0.000294631
chr1	168767893	168789208	SCYL1BP1	1e-05	0.000294631
chr20	22974270	22978301	THBD	2e-05	0.000294631
chr2	176695333	176697770	HOXD9	4e-05	0.000294631
chr16	560004	574109	PIGQ	1e-05	0.000294631
chr15	38973919	38983464	VPS18	2e-05	0.000294631
chr14	74030202	74032024	ISCA2	0.00012	0.000294631
chr10	23256965	23366520	ARMC3	1e-05	0.000294631
chr22	15945848	15971387	IL17RA	2e-05	0.000294631
chr8	21972679	21995981	EPB49	1e-05	0.000294631
chr3	135556879	135576096	AMOTL2	1e-05	0.000294631
chr3	51964369	51966560	GPR62	2e-05	0.000294631
chr14	87541248	87548167	GPR65	1e-05	0.000294631
chr15	49760841	49800514	SCG3	1e-05	0.000294631
chr15	41022397	41185578	UBR1	2e-05	0.000294631
chr12	50687014	50695938	GRASP	2e-05	0.000294631
chr2	64604968	64673635	AFTIPHILIN	0.00012	0.000294631
chr8	146046354	146049256	COMMD5	2e-05	0.000294631
chr5	14196828	14562450	TRIO	1e-05	0.000294631
chr1	152564659	152576944	ATP8B2	1e-05	0.000294631
chr1	28071641	28085780	C1orf38	2e-05	0.000294631
chr8	22051477	22055393	REEP4	0.00013	0.000294631
chr12	122762817	122810391	ATP6V0A2	1e-05	0.000294631
chr12	27740694	27741833	REP15	1e-05	0.000294631
chr11	17371007	17455025	ABCC8	1e-05	0.000294631
chr19	54249343	54250809	CGB7	1e-05	0.000294631
chr6	50094515	50097653	DEFB111	1e-05	0.000294631
chr12	121321933	121473069	RSN	1e-05	0.000294631
chr7	27159864	27162821	HOXA7	1e-05	0.000294631
chr4	942675	957344	DGKQ	1e-05	0.000294631
chr22	20603792	20637217	PPM1F	1e-05	0.000294631
chr1	224803123	224859926	C1orf95	0.00011	0.000294631
chr17	43565800	43862593	SKAP1	1e-05	0.000294631
chr3	16191159	16245153	GALNTL2	1e-05	0.000294631
chr13	40688516	40735713	MTRF1	2e-05	0.000294631
chr6	41759694	41810776	TFEB	1e-05	0.000294631
chr17	44039600	44043382	HOXB7	2e-05	0.000294631
chr2	113546365	113549896	IL1F10	1e-05	0.000294631
chr1	36666487	36688639	C1orf102	2e-05	0.000294631
chr17	75382770	75385485	CBX8	1e-05	0.000294631
chr14	73248238	73250881	PNMA1	1e-05	0.000294631
chr1	6407434	6443590	ESPN	2e-05	0.000294631
chr17	56832038	56841607	TBX2	1e-05	0.000294631
chr4	142006174	142274066	RNF150	2e-05	0.000294631
chr3	191506196	191522909	CLDN1	1e-05	0.000294631
chr3	195604691	195670257	ATP13A3	2e-05	0.000294631
chr2	240727119	240728746	OTOS	1e-05	0.000294631
chr12	124044146	124076302	BRI3BP	0.00013	0.000294631
chr1	36704231	36721096	CSF3R	1e-05	0.000294631
chr7	150013726	150021659	GIMAP2	2e-05	0.000294631
chrX	106956115	107057077	MID2	1e-05	0.000294631
chr22	48740164	48743723	PIM3	1e-05	0.000294631
chr11	118469796	118471387	H2AFX	2e-05	0.000294631
chr4	146901341	147079057	LOC152485	1e-05	0.000294631
chr2	176672775	176673734	HOXD12	6e-05	0.000294631
chr16	65751391	65755578	FBXL8	1e-05	0.000294631
chr10	95056175	95232029	FER1L3	2e-05	0.000294631
chr7	27151640	27153893	HOXA6	0.00012	0.000294631
chr17	56843893	56845423	LOC388407	1e-05	0.000294631
chr19	19173225	19175238	TRA16	1e-05	0.000294631
chr10	22085483	22332656	DNAJC1	1e-05	0.000294631
chr6	11646496	11691743	LOC100113407	2e-05	0.000294631
chr2	12774658	12800307	TRIB2	1e-05	0.000294631
chr17	45270669	45280378	TAC4	1e-05	0.000294631
chr3	4996207	5001861	BHLHB2	1e-05	0.000294631
chr11	128069198	128187520	FLI1	0.00012	0.000294631
chr14	36055352	36059167	TITF1	9e-05	0.000294631
chr7	70235724	70816519	WBSCR17	1e-05	0.000294631
chr17	24912437	24918174	LOC116236	1e-05	0.000294631
chr8	22188800	22269529	PIWIL2	1e-05	0.000294631
chr16	65513089	65516920	RRAD	1e-05	0.000294631
chr16	65523466	65525804	FAM96B	1e-05	0.000294631
chr11	93790114	93866688	MRE11A	2e-05	0.000294631
chr10	6093511	6144278	IL2RA	2e-05	0.000294631
chr17	19581891	19592200	ALDH3A1	1e-05	0.000294631
chr17	45545034	45562166	SAMD14	1e-05	0.000294631
chr7	1063666	1065423	GPR146	1e-05	0.000294631
chr2	18607618	18634319	NT5C1B	1e-05	0.000294631
chr17	77652634	77763978	CCDC57	1e-05	0.000294631
chr5	175319139	175328151	THOC3	1e-05	0.000294631
chr12	121803323	121821905	DENR	1e-05	0.000294631
chr12	100073408	100128120	SLC5A8	6e-05	0.000294631
chr3	50375235	50515896	CACNA2D2	0.00013	0.000294631
chr7	123903660	123904245	LOC392982	3e-05	0.000294631
chr10	53125252	53129361	CSTF2T	1e-05	0.000294631
chr7	43589216	43633502	STK17A	1e-05	0.000294631
chr8	71648226	71683158	TRAM1	2e-05	0.000294631
chr19	12967583	13070609	NFIX	4e-05	0.000294631
chr6	41304039	41314097	TREML4	0.00011	0.000294631
chr22	19125805	19180122	KLHL22	1e-05	0.000294631
chr12	52680143	52683385	HOXC9	5e-05	0.000294631
chr1	6397882	6402566	HES2	2e-05	0.000294631
chr8	55121491	55177130	LYPLA1	2e-05	0.000294631
chr17	78165726	78199700	WDR45L	2e-05	0.000294631
chr11	65869419	65871737	B3GNT1	1e-05	0.000294631
chr11	124128228	124137433	ESAM	1e-05	0.000294631
chr11	34860420	34894484	APIP	1e-05	0.000294631
chr2	221990992	222145254	EPHA4	2e-05	0.000294631
chr1	231816372	231874607	KCNK1	1e-05	0.000294631
chr19	19035807	19084697	SLC25A42	1e-05	0.000294631
chr4	105612793	105631916	CXXC4	1e-05	0.000294631
chr21	36429132	36440728	CBR3	1e-05	0.000294631
chr4	80546531	80548396	GK2	0.00012	0.000294631
chr9	107496645	107577265	TMEM38B	1e-05	0.000294631
chr16	84490274	84513710	IRF8	1e-05	0.000294631
chr22	19649433	19665649	AIFL	2e-05	0.000294631
chr11	45627002	45643748	CHST1	2e-05	0.000294631
chr1	162795560	163082933	PBX1	1e-05	0.000294631
chr19	18565046	18578660	CRLF1	1e-05	0.000294631
chr5	132111035	132117755	FLJ16793	1e-05	0.000294631
chr9	101024390	101032721	SEC61B	1e-05	0.000294631
chr5	157090900	157099349	ICF45	1e-05	0.000294631
chr12	55914953	55920742	LOC56901	1e-05	0.000294631
chrX	103697651	104898478	IL1RAPL2	2e-05	0.000294631
chr15	39496607	39563046	RTF1	1e-05	0.000294631
chr12	95112337	95185737	ELK3	1e-05	0.000294631
chr19	10261654	10268452	ICAM5	2e-05	0.000294631
chr20	25007194	25010767	VSX1	1e-05	0.000294631
chr11	6237541	6249931	CCKBR	2e-05	0.000294631
chr5	94981735	94983040	GPR150	2e-05	0.000294631
chr14	37746954	37752019	SSTR1	0.00013	0.000294631
chr14	22664345	22722689	SLC7A8	2e-05	0.000294631
chr8	79740884	79792489	C8orf70	1e-05	0.000294631
chr17	25667491	25685191	TMIGD	1e-05	0.000294631
chr9	99871392	99921309	TRIM14	2e-05	0.000294631
chr7	142629293	142630264	TAS2R40	2e-05	0.000294631
chr2	176498655	176575264	KIAA1715	2e-05	0.000294631
chr1	91739031	91763901	CDC7	2e-05	0.000294631
chr19	4766991	4769451	TICAM1	0.00013	0.000294631
chr2	70889286	70901240	CLEC4F	0.00012	0.000294631
chr2	70527924	70634613	TGFA	1e-05	0.000294631
chr12	47699024	47735374	MLL2	1e-05	0.000294631
chr17	35751867	35767420	RARA	1e-05	0.000294631
chr11	85690935	85734632	C11orf73	9e-05	0.000294631
chr10	135010900	135016177	PRAP1	1e-05	0.000294631
chr17	71546785	71580202	SRP68	1e-05	0.000294631
chr17	17349603	17435719	PEMT	0.00012	0.000294631
chr1	39861690	39877935	HEYL	2e-05	0.000294631
chr3	128799942	128823964	MCM2	1e-05	0.000294631
chr20	773284	774922	C20orf55	1e-05	0.000294631
chr7	150709139	150738057	WDR86	1e-05	0.000294631
chr5	179180502	179197681	SQSTM1	2e-05	0.000294631
chr13	93889841	93929924	DCT	0.00012	0.000294631
chr6	20642666	21339743	CDKAL1	0.00012	0.000294631
chr19	37874706	37896542	NUDT19	1e-05	0.000294631
chr12	51890620	51900417	RARG	1e-05	0.000294631
chr20	21634296	21644620	PAX1	0.00012	0.000294631
chr4	146820805	146873398	LOC646603	1e-05	0.000294631
chr15	53509799	53587724	DYX1C1	1e-05	0.000294631
chr6	150087151	150109381	NUP43	0.00012	0.000294631
chr8	37713356	37723229	ERLIN2	1e-05	0.000294631
chr2	240714652	240724437	MYEOV2	1e-05	0.000294631
chr1	243200314	243317761	EFCAB2	2e-05	0.000294631
chr2	219453498	219466895	WNT10A	0.00012	0.000294631
chr15	66658626	66807198	CORO2B	1e-05	0.000294631
chr1	23390975	23393809	HTR1D	2e-05	0.000294631
chr14	54588114	54606665	C14orf32	4e-05	0.000294631
chr2	120153212	120156164	TMEM177	1e-05	0.000294631
chr1	33251169	33275058	AK2	2e-05	0.000294631
chr16	65701415	65739941	LIN10	1e-05	0.000294631
chr2	94900958	94906295	TEKT4	1e-05	0.000294631
chr8	108980721	109164742	RSPO2	2e-05	0.000294631
chr3	63825272	63961366	ATXN7	1e-05	0.000294631
chr1	108904493	108983472	FAM102B	1e-05	0.000294631
chr3	198253827	198509844	DLG1	0.0001	0.000294631
chr10	76640568	76661210	VDAC2	0.00012	0.000294631
chr7	27147520	27149812	HOXA5	0.00012	0.000294631
chr20	22509822	22514102	FOXA2	1e-05	0.000294631
chr6	43526069	43531764	EGFL9	1e-05	0.000294631
chr17	44044707	44047300	HOXB8	1e-05	0.000294631
chrX	48915216	48918379	PLP2	2e-05	0.000294631
chr19	54313465	54314209	FLJ10490	2e-05	0.000294631
chr11	122214464	122248555	CRTAM	0.00012	0.000294631
chr17	54763834	54833878	YPEL2	1e-05	0.000294631
chr6	14033181	14088214	RNF182	1e-05	0.000294631
chr5	32262868	32348871	MTMR12	0.00012	0.000294631
chr22	44118610	44188164	SMC1L2	1e-05	0.000294631
chr13	102136099	102144855	LOC196541	0.0001	0.000294631
chr13	102216467	102224143	LOC93081	0.0001	0.000294631
chr10	91127792	91134941	IFIT1L	2e-05	0.000294631
chr12	56271323	56283296	PIP5K2C	2e-05	0.000294631
chr11	118714861	118716791	C1QTNF5	1e-05	0.000294631
chr3	159771677	159805875	MLF1	2e-05	0.000294631
chr10	124758418	124807795	ACADSB	1e-05	0.000294631
chr8	71126578	71146116	PRDM14	2e-05	0.000294631
chr16	60244735	60627537	CDH8	2e-05	0.000294631
chr1	37805004	37834083	GNL2	1e-05	0.000294631
chr11	125678856	125720853	DCPS	1e-05	0.000294631
chr3	51408337	51509041	VPRBP	2e-05	0.000294631
chr2	229930589	230287530	DNER	1e-05	0.000294631
chr6	36569649	36623225	STK38	1e-05	0.000294631
chr20	33823336	34001702	PHF20	2e-05	0.000294631
chr12	101114368	101115744	PMCH	0.00012	0.000294631
chr9	133389011	133396476	UCK1	1e-05	0.000294631
chr20	52203394	52223931	CYP24A1	1e-05	0.000294631
chr8	22533893	22582606	BIN3	1e-05	0.000294631
chr22	44188243	44206965	RIBC2	1e-05	0.000294631
chr2	85696793	85729916	USP39	1e-05	0.000294631
chr18	148482	203739	USP14	2e-05	0.000294631
chr1	78284176	78375699	GIPC2	1e-05	0.000294631
chr7	138695173	138758738	LUC7L2	0.0001	0.000294631
chr8	36865154	36865984	FKSG2	0.00012	0.000294631
chr4	84547524	84596049	HEL308	1e-05	0.000294631
chr10	101078845	101144077	CNNM1	0.00012	0.000294631
chr11	110890719	110912966	FLJ46266	1e-05	0.000294631
chr1	27025787	27054794	ZDHHC18	1e-05	0.000294631
chr2	74734900	74762693	SEMA4F	2e-05	0.000294631
chr3	59710077	61212164	FHIT	1e-05	0.000294631
chr3	129282492	129325332	RUVBL1	0.00013	0.000294631
chr22	49315721	49317874	LOC440836	2e-05	0.000294631
chr9	37428110	37455396	ZBTB5	1e-05	0.000294631
chr16	53522611	53525896	IRX5	0.00013	0.000294631
chr13	19875808	19998012	CRYL1	2e-05	0.000294631
chr7	129497584	129560829	KIAA0265	1e-05	0.000294631
chr12	52345211	52356779	ATP5G2	3e-05	0.000294631
chr5	134237358	134265222	C5orf14	0.00012	0.000294631
chrX	117992740	118035975	LONRF3	0.00013	0.000294631
chr2	74638517	74728672	LOC130951	2e-05	0.000294631
chr9	8304246	10602509	PTPRD	1e-05	0.000294631
chr15	66357194	66370693	FEM1B	1e-05	0.000294631
chr8	120638499	120720287	ENPP2	1e-05	0.000294631
chr2	69476758	69518257	HIRIP5	0.0001	0.000294631
chr11	2861440	2863537	CDKN1C	0.00012	0.000294631
chr8	124762215	124818828	ANXA13	2e-05	0.000294631
chr10	118370454	118394644	PNLIPRP2	1e-05	0.000294631
chr17	44154090	44154881	PRAC	1e-05	0.000294631
chr3	151747263	151786492	EIF2A	5e-05	0.000294631
chr7	79602075	79686661	GNAI1	1e-05	0.000294631
chr11	68208558	68215218	GAL	0.00013	0.000294631
chr15	98085136	98091149	LYSMD4	2e-05	0.000294631
chr7	128652099	128857287	KIAA0828	1e-05	0.000294631
chr20	42368610	42373303	C20orf142	1e-05	0.000294631
chr12	55768943	55775525	NAB2	1e-05	0.000294631
chr2	96051421	96064454	LOC150763	2e-05	0.000294631
chr9	129863340	129869212	C9orf90	4e-05	0.000294631
chr7	115952074	115988466	CAV1	2e-05	0.000294631
chr8	133791375	133842010	TMEM71	1e-05	0.000294631
chr19	54314474	54346090	PPFIA3	2e-05	0.000294631
chr18	55038379	55048980	GRP	2e-05	0.000294631
chr8	97343342	97415950	PTDSS1	1e-05	0.000294631
chr17	72047766	72052047	PRCD	2e-05	0.000294631
chr22	17516504	17517796	GSCL	1e-05	0.000294631
chr1	18680010	18685065	KLHDC7A	1e-05	0.000294631
chrX	129026585	129072147	ELF4	0.00013	0.000294631
chr10	5960058	5971352	ANKRD16	1e-05	0.000294631
chr16	66073974	66075217	AGRP	0.00013	0.000294631
chr6	1569040	2190845	GMDS	1e-05	0.000294631
chr16	55217085	55218523	MT1E	0.00012	0.000294631
chr14	76717922	76795591	TMEM63C	1e-05	0.000294631
chr5	134697969	134763476	H2AFY	1e-05	0.000294631
chr19	5944175	6061554	RFX2	1e-05	0.000294631
chr3	51951400	51957923	PARP3	0.00011	0.000294631
chrX	48907213	48910780	MAGIX	1e-05	0.000294631
chr8	24207524	24268670	ADAM28	2e-05	0.000294631
chr4	4471598	4594676	STX18	2e-05	0.000294631
chr12	112344598	112360463	SDSL	1e-05	0.000294631
chr12	12705262	12706671	GPR19	2e-05	0.000294631
chr1	16242833	16256390	CLCNKB	1e-05	0.000294631
chr7	154943584	154950287	EN2	2e-05	0.000294631
chr4	185785845	185807623	CASP3	3e-05	0.000294631
chr9	122754436	122852375	C5	1e-05	0.000294631
chr21	36993860	37044088	SIM2	2e-05	0.000294631
chr17	70284216	70347517	TMEM104	1e-05	0.000294631
chr4	80457295	80466195	ARD1B	1e-05	0.000294631
chr6	13729709	13819775	RANBP9	4e-05	0.000294631
chr2	20681044	20714345	HS1BP3	1e-05	0.000294631
chr11	1925113	1934407	MRPL23	0.00012	0.000294631
chr2	176702722	176704972	HOXD8	2e-05	0.000294631
chr21	41720023	41753008	MX1	1e-05	0.000294631
chr4	2815381	2901585	ADD1	8e-05	0.000294631
chr9	96176653	96263022	HIATL1	2e-05	0.000294631
chr4	126457016	126633537	FAT4	1e-05	0.000294631
chr15	77001146	77024475	CTSH	3e-05	0.000294631
chr11	66381548	66384521	LRFN4	1e-05	0.000294631
chr17	75625029	75689007	CCDC40	2e-05	0.000294631
chr15	43666708	43689200	PLDN	1e-05	0.000294631
chr6	88174439	88230901	C6orf165	1e-05	0.000294631
chr17	70423770	70430946	USH1G	1e-05	0.000294631
chr21	33320108	33323370	OLIG2	1e-05	0.000294631
chr4	2790338	2810712	SH3BP2	3e-05	0.000294631
chr9	139006690	139008248	C9orf142	2e-05	0.000294631
chr1	234624302	234714631	EDARADD	1e-05	0.000294631
chr18	17484855	17538724	ABHD3	1e-05	0.000294631
chr6	600939	601964	HUS1B	0.00012	0.000294631
chr1	205992024	206035480	CD46	4e-05	0.000294631
chr1	16639819	16659159	NECAP2	1e-05	0.000294631
chr7	132588362	132819484	EXOC4	2e-05	0.000294631
chr5	119827917	120050861	LOC51334	2e-05	0.000294631
chr13	94052104	94079945	GPR180	2e-05	0.000294631
chr20	61107846	61108787	BHLHB4	2e-05	0.000294631
chr3	38182029	38271982	OXSR1	1e-05	0.000294631
chr15	24799262	25451729	GABRG3	2e-05	0.000294631
chr7	47993272	48035241	SUNC1	1e-05	0.000294631
chr2	242225699	242261937	ATG4B	1e-05	0.000294631
chr17	4803245	4811856	SPAG7	1e-05	0.000294631
chr2	176680329	176682560	HOXD11	1e-05	0.000294631
chr20	2621523	2688754	EBF4	2e-05	0.000294631
chr1	37033714	37272431	GRIK3	1e-05	0.000294631
chr7	138788628	138818997	FLJ44186	0.0001	0.000294631
chr6	161471047	161615097	AGPAT4	1e-05	0.000294631
chr9	138997265	139000031	FLJ45224	2e-05	0.000294631
chr9	116136254	116196506	AKNA	5e-05	0.000294631
chr9	83388419	83493416	TLE1	1e-05	0.000294631
chr11	125799612	126375701	KIRREL3	3e-05	0.000294631
chr20	61841654	61845845	SLC2A4RG	1e-05	0.000294631
chr19	37779746	37857942	ANKRD27	2e-05	0.000294631
chr1	210864438	210866740	FAM71A	2e-05	0.000294631
chr1	62433083	62450588	L1TD1	2e-05	0.000294631
chr2	20311933	20390625	PUM2	1e-05	0.000294631
chrX	103381375	103386244	ESX1	0.00012	0.000294631
chr9	129588125	129592873	CDK9	1e-05	0.000294631
chr4	4342878	4374410	ZNF509	0.00012	0.000294631
chr16	83156706	83209170	COTL1	1e-05	0.000294631
chr14	35837521	35859596	MBIP	0.00012	0.000294631
chr6	6533932	6600215	LY86	1e-05	0.000294631
chr1	155077289	155095290	INSRR	1e-05	0.000294631
chr10	127514898	127559874	DHX32	1e-05	0.000294631
chr4	141529058	141568232	CLGN	0.0001	0.000294631
chr10	14960904	14986308	SUV39H2	1e-05	0.000294631
chr8	22002659	22017835	RAI16	0.00012	0.000294631
chr17	59971196	60088848	SMURF2	1e-05	0.000294631
chr16	55553262	55575257	CETP	0.0001	0.000294631
chr22	18124225	18151110	TBX1	6e-05	0.000294631
chr6	31741635	31745822	CSNK2B	1e-05	0.000294631
chr12	47945131	47953380	TUBA1C	3e-05	0.000294631
chr2	228258170	228290989	SLC19A3	2e-05	0.000294631
chr9	139092413	139098812	UAP1L1	0.00012	0.000294631
chr14	100263005	100271210	DLK1	0.00012	0.000294631
chr5	132037271	132046267	IL4	1e-05	0.000294631
chr15	50660809	50758112	KIAA1370	0.00012	0.000294631
chr16	30032926	30042131	MAPK3	2e-05	0.000294631
chr14	36118967	36121537	NKX208	0.00012	0.000294631
chr3	106859799	107070577	CBLB	1e-05	0.000294631
chr1	19796053	19827761	C1orf151	0.00012	0.000294631
chr20	8061295	8813545	PLCB1	2e-05	0.000294631
chr11	128213124	128242478	KCNJ1	6e-05	0.000294631
chr11	77457043	77468913	NDUFC2	0.0001	0.000294631
chr3	50330243	50335146	HYAL2	1e-05	0.000294631
chr4	1273671	1323924	MAEA	1e-05	0.000294631
chr13	27094028	27095585	POLR1D	0.00012	0.000294631
chr1	233777607	233880677	GNG4	1e-05	0.000294631
chr2	79201091	79204053	REG1A	1e-05	0.000294631
chr12	56284870	56289850	DTX3	2e-05	0.000294631
chr7	99613473	99649946	STAG3	1e-05	0.000294631
chr16	29880851	29891874	LOC124446	1e-05	0.000294631
chr5	126654513	126824807	MEGF10	0.00011	0.000294631
chr11	69296977	69299352	FGF4	2e-05	0.000294631
chr16	55224034	55225399	MT1M	0.00012	0.000294631
chr2	44399406	44440393	PREPL	1e-05	0.000294631
chrX	153660161	153686957	MPP1	0.00012	0.000294631
chr7	96156016	96177139	SHFM1	1e-05	0.000294631
chr11	17472035	17522539	USH1C	1e-05	0.000294631
chr8	38973661	39081934	ADAM9	2e-05	0.000294631
chr14	23852356	23855990	LTB4R	1e-05	0.000294631
chr6	43319199	43363975	TTBK1	1e-05	0.000294631
chr9	130635213	130684175	CCBL1	2e-05	0.000294631
chr3	30742695	30867341	GADL1	5e-05	0.000294631
chr16	65157850	65170539	CMTM1	2e-05	0.000294631
chr9	139153429	139183028	GRIN1	0.00012	0.000294631
chr12	46417292	46438952	RAPGEF3	6e-05	0.000294631
chr17	74499393	74517433	CANT1	2e-05	0.000294631
chr15	43196978	43209349	NIP	5e-05	0.000294631
chr9	106234	108417	FOXD4	0.00012	0.000294631
chr3	130744746	130752893	H1FOO	0.00012	0.000294631
chr19	12870893	12891086	SYCE2	0.00012	0.000294631
chr16	85158442	85159947	FOXC2	0.00012	0.000294631
chr2	118288724	118306423	DDX18	0.00012	0.000294631
chr15	43193815	43197591	DUOXA2	5e-05	0.000294631
chr14	91859954	92032347	SLC24A4	1e-05	0.000294631
chr7	75515328	75533864	MDH2	1e-05	0.000294631
chr4	6835359	6936800	KIAA0232	2e-05	0.000294631
chr11	106880543	106941637	ALKBH8	2e-05	0.000294631
chr5	145296334	145423047	SH3RF2	0.00012	0.000294631
chr22	26474265	26527486	MN1	2e-05	0.000294631
chr16	1987768	1999764	ZNF598	1e-05	0.000294631
chr10	120890420	120915194	SFXN4	1e-05	0.000294631
chr12	47645390	47651810	WNT10B	1e-05	0.000294631
chr10	102780985	102790987	SFXN3	0.00012	0.000294631
chr19	48671094	48700825	PHLDB3	1e-05	0.000294631
chr7	27168582	27171674	HOXA9	0.00014	0.000294631
chr2	111012127	111052778	RGPD7	2e-05	0.000294631
chr7	23510926	23538181	TRA2A	1e-05	0.000294631
chr11	66790480	66810605	ADRBK1	1e-05	0.000294631
chr2	220170839	220189416	STK11IP	2e-05	0.000294631
chr5	16120473	16232897	2011-03-11	0.0001	0.000294631
chr20	57872013	57940604	SYCP2	2e-05	0.000294631
chr2	30223331	30236902	YPEL5	0.00011	0.000294631
chr5	36070880	36102741	UGT3A2	1e-05	0.000294631
chr2	175749231	175754736	ATP5G3	0.00012	0.000365507
chr8	131133534	131483399	DDEF1	2e-05	0.000365507
chr20	32928035	32979421	ACSS2	3e-05	0.000365507
chr7	7974947	8095232	GLCCI1	1e-05	0.000365507
chr4	145015917	145046166	GYPE	1e-05	0.000365507
chr2	220200535	220214946	SLC4A3	2e-05	0.000365507
chr19	37858152	37861046	RGS9BP	2e-05	0.000365507
chr2	95177126	95188990	ZNF514	0.00012	0.000365507
chr11	31767034	31789455	PAX6	0.00012	0.000365507
chr1	206126506	206151306	CD34	8e-05	0.000365507
chr1	153272923	153290030	DCST1	0.0001	0.000365507
chr8	38208263	38238143	DDHD2	0.0001	0.000365507
chr16	55180767	55182500	MT3	0.00012	0.000365507
chr16	55200011	55200892	MT2A	0.00012	0.000365507
chr9	95120301	95148517	C9orf129	0.00012	0.000365507
chr1	32572027	32574410	MARCKSL1	0.00012	0.000365507
chr4	6768742	6770288	CNO	0.00012	0.000365507
chr2	112243112	112358212	ANAPC1	0.00012	0.000365507
chr7	48095270	48114854	UPP1	1e-05	0.000365507
chr2	181553586	181636395	UBE2E3	2e-05	0.000365507
chr2	74552618	74553435	MRPL53	0.00012	0.000365507
chr8	133948386	134216323	TG	5e-05	0.000365507
chr12	47682322	47698859	PRKAG1	0.00011	0.000365507
chr11	106702292	106830406	CWF19L2	2e-05	0.000365507
chr11	124114951	124122307	NRGN	0.00013	0.000365507
chr15	43102632	43154331	SORD	0.00012	0.000365507
chr12	122346408	122400941	SBNO1	0.0001	0.000365507
chr14	60045774	60048276	SIX6	1e-05	0.000365507
chr4	122272016	122304926	TNIP3	1e-05	0.000365507
chr6	1257674	1259993	FOXQ1	0.00012	0.000365507
chr11	77489635	77528347	ALG8	1e-05	0.000365507
chr15	43172143	43193651	DUOX2	0.00012	0.000365507
chr12	52391169	52407486	CALCOCO1	0.00012	0.000365507
chr8	144757531	144762887	PYCRL	2e-05	0.000365507
chr10	102811587	102815338	KAZALD1	0.00012	0.000365507
chr11	20365678	20487349	PRMT3	1e-05	0.000365507
chr21	45093940	45118169	PTTG1IP	0.0001	0.000365507
chr14	58725151	58906224	DAAM1	1e-05	0.000365507
chr16	142853	144504	HBZ	1e-05	0.000365507
chr11	44044432	44062145	PHACS	0.00012	0.000365507
chr7	156126161	156162579	RNF32	2e-05	0.000365507
chr4	185807895	185853106	FLJ33167	0.00012	0.000365507
chr20	59260953	59945694	CDH4	1e-05	0.000365507
chr1	39897379	39910297	NT5C1A	2e-05	0.000365507
chr8	38082505	38116385	ASH2L	0.0001	0.000365507
chr11	32069266	32083653	RCN1	0.00012	0.000365507
chr7	27176735	27186368	HOXA10	0.00012	0.000365507
chr16	30697270	30706024	ZNF629	2e-05	0.000365507
chr1	32028611	32054167	SPOCD1	1e-05	0.000365507
chr2	44442606	44853233	C2orf34	2e-05	0.000365507
chr10	118420692	118492075	HSPA12A	1e-05	0.000365507
chrX	30232506	30237413	NR0B1	1e-05	0.000365507
chr10	95507667	95547905	LGI1	1e-05	0.000365507
chr10	95743735	96078136	PLCE1	0.0001	0.000365507
chr2	174645421	174821611	PTD004	0.0001	0.000365507
chr14	102128985	102266666	RCOR1	0.0001	0.000365507
chr5	98132899	98160096	RGMB	1e-05	0.000365507
chr10	70833963	70846680	TACR2	1e-05	0.000365507
chr16	85121283	85146342	MTHFSD	0.00012	0.000365507
chr11	63076817	63087431	HRASLS2	1e-05	0.000365507
chr11	109605375	109672647	RDX	2e-05	0.000365507
chr1	26250384	26266708	TRIM63	4e-05	0.000365507
chr9	127323571	127509334	MAPKAP1	7e-05	0.000365507
chr3	172264365	172660546	TNIK	3e-05	0.000365507
chr4	12978480	13095054	RAB28	1e-05	0.000365507
chr15	65622074	65886505	MAP2K5	0.00012	0.000365507
chr6	43373975	43381253	SLC22A7	2e-05	0.000365507
chr10	32896656	33211798	C10orf68	2e-05	0.000365507
chr10	128584012	129140769	DOCK1	2e-05	0.000365507
chr22	48633500	48669730	ZBED4	2e-05	0.000365507
chr10	103338078	103359399	RP110529I10.4	1e-05	0.000365507
chr5	134268708	134326235	PCBD2	0.00011	0.000365507
chr9	132309914	132366481	ASS1	2e-05	0.000365507
chr2	190981325	191075286	FLJ20160	1e-05	0.000365507
chr13	27264779	27266089	GSH1	0.00012	0.000365507
chr6	150279706	150285907	RAET1G	0.00012	0.000365507
chr9	100001141	100057736	TBC1D2	2e-05	0.000365507
chr1	41717035	41722884	EDN2	2e-05	0.000365507
chr17	40594046	40603189	HEXIM2	1e-05	0.000365507
chr3	10302433	10307409	GHRL	3e-05	0.000365507
chr9	99040599	99179390	KIAA1529	0.0001	0.000365507
chr11	69222186	69228287	FGF19	0.00012	0.000365507
chr21	34810655	34909252	DSCR1	3e-05	0.000365507
chr10	102839067	102880893	TD1	0.00012	0.000365507
chr4	40510995	40911245	APBB2	1e-05	0.000365507
chr12	31426423	31635219	MGC24039	4e-05	0.000365507
chr11	74654129	74740521	ARRB1	0.00012	0.000365507
chr11	101693403	101713674	BIRC3	0.00011	0.000365507
chr8	22933592	22982637	TNFRSF10B	0.0001	0.000365507
chr20	3712499	3715337	CENPB	1e-05	0.000365507
chr5	172967149	172976262	FAM44B	8e-05	0.000365507
chr18	895296	902173	ADCYAP1	1e-05	0.000365507
chr3	51903932	51912391	IQCF1	0.00013	0.000365507
chr2	97717300	97722755	ZAP70	1e-05	0.000365507
chr11	113280798	113322492	HTR3B	2e-05	0.000365507
chr9	139725237	139850397	EHMT1	6e-05	0.000365507
chr8	110168901	110200988	TRHR	3e-05	0.000365507
chr6	24758184	24775094	TTRAP	1e-05	0.000365507
chr2	219554052	219558623	FEV	1e-05	0.000365507
chr14	23857410	23873704	ADCY4	2e-05	0.000365507
chr5	72830005	72837204	BTF3	2e-05	0.000365507
chr6	160462852	160499738	SLC22A1	0.00012	0.000365507
chr1	4614964	4743710	AJAP1	0.00012	0.000365507
chr12	52653176	52656468	HOXC11	0.00012	0.000365507
chr3	11269384	11279939	HRH1	0.0001	0.000365507
chr19	57960559	57981846	ZNF600	2e-05	0.000365507
chr1	90233265	90266682	ZNF326	0.00012	0.000365507
chr16	3715056	3870122	CREBBP	3e-05	0.000365507
chr11	75157455	75190225	DGAT2	2e-05	0.000365507
chr10	94342970	94405130	KIF11	1e-05	0.000365507
chr20	36786518	36791429	SLC32A1	0.00012	0.000365507
chr14	67069760	67126008	PLEKHH1	2e-05	0.000365507
chr16	5075235	5087782	FAM86A	2e-05	0.000365507
chr5	143171918	143180475	HB01	4e-05	0.000365507
chr2	11190629	11203601	FLJ25143	0.0001	0.000365507
chr5	131556204	131591455	P4HA2	2e-05	0.000365507
chr12	112385076	112394260	LHX5	0.00012	0.000365507
chr19	16296650	16299337	KLF2	0.00013	0.000365507
chr17	8724137	8756559	PIK3R5	0.00013	0.000365507
chr11	72607149	72625041	P2RY2	1e-05	0.000365507
chr12	112107937	112114502	C12orf52	1e-05	0.000365507
chrX	150872251	150893807	GABRE	2e-05	0.000365507
chr16	66029417	66072590	ATP6V0D1	2e-05	0.000365507
chr8	21938299	21950353	NPM2	0.00013	0.000365507
chr10	50336714	50417078	ERCC6	0.00012	0.000365507
chr12	47975175	47978747	PRPH	0.00012	0.000365507
chr1	219026893	219054352	MOSC1	1e-05	0.000365507
chr8	48848222	49035296	PRKDC	1e-05	0.000365507
chr18	18003413	18036225	GATA6	0.00013	0.000365507
chr4	7039789	7085746	TBC1D14	0.0001	0.000365507
chr22	35213178	35233094	FOXRED2	3e-05	0.000365507
chr1	47572174	47617097	CMPK	4e-05	0.000365507
chr12	50568010	50571705	ANKRD33	2e-05	0.000365507
chr1	199701244	199704922	PHLDA3	0.00013	0.000365507
chr1	112740382	112803737	CTTNBP2NL	1e-05	0.000365507
chr20	34713583	34807895	NDRG3	2e-05	0.000365507
chr10	114196745	114568491	VTI1A	0.00012	0.000365507
chr20	31717964	31719991	C20orf134	0.0001	0.000365507
chr7	142539295	142546956	PIP	0.0001	0.000365507
chr12	105275618	105428105	POLR3B	2e-05	0.000365507
chr1	100590610	100758421	CDC14A	1e-05	0.000365507
chr3	150028277	150060660	CPB1	1e-05	0.000365507
chr10	106061890	106083653	KIAA1754	1e-05	0.000365507
chr12	52634980	52636615	HOXC12	0.00012	0.000365507
chrX	135939973	135941499	GPR101	0.00012	0.000365507
chr17	45813598	45829831	LRRC59	1e-05	0.000365507
chr19	45645540	45663517	BLVRB	2e-05	0.000365507
chr5	135255833	135259415	IL9	1e-05	0.000365507
chr2	64534830	64542021	HSPC159	0.0001	0.000365507
chr17	34871264	34944326	CRKRS	0.00012	0.000365507
chr2	33662232	33677866	FAM98A	1e-05	0.000365507
chr1	179324260	179326602	IER5	2e-05	0.000365507
chr17	33939785	34015709	SNIP	0.00012	0.000365507
chr17	77503677	77512353	NOTUM	1e-05	0.000365507
chr1	7767349	7827823	PER3	2e-05	0.000365507
chr16	53915971	53922172	IRX6	1e-05	0.000365507
chr1	2975603	3345043	PRDM16	0.00012	0.000365507
chr4	83800063	83939034	SCD5	0.00011	0.000365507
chr2	219802853	219809634	ANKZF1	1e-05	0.000365507
chr1	155097294	155118266	NTRK1	1e-05	0.000365507
chr8	38363176	38385218	LETM2	1e-05	0.000365507
chr15	82987014	82998525	WDR73	0.0001	0.000365507
chrX	24932213	24943775	ARX	1e-05	0.000365507
chr8	136538897	136729028	KHDRBS3	0.00012	0.000365507
chr8	10567556	10595513	C8orf74	0.00013	0.000365507
chr14	36012243	36052741	LOC253970	0.00012	0.000365507
chr16	54100454	54174650	AYTL1	1e-05	0.000365507
chr6	154768125	154873445	CNKSR3	0.00013	0.000365507
chr17	45405128	45406948	DLX4	1e-05	0.000365507
chr3	138020550	138057424	TMEM22	0.00012	0.000365507
chr9	34358906	34366894	KIAA1161	0.00013	0.000365507
chr20	57945286	57948747	PPP1R3D	0.00012	0.000365507
chr1	26220857	26235539	EXTL1	0.00013	0.000365507
chr14	91658081	91700296	CPSF2	4e-05	0.000365507
chr3	195887910	195891053	FAM43A	2e-05	0.000365507
chr7	154493478	154508392	HTR5A	0.00012	0.000365507
chr6	32204464	32206045	FKBPL	1e-05	0.000365507
chr11	17254861	17309645	NUCB2	2e-05	0.000365507
chr1	53253197	53289870	SCP2	2e-05	0.000365507
chr2	219354948	219388259	CYP27A1	0.00013	0.000365507
chr8	42810974	42817631	THAP1	0.0001	0.000365507
chr8	22280736	22336143	SLC39A14	0.0001	0.000365507
chr11	63747847	63750198	TRPT1	2e-05	0.000365507
chr4	89518914	89583271	HERC6	0.0001	0.000365507
chr4	170887193	170915668	C4orf27	0.00011	0.000365507
chr3	46758584	46761249	TESSP5	3e-05	0.000365507
chr15	88345755	88425029	ZNF710	2e-05	0.000365507
chr6	99954561	99979928	C6orf111	0.00012	0.000365507
chr10	132780644	132999974	TCERG1L	1e-05	0.000365507
chr10	133768302	133830527	C10orf39	1e-05	0.000365507
chr7	27187301	27191360	HOXA11	0.00012	0.000365507
chr2	204279442	204310801	CD28	0.00011	0.000365507
chr11	124048949	124069895	SPA17	0.00013	0.000365507
chr7	98462999	98579659	SMURF1	1e-05	0.000365507
chr15	97329031	97366314	LOC145814	6e-05	0.000365507
chr22	44696322	44751395	WNT7B	2e-05	0.000365507
chr10	23645526	23673778	C10orf67	2e-05	0.000365507
chr8	141610445	141714827	EIF2C2	1e-05	0.000365507
chr3	52207183	52223383	ALAS1	0.00013	0.000365507
chr12	52618842	52626594	HOXC13	0.00012	0.000365507
chr12	129212984	129216237	FZD10	1e-05	0.000365507
chr5	31834787	32146794	PDZD2	1e-05	0.000365507
chr9	137655322	137671207	GLT6D1	0.00012	0.000365507
chr3	13332736	13436809	NUP210	0.00012	0.000365507
chr7	150356442	150375802	ABCB8	0.0001	0.000365507
chr11	129239574	129268114	NFRKB	2e-05	0.000365507
chr15	86983042	86999883	ISG20	2e-05	0.000365507
chr9	85641436	85726162	KIF27	2e-05	0.000365507
chr16	4451696	4464897	HSCARG	1e-05	0.000365507
chr3	140559124	140591151	COPB2	1e-05	0.000365507
chr8	11225904	11227105	AMAC1L2	0.00012	0.000365507
chr4	17411377	17421479	FLJ20280	3e-05	0.000365507
chr18	75261313	75390310	NFATC1	0.00013	0.000365507
chr7	95050748	95063861	PDK4	1e-05	0.000365507
chr1	924207	925333	HES4	1e-05	0.000365507
chr17	46692895	46730289	UTP18	2e-05	0.000365507
chr5	54355863	54365717	GZMK	2e-05	0.000365507
chr12	47602009	47605542	FKBP11	0.00012	0.000365507
chr9	76865937	76892918	C9orf95	6e-05	0.000365507
chr16	1823989	1850456	MGC35212	1e-05	0.000365507
chr22	36939487	36942458	MAFF	2e-05	0.000365507
chr1	214413916	214663361	USH2A	3e-05	0.000365507
chr12	25239416	25249215	LYRM5	1e-05	0.000365507
chr2	219432789	219447198	WNT6	0.00012	0.000365507
chr1	9711666	9807137	CLSTN1	0.00011	0.000365507
chr14	59972427	60022502	C14orf39	4e-05	0.000365507
chr22	28038922	28041748	RRP22	1e-05	0.000365507
chr14	104462231	104470618	PLD4	1e-05	0.000365507
chr3	186844221	187025521	IGF2BP2	1e-05	0.000365507
chr4	37504736	37540953	PGM2	0.00011	0.000365507
chr3	123941535	123995340	HSPBAP1	0.0001	0.000365507
chr1	52661537	52791331	ZCCHC11	2e-05	0.000365507
chr9	137964636	137993047	UBADC1	0.00013	0.000365507
chr8	124263932	124291498	FAM83A	0.0001	0.000365507
chr19	45664965	45774204	SPTBN4	2e-05	0.000365507
chr10	25504295	25931161	GPR158	1e-05	0.000365507
chr12	47864851	47869128	TUBA3	0.00012	0.000365507
chr22	20929199	20929926	VPREB1	8e-05	0.000365507
chr13	45598059	45654395	LCP1	0.0001	0.000365507
chr20	1823825	1868539	SIRPA	1e-05	0.000365507
chr2	206748284	206791016	GPR1	2e-05	0.000365507
chr1	85891079	85946689	C1orf181	1e-05	0.000365507
chr9	131428255	131437700	C9orf32	1e-05	0.000365507
chr6	105511615	105637899	LIN28B	2e-05	0.000365507
chr15	57215855	57452363	MYO1E	2e-05	0.000365507
chr7	30659387	30688665	CRHR2	1e-05	0.000365507
chr2	175647253	175741143	ATF2	0.00012	0.000365507
chr16	80086454	80302866	CMIP	1e-05	0.000365507
chr4	166348240	166463748	KLHL2	0.00011	0.000365507
chr17	38203178	38204230	CCDC56	2e-05	0.000365507
chr17	70385067	70401300	FADS6	1e-05	0.000365507
chr1	177827647	177927021	TDRD5	1e-05	0.000365507
chr18	19337459	19365740	C18orf8	0.0001	0.000365507
chr4	56954287	56996602	PPAT	1e-05	0.000365507
chr7	106991667	107006202	DUS4L	2e-05	0.000365507
chr1	9087062	9111816	GPR157	2e-05	0.000365507
chr5	179156710	179166547	MGAT4B	0.0001	0.000365507
chr2	219283886	219327652	TTLL4	0.00013	0.000365507
chr3	25614478	25680792	TOP2B	2e-05	0.000365507
chr10	21863579	22072561	MLLT10	2e-05	0.000365507
chr9	113842882	113977377	SUSD1	1e-05	0.000365507
chr3	147633771	147696412	PLSCR2	1e-05	0.000365507
chr2	10361276	10485193	HPCAL1	0.0001	0.000365507
chr1	224478005	224480135	MIXL1	2e-05	0.000365507
chrX	117841814	117844958	ZCCHC12	4e-05	0.000365507
chr8	62578375	62789556	ASPH	1e-05	0.000365507
chr5	178219606	178244021	ZNF354B	0.00013	0.000365507
chr9	120968728	121171560	DBC1	1e-05	0.000365507
chr14	37334264	37381246	TTC6	0.00013	0.000365507
chr11	65390488	65396852	EFEMP2	0.00011	0.000365507
chr11	63809906	63813539	GPR137	0.00012	0.000365507
chr13	110565624	110745543	ARHGEF7	0.00012	0.000365507
chr11	44073674	44223555	EXT2	0.00011	0.000365507
chr2	162557002	162639298	DPP4	0.0001	0.000365507
chr8	21956373	21962263	FGF17	0.00012	0.000365507
chr17	76003561	76026476	FLJ35220	2e-05	0.000365507
chr5	173248794	173319916	CPEB4	2e-05	0.000365507
chr19	11786106	11807016	ZNF440	1e-05	0.000365507
chrX	130019896	130051534	FLJ30058	1e-05	0.000365507
chr18	12244627	12267594	CIDEA	6e-05	0.000365507
chr7	36330283	36396259	KIAA0895	2e-05	0.000365507
chr12	62947029	63070612	C12orf56	1e-05	0.000365507
chr10	94439660	94445388	HHEX	0.00012	0.000365507
chr1	47421847	47428358	PDZK1IP1	2e-05	0.000365507
chr1	2450043	2451544	HES5	2e-05	0.000365507
chr3	120984246	121020022	NR1I2	0.0001	0.000365507
chr1	26310912	26324626	PDIK1L	2e-05	0.000365507
chr18	32021477	32102683	MOCOS	0.0001	0.000365507
chrX	37893536	37965075	SRPX	1e-05	0.000365507
chr5	41342805	41546487	PLCXD3	3e-05	0.000365507
chr11	125638049	125643960	SRPR	0.0001	0.000365507
chr20	21439663	21442664	NKX202	1e-05	0.000365507
chr17	15576315	15588823	MGC51025	4e-05	0.000365507
chr13	27094002	27139547	MGC9850	0.00012	0.000365507
chrX	128607006	128616595	APLN	2e-05	0.000365507
chr11	19328846	20099723	NAV2	2e-05	0.000365507
chr2	172487203	172556845	HAT1	5e-05	0.000365507
chr19	13848949	13852571	NANOS3	2e-05	0.000365507
chr10	85994788	86008924	RGR	0.00012	0.000365507
chr12	47616259	47637577	ARF3	0.00012	0.000365507
chr3	186913773	186918649	FLJ32900	1e-05	0.000365507
chr2	11239228	11402162	ROCK2	2e-05	0.000365507
chr1	110056387	110062411	GSTM5	2e-05	0.000365507
chr7	32492943	32496502	LSM5	0.0001	0.000365507
chr15	72149250	72161944	GOLGA6	0.00012	0.000365507
chr5	175725107	175733109	ARL10	0.00011	0.000365507
chrX	117745586	117812523	IL13RA1	0.0001	0.000365507
chr11	118483302	118493036	TMEM24	2e-05	0.000365507
chr20	57948950	57955954	C20orf177	0.00012	0.000365507
chr21	41461597	41570393	BACE2	3e-05	0.000365507
chr10	81828405	81842286	C10orf57	4e-05	0.000365507
chr10	14920266	14953744	HSPA14	7e-05	0.000365507
chr2	72209874	72228471	CYP26B1	2e-05	0.000365507
chr6	8024637	8047780	EEF1E1	1e-05	0.000365507
chr5	172343368	172394506	ATP6V0E	4e-05	0.000365507
chr15	63275397	63290864	CILP	2e-05	0.000365507
chr15	81597819	81667325	HDGFRP3	1e-05	0.000365507
chr13	20848509	20931423	ZDHHC20	2e-05	0.000365507
chr13	72227541	72254007	KIAA1008	0.00013	0.000365507
chr15	89228712	89240008	FES	0.00011	0.000365507
chr17	44053524	44058834	HOXB9	5e-05	0.000365507
chr10	99516507	99521760	SFRP5	2e-05	0.000365507
chr10	134108703	134111814	C10orf91	1e-05	0.000365507
chr2	176653080	176656936	EVX2	0.00012	0.000365507
chr2	5750249	5758967	SOX11	1e-05	0.000365507
chr17	38186221	38202605	WNK4	2e-05	0.000365507
chr9	70840163	70878772	FXN	0.0001	0.000365507
chr8	35521451	35771722	UNC5D	5e-05	0.000365507
chr8	64135984	64161166	TTPA	1e-05	0.000365507
chr6	84626088	84726863	CYB5R4	2e-05	0.000365507
chr10	72749015	72793153	SLC29A3	1e-05	0.000365507
chr2	219236831	219245025	RNF25	4e-05	0.000365507
chr22	41877478	41889191	BZRP	1e-05	0.000365507
chr4	30331134	30341936	PCDH7	0.0001	0.000365507
chr12	121765255	121767392	GPR109B	1e-05	0.000365507
chr15	46957581	46959672	CRI1	1e-05	0.000365507
chr17	4581471	4583645	MED11	1e-05	0.000365507
chr6	100161370	100170175	PRDM13	1e-05	0.000365507
chr2	85619798	85625912	MAT2A	0.00013	0.000365507
chr18	48120568	49311780	DCC	1e-05	0.000365507
chr12	42516228	43069807	TMEM117	7e-05	0.000365507
chr14	24170003	24173272	GZMB	0.00011	0.000365507
chr11	35409951	35503752	DKFZP586H2123	0.00012	0.000365507
chr2	70981227	71014081	VAX2	1e-05	0.000365507
chr11	8925415	8942565	TMEM9B	2e-05	0.000365507
chr17	1424445	1478880	SLC43A2	5e-05	0.000365507
chr2	143351664	143516354	KYNU	1e-05	0.000365507
chr1	40007784	40009607	OXCT2	2e-05	0.000365507
chr17	1680094	1748119	RPA1	0.00012	0.000365507
chr6	149680755	149774440	MAP3K7IP2	2e-05	0.000365507
chr17	70431964	70441234	OTOP2	1e-05	0.000365507
chr5	72883918	72897254	ANKRA2	0.0001	0.000365507
chr14	94176814	94183084	SERPINA13	1e-05	0.000365507
chr17	4584552	4589972	CXCL16	1e-05	0.000365507
chr6	34953532	34963797	TAF11	1e-05	0.000365507
chr1	222639816	222688335	WDR26	0.00012	0.000365507
chr11	71605466	71610642	FOLR2	0.00013	0.000365507
chr9	123946160	123961919	NDUFA8	9e-05	0.000365507
chr8	96106396	96140114	C8orf38	0.00014	0.000365507
chr21	29847736	30234153	GRIK1	2e-05	0.000365507
chr9	98037409	98104255	HSD17B3	1e-05	0.000365507
chr1	195788007	196010945	DENND1B	1e-05	0.000365507
chr8	22513066	22517605	C8orf58	0.00013	0.000365507
chr1	165776876	165789680	CREG1	2e-05	0.000365507
chr22	23221250	23252552	UPB1	1e-05	0.000365507
chr11	8915694	8921156	ASCL3	2e-05	0.000365507
chr1	850983	869825	SAMD11	0.00012	0.000365507
chr17	29925254	29930501	FLJ44815	0.00012	0.000365507
chr6	17723247	17814797	NUP153	0.00011	0.000365507
chr1	39569396	39725376	MACF1	0.00012	0.000365507
chr5	176871184	176876573	DDX41	1e-05	0.000365507
chr1	153317971	153326638	EFNA3	1e-05	0.000365507
chr3	48648899	48675352	CELSR3	1e-05	0.000365507
chr16	8854302	8870364	CARHSP1	1e-05	0.000365507
chr15	78483746	78677327	ARNT2	0.0001	0.000365507
chr9	99435525	99475848	NCBP1	0.00012	0.000365507
chr10	50393249	50402332	PGBD3	0.00012	0.000365507
chr6	72653370	73169228	RIMS1	0.00013	0.000365507
chr16	47130139	47201621	N4BP1	1e-05	0.000365507
chr6	32888518	32892803	HLA0DOB	0.0001	0.000365507
chr5	147695314	147699605	SPINK9	2e-05	0.000365507
chr7	99542637	99554915	TAF6	1e-05	0.000365507
chr1	152718583	152741213	SHE	0.00014	0.000501865
chr4	174489362	174492167	HMGB2	0.00012	0.000501865
chr22	29420792	29633811	OSBP2	0.00011	0.000501865
chr2	84504164	84540097	SUCLG1	6e-05	0.000501865
chr5	13743436	13997589	DNAH5	0.00011	0.000501865
chr14	23937831	23958334	KIAA1305	1e-05	0.000501865
chr4	916261	942441	MGC4618	7e-05	0.000501865
chr3	130172471	130195676	KIAA1257	1e-05	0.000501865
chr11	123986662	123995459	PANX3	0.0001	0.000501865
chr11	123997980	124009440	TBRG1	0.0001	0.000501865
chr6	2608869	2696153	LOC340156	0.00012	0.000501865
chr1	110378763	110398778	FAM40A	2e-05	0.000501865
chr10	102273487	102279626	NDUFB8	0.00012	0.000501865
chr5	1514543	1577076	AYTL2	4e-05	0.000501865
chr1	152644292	152706812	IL6R	0.00014	0.000501865
chr9	130124635	130136172	COQ4	0.0001	0.000501865
chr13	51496827	51505702	UTP14C	0.0001	0.000501865
chr5	153398751	153414785	MFAP3	0.00012	0.000501865
chr7	45163891	45190372	RAMP3	1e-05	0.000501865
chr4	111758028	111763703	PITX2	0.0001	0.000501865
chr1	112099776	112111721	DDX20	2e-05	0.000501865
chr9	91409747	91411287	GADD45G	0.0001	0.000501865
chr7	30034812	30096876	PLEKHA8	0.00011	0.000501865
chr11	65403859	65407788	CTSW	0.0001	0.000501865
chr2	55715970	55774463	PNPT1	1e-05	0.000501865
chr1	196138399	196143118	C1orf53	3e-05	0.000501865
chr8	37837344	37876161	RAB11FIP1	0.00014	0.000501865
chr6	30137014	30140664	ZNRD1	4e-05	0.000501865
chr20	56900163	56919644	GNAS	1e-05	0.000501865
chr14	51804180	51813191	PTGDR	1e-05	0.000501865
chrX	11071437	11593742	ARHGAP6	2e-05	0.000501865
chr8	86563382	86580973	CA2	1e-05	0.000501865
chr8	123863081	124055936	ZHX2	0.00013	0.000501865
chr3	179759311	180044910	KCNMB2	1e-05	0.000501865
chr20	60471947	60484421	GATA5	0.00012	0.000501865
chr22	45018574	45024857	LOC150383	1e-05	0.000501865
chr9	139076596	139084849	C9orf140	0.00012	0.000501865
chr21	45049959	45062472	SUMO3	4e-05	0.000501865
chr18	309355	490685	COLEC12	2e-05	0.000501865
chr10	94203579	94323832	IDE	1e-05	0.000501865
chr7	23716467	23838651	STK31	4e-05	0.000501865
chr1	40715888	40734601	ZNF642	0.0001	0.000501865
chr5	159761226	159778746	SLU7	0.00011	0.000501865
chr12	64982622	65018223	HELB	2e-05	0.000501865
chr6	110608316	110660113	CDC40	1e-05	0.000501865
chr15	30853636	31147377	FMN1	2e-05	0.000501865
chr11	107304486	107339416	RAB39	0.0001	0.000501865
chr8	18111894	18125099	NAT1	0.0001	0.000501865
chr22	40800200	40805387	FAM109B	2e-05	0.000501865
chr2	24251475	24268070	FLJ30851	0.0001	0.000501865
chr1	52840631	52847310	GPX7	2e-05	0.000501865
chr1	148747206	148752660	ECM1	1e-05	0.000501865
chr4	103936217	104009473	UBE2D3	1e-05	0.000501865
chr14	90993708	91046397	KIAA2010	2e-05	0.000501865
chr22	36216346	36245156	CARD10	1e-05	0.000501865
chr16	2461500	2464146	NTN2L	2e-05	0.000501865
chrX	153339816	153355178	PLXNA3	0.00012	0.000501865
chr5	148186348	148188381	ADRB2	1e-05	0.000501865
chr1	39917238	39929676	HPCAL4	0.0001	0.000501865
chr16	4415882	4446774	DNAJA3	2e-05	0.000501865
chr18	53253914	53309527	ONECUT2	0.00013	0.000501865
chr22	49388427	49396844	MAPK8IP2	0.00013	0.000501865
chr19	13070847	13074681	LYL1	1e-05	0.000501865
chr16	4322225	4329599	GLIS2	3e-05	0.000501865
chr6	108298215	108386086	SEC63	0.00012	0.000501865
chr6	112515366	112530685	LOC619208	1e-05	0.000501865
chr3	114414064	114488993	BOC	1e-05	0.000501865
chr20	56467831	56523355	FLJ90166	1e-05	0.000501865
chr15	98960357	99007174	ASB7	2e-05	0.000501865
chr22	37460680	37481893	UNC84B	0.0001	0.000501865
chr12	108870251	108918483	GIT2	0.00011	0.000501865
chr2	74607283	74610482	AUP1	0.00014	0.000501865
chr1	229221557	229242608	FAM89A	1e-05	0.000501865
chr11	64737884	64766133	SLC22A20	0.0001	0.000501865
chr11	11819545	11937446	USP47	1e-05	0.000501865
chr5	41961112	41977420	FBXO4	0.00012	0.000501865
chr14	73621251	73735491	C14orf46	0.00012	0.000501865
chr6	109414339	109521970	SESN1	1e-05	0.000501865
chr10	30343389	30376806	KIAA1462	0.00011	0.000501865
chr14	36736906	37090215	MIPOL1	2e-05	0.000501865
chr11	129780027	129803749	ADAMTS8	0.0001	0.000501865
chr1	50347224	50439641	ELAVL4	0.00013	0.000501865
chr9	88069283	88087310	HBLD2	0.00011	0.000501865
chr10	95246398	95278837	CEP55	2e-05	0.000501865
chr8	22158563	22164624	POLR3D	2e-05	0.000501865
chr17	4635320	4636467	VMO1	5e-05	0.000501865
chr6	336759	356193	IRF4	0.00015	0.000501865
chr12	112314635	112326075	SDS	1e-05	0.000501865
chr5	131658043	131707796	SLC22A4	4e-05	0.000501865
chr4	54546422	54548202	LOC402176	1e-05	0.000501865
chr6	100096984	100123411	CCNC	1e-05	0.000501865
chr8	24354453	24422163	ADAM7	0.00013	0.000501865
chr18	73090720	73111081	GALR1	0.00012	0.000501865
chr17	52266551	52295922	DGKE	0.0001	0.000623749
chr13	51536902	51601215	NEK5	6e-05	0.000623749
chr7	148397512	148418720	ZNF786	0.0001	0.000623749
chr4	107036053	107112276	NPNT	5e-05	0.000623749
chr6	151228383	151464713	MTHFD1L	9e-05	0.000623749
chr17	43127628	43144415	TBKBP1	1e-05	0.000623749
chr4	57468798	57493096	REST	0.00012	0.000623749
chr1	179269761	179291256	MR1	0.00011	0.000623749
chr13	19610394	19633183	GJA3	3e-05	0.000623749
chr12	31715338	31773251	LOC196394	1e-05	0.000623749
chr20	21324004	21326047	NKX204	1e-05	0.000623749
chr8	43067817	43097480	FLJ23356	0.00013	0.000623749
chr20	4149277	4177659	ADRA1D	1e-05	0.000623749
chr10	71231649	71388909	COL13A1	0.0001	0.000623749
chr1	159741843	159755983	FCGR2A	0.00012	0.000623749
chr1	218930250	218939122	C1orf115	0.00011	0.000623749
chr1	3558988	3639716	TP73	0.00012	0.000623749
chr12	4628543	4666658	NDUFA9	2e-05	0.000623749
chr4	57592002	57671296	IGFBP7	2e-05	0.000623749
chr15	70197807	70220357	SENP8	8e-05	0.000623749
chr1	52964768	53063913	ZYG11B	1e-05	0.000623749
chr16	9093037	9121046	PRO0149	1e-05	0.000623749
chr17	29711511	29714365	CCL1	7e-05	0.000623749
chr9	124043604	124066911	RBM18	1e-05	0.000623749
chr11	116661626	116692182	BACE1	2e-05	0.000623749
chr15	88244835	88257163	C15orf38	0.00012	0.000623749
chr10	90684812	90702491	ACTA2	6e-05	0.000623749
chr16	79132354	79142040	DYNLRB2	1e-05	0.000623749
chr2	176665777	176668912	HOXD13	0.00014	0.000623749
chr22	38228229	38244082	FLJ20232	0.0001	0.000623749
chr7	92655835	92693718	LOC253012	1e-05	0.000623749
chr11	73843535	73856248	KCNE3	1e-05	0.000623749
chr2	37724246	37752830	CDC42EP3	0.00013	0.000623749
chr7	23603522	23650851	LOC90693	9e-05	0.000623749
chr3	120347686	120352992	C3orf30	0.00012	0.000623749
chr12	102505198	102684630	STAB2	0.0001	0.000623749
chr14	23965579	23968571	CBLN3	1e-05	0.000623749
chr5	37851509	37875539	GDNF	0.00012	0.000623749
chr17	70443491	70457105	OTOP3	2e-05	0.000623749
chr6	158450536	158509257	SERAC1	1e-05	0.000623749
chr9	32962608	32991626	APTX	0.0001	0.000623749
chr8	10791066	11096285	XKR6	1e-05	0.000623749
chr1	92537194	92626317	C1orf82	3e-05	0.000623749
chr8	118216517	118258133	SLC30A8	0.0001	0.000623749
chr11	19202193	19219083	E2F8	3e-05	0.000623749
chr11	65407787	65412586	FIBP	1e-05	0.000623749
chr5	156841019	156935346	ADAM19	0.0001	0.000623749
chr12	51932146	51934455	MFSD5	1e-05	0.000623749
chr14	51525942	51667191	C14orf166	1e-05	0.000623749
chr11	117362318	117377403	IL10RA	2e-05	0.000623749
chr13	52125001	52160434	SUGT1	0.00013	0.000623749
chr4	102163609	102487376	PPP3CA	0.00011	0.000623749
chr5	1930548	1935880	IRX4	0.00012	0.000623749
chr8	80838800	80842653	HEY1	3e-05	0.000623749
chr20	22964056	22965314	SSTR4	0.00013	0.000623749
chr10	5556923	5558225	CALML3	2e-05	0.000623749
chr16	30569741	30575234	MGC3121	1e-05	0.000623749
chr3	161700657	161766070	KPNA4	1e-05	0.000623749
chr6	32191022	32203995	CREBL1	0.00012	0.000623749
chr9	116413526	116448524	C9orf91	1e-05	0.000623749
chr13	51884739	51922764	VPS36	1e-05	0.000623749
chr17	26250126	26257412	C17orf42	1e-05	0.000623749
chr5	131437383	131439757	CSF2	6e-05	0.000623749
chr17	6644024	6675784	TEKT1	2e-05	0.000623749
chr9	95886566	95911957	PTPDC1	2e-05	0.000623749
chr15	39573413	39583037	ITPKA	0.00012	0.000623749
chrX	118606334	118623841	NKRF	0.0001	0.000623749
chr11	74788209	74794378	RPS3	2e-05	0.000623749
chr11	63793877	63808740	BAD	0.00014	0.000623749
chr7	99654806	99657047	MGC2463	1e-05	0.000623749
chr5	169863625	170096212	KCNIP1	0.00014	0.000623749
chr12	50497943	50502475	LOC401720	2e-05	0.000623749
chr11	64838906	64846475	CDC42EP2	1e-05	0.000623749
chr17	43328514	43361322	SP2	0.00016	0.000623749
chr17	1892026	1893474	DPH1	0.00013	0.000623749
chrX	101023918	101073656	ZMAT1	2e-05	0.000623749
chr2	238634370	238672793	SCLY	1e-05	0.000623749
chr8	52892701	52936350	PCMTD1	2e-05	0.000623749
chr2	74563723	74575191	TTC31	0.00015	0.000623749
chr10	100178894	100196694	HPS1	2e-05	0.000623749
chr12	67366997	67422739	NUP107	2e-05	0.000737761
chr3	38713841	38810505	SCN10A	0.0001	0.000737761
chr3	38862263	38967056	SCN11A	0.0001	0.000737761
chr7	130004027	130021946	TSGA13	1e-05	0.000737761
chr20	49058622	49073082	KCNG1	4e-05	0.000737761
chr10	115584473	115603597	DCLRE1A	0.00015	0.000737761
chr1	1007067	1041332	C1orf159	0.00011	0.000737761
chr1	227506751	227507873	SPHAR	7e-05	0.000737761
chr16	21152516	21171251	ANKS4B	1e-05	0.000737761
chr21	34367692	34437198	MRPS6	2e-05	0.000737761
chr15	29080843	29181216	TRPM1	0.00012	0.000737761
chr6	36318922	36384350	PNPLA1	7e-05	0.000737761
chr10	103577388	103593667	KCNIP2	1e-05	0.000737761
chr14	53486204	53493304	BMP4	0.00011	0.000737761
chr14	105012175	105017545	CRIP2	0.00014	0.000737761
chr15	64781687	64861379	SMAD6	0.00011	0.000737761
chr19	18754582	18763114	COMP	0.00012	0.000737761
chr5	132056223	132101164	KIF3A	0.00014	0.000737761
chr3	123817214	123838226	PARP15	0.00013	0.000737761
chr6	83959750	83962975	RWDD2A	0.00012	0.000737761
chr11	440279	481386	PTDSS2	2e-05	0.000737761
chr10	103979935	103991221	PITX3	2e-05	0.000737761
chr14	103233706	103251576	XRCC3	1e-05	0.000737761
chr15	76184045	76210933	CIB2	0.00011	0.000737761
chrX	71263687	71268476	RGAG4	0.00012	0.000737761
chr5	138920934	138988200	UBE2D2	1e-05	0.000737761
chr6	117219940	117256891	GPRC6A	1e-05	0.000737761
chr14	63133510	63178344	C14orf150	0.00011	0.000737761
chr1	94230983	94359293	ABCA4	1e-05	0.000737761
chr10	102746954	102757575	LZTS2	2e-05	0.000737761
chrX	110904197	111212660	TRPC5	2e-05	0.000737761
chr5	131317050	131375248	ACSL6	1e-05	0.000737761
chr17	23718427	23721500	VTN	4e-05	0.000737761
chr3	171619358	171634577	CLDN11	0.0001	0.000737761
chr10	129784913	129814645	MKI67	1e-05	0.000737761
chr16	162874	163705	HBA2	3e-05	0.000737761
chr15	41879912	41882059	HYPK	2e-05	0.000737761
chr11	128310479	128318032	P53AIP1	6e-05	0.000737761
chr3	51984123	51990250	ABHD14A	0.0001	0.000737761
chr2	240633167	240634162	OR6B3	1e-05	0.000737761
chr5	180596533	180603512	GNB2L1	0.0001	0.000737761
chr3	168936216	169026048	SERPINI1	2e-05	0.000737761
chr10	45970128	46061009	PTPN20B	0.00017	0.000737761
chr5	109053054	109231328	MAN2A1	0.0001	0.000737761
chr1	16597724	16636506	SPATA21	0.0001	0.000737761
chr14	68935703	68997021	SLC39A9	0.0001	0.000737761
chr21	43658828	43671430	SNF1LK	8e-05	0.000737761
chr18	26824049	26876779	DSC3	0.0001	0.000737761
chr2	120233676	120451507	PTPN4	5e-05	0.000737761
chr11	125731305	125789741	ST3GAL4	0.00013	0.000737761
chr16	83291055	83371026	USP10	1e-05	0.000737761
chr4	185913743	185984209	ACSL1	0.0001	0.000737761
chr1	110947298	110949868	KCNA2	3e-05	0.000737761
chr8	22027878	22043975	HR	0.00016	0.000737761
chr16	66819950	66827637	RBM35B	4e-05	0.000737761
chr6	160247963	160249095	MAS1	2e-05	0.000737761
chr3	71814567	71885465	EIF4E3	7e-05	0.000737761
chr2	159800557	159851309	WDSUB1	7e-05	0.000737761
chr8	104452961	104464391	CTHRC1	0.0001	0.000737761
chrX	131587718	131923093	HS6ST2	5e-05	0.000737761
chrX	153556720	153632542	GAB3	0.00013	0.000737761
chrX	128944349	129019282	BCORL1	2e-05	0.000737761
chr17	16286052	16336205	C17orf76	5e-05	0.000737761
chr4	38644837	38710436	FLJ23235	0.0001	0.000737761
chr7	150409105	150411021	C7orf21	2e-05	0.000737761
chr8	27723058	27751268	PBK	2e-05	0.000737761
chr1	158090730	158099071	VSIG8	8e-05	0.000737761
chr10	98582726	98708655	LCOR	1e-05	0.000848538
chr2	42843145	42844905	OXER1	1e-05	0.000848538
chr22	49308862	49310900	SCO2	0.00012	0.000848538
chrX	99433297	99551927	PCDH19	0.00013	0.000848538
chr12	31158726	31250355	OVOS2	1e-05	0.000848538
chr11	133444029	133526859	JAM3	0.00011	0.000848538
chr15	42642186	42743168	KIAA1840	0.00014	0.000848538
chr10	95418318	95452319	C10orf4	0.00011	0.000848538
chr20	23562293	23566574	CST3	9e-05	0.000848538
chr6	108593954	108616704	NR2E1	1e-05	0.000848538
chr12	543723	643016	NINJ2	5e-05	0.000848538
chr8	57286868	57293728	CHCHD7	0.00015	0.000848538
chr19	52544385	52577795	DHX34	3e-05	0.000848538
chr15	77390545	77402243	TMED3	1e-05	0.000848538
chr2	9546863	9613368	ADAM17	0.0001	0.000848538
chr11	407929	432011	TMEM16J	2e-05	0.000848538
chr1	9217449	9253979	H6PD	4e-05	0.000848538
chr8	145707479	145714008	RECQL4	0.00013	0.000848538
chr15	30721251	30776590	SCG5	1e-05	0.000848538
chr13	102047373	102129522	TPP2	0.0001	0.000848538
chr10	102737301	102744148	PEO1	2e-05	0.000848538
chr4	84065151	84151006	DKFZp686L1814	0.00011	0.000848538
chr11	8660570	8667995	RPL27A	0.0001	0.000848538
chr18	3584111	3588350	FLJ35776	0.0001	0.000848538
chr19	47080285	47103440	ARHGEF1	2e-05	0.000848538
chr6	126349268	126402111	C6orf75	0.00015	0.000848538
chr19	8335010	8345257	ANGPTL4	1e-05	0.000848538
chr3	71885890	71887017	GPR27	0.00017	0.000848538
chr10	7900678	8096720	TAF3	3e-05	0.000848538
chrX	135558001	135570214	CD40LG	1e-05	0.000848538
chr14	72206412	72430562	DPF3	0.0001	0.000848538
chr2	232951591	232955841	ALPP	2e-05	0.000848538
chr13	32575306	32757878	STARD13	1e-05	0.000848538
chr5	54434229	54441815	GZMA	7e-05	0.000848538
chr2	119776489	119840728	LOC130355	2e-05	0.000848538
chr8	21822330	21827151	DOK2	0.00015	0.000848538
chr8	145568538	145589259	ADCK5	2e-05	0.000848538
chr1	20385164	20392529	UBXD3	6e-05	0.000848538
chr11	66979393	66983261	CABP4	1e-05	0.000848538
chr15	59947234	60139939	VPS13C	2e-05	0.000848538
chr11	74823333	74914515	GDPD5	3e-05	0.000848538
chr14	49848796	49862418	ATP5S	0.00011	0.000848538
chr7	72645459	72676806	MLXIPL	0.0001	0.000848538
chr11	66827576	66836646	SSH3	5e-05	0.000848538
chr17	40141501	40185157	DBF4B	2e-05	0.000848538
chr11	13470176	13474143	PTH	3e-05	0.000848538
chr15	99276982	99427838	LRRK1	6e-05	0.000848538
chr5	41765924	41906548	OXCT1	0.00011	0.000848538
chr11	1252177	1287415	TOLLIP	4e-05	0.000848538
chr14	76994154	77005560	AHSA1	9e-05	0.000848538
chr4	111053498	111152868	EGF	3e-05	0.000848538
chr3	58153393	58175438	DNASE1L3	0.0001	0.000848538
chr11	98397080	99732682	CNTN5	0.00013	0.000848538
chr8	145725370	145809696	KIAA1688	4e-05	0.000848538
chr10	80591875	80746279	RAI17	4e-05	0.000957552
chr7	100009570	100021712	LRCH4	5e-05	0.000957552
chr6	169357800	169396062	THBS2	2e-05	0.000957552
chr8	74624394	74821611	STAU2	1e-05	0.000957552
chr10	126075861	126097450	OAT	0.0001	0.000957552
chr19	40139097	40146793	ZNF792	1e-05	0.000957552
chr1	89796859	89831803	LRRC8B	0.00012	0.000957552
chr18	70253942	70276159	C18orf51	1e-05	0.000957552
chr21	34367739	34400431	SLC5A3	2e-05	0.000957552
chr17	17321024	17337259	MED9	0.00012	0.000957552
chr11	118684444	118693050	MCAM	2e-05	0.000957552
chr11	133290394	133332090	IGSF9B	0.0001	0.000957552
chr13	77213295	77236378	FLJ30046	0.00014	0.000957552
chr21	42513076	42590421	ABCG1	1e-05	0.000957552
chr17	4832149	4841629	INCA1	2e-05	0.000957552
chr1	199639518	199657497	TNNI1	1e-05	0.000957552
chrX	17665512	17683025	SCML1	0.0001	0.000957552
chr4	3434830	3466006	C4orf25	0.00015	0.000957552
chr1	165092373	165112103	TADA1L	2e-05	0.000957552
chr1	154605626	154621633	RHBG	0.00015	0.000957552
chr10	59764744	59800515	UBE2D1	1e-05	0.000957552
chr3	112273554	112335752	PVRL3	0.0001	0.000957552
chr7	17304831	17352297	AHR	8e-05	0.000957552
chr6	30212488	30224491	TRIM40	2e-05	0.000957552
chr3	12851444	12858081	RPL32	1e-05	0.000957552
chr16	65580133	65601158	FLJ37464	0.0001	0.000957552
chr10	111975751	112037111	MXI1	0.00012	0.000957552
chr9	130839073	130874171	FAM73B	1e-05	0.000957552
chr11	66087511	66092623	CTSF	0.0001	0.000957552
chr10	124897627	124900178	HMX2	3e-05	0.000957552
chr8	144590967	144694763	ZC3H3	1e-05	0.000957552
chr8	145456863	145485928	BOP1	0.00012	0.000957552
chr17	77443113	77451655	ANAPC11	3e-05	0.000957552
chr12	131705475	131709045	P2RX2	1e-05	0.000957552
chr19	847502	864200	C19orf22	1e-05	0.000957552
chr2	172349126	172458979	SLC25A12	4e-05	0.000957552
chr3	33013104	33113318	GLB1	2e-05	0.000957552
chr21	21292503	21833085	NCAM2	2e-05	0.000957552
chr6	36272527	36308545	BRPF3	5e-05	0.000957552
chr10	70748628	70831641	HK1	7e-05	0.000957552
chr6	80681254	80713941	ELOVL4	0.00012	0.000957552
chr20	3724400	3734759	CDC25B	0.00011	0.000957552
chr17	59433686	59451726	ICAM2	0.0001	0.000957552
chr10	118990705	119027085	SLC18A2	6e-05	0.000957552
chr19	1505667	1519057	RKHD1	7e-05	0.00105661
chr10	29006429	29011874	BAMBI	4e-05	0.00105661
chr9	113162793	113286846	KIAA0368	2e-05	0.00105661
chr17	43403427	43414145	CDK5RAP3	1e-05	0.00105661
chr10	88708392	88712995	SNCG	1e-05	0.00105661
chr16	66836747	66852460	LYPLA3	0.00011	0.00105661
chr10	71060008	71063361	C10orf35	4e-05	0.00105661
chr3	9774032	9786661	CAMK1	8e-05	0.00105661
chr17	78286796	78302362	FN3K	0.00011	0.00105661
chr2	31310706	31344763	EHD3	2e-05	0.00105661
chr19	2928561	2946176	TLE6	2e-05	0.00105661
chr4	35744016	35922374	CENTD1	0.00015	0.00105661
chr5	176449156	176457730	FGFR4	0.0001	0.00105661
chrX	104953191	105089252	NRK	8e-05	0.00105661
chr19	46528490	46551656	TGFB1	1e-05	0.00105661
chr5	137701866	137713315	FAM53C	1e-05	0.00105661
chr8	22354540	22454580	PPP3CC	0.00011	0.00105661
chr9	130258252	130303059	ODF2	1e-05	0.00105661
chr6	137560314	137582200	IFNGR1	0.00012	0.00105661
chr22	18337420	18384309	ARVCF	3e-05	0.00105661
chr4	54020224	54119124	LNX1	0.00015	0.00105661
chr2	114364006	114432637	ACTR3	0.00013	0.00105661
chr18	57633283	57711284	RNF152	0.00012	0.00105661
chr13	49132862	49163612	EBPL	0.00012	0.00105661
chr20	61838421	61840904	LIME1	2e-05	0.00105661
chr3	8518510	8584805	LMCD1	0.00012	0.00105661
chr1	204710418	204736845	IKBKE	1e-05	0.00105661
chr4	147316284	147330663	LSM6	0.00013	0.00105661
chr14	46189971	46190778	RPL10L	1e-05	0.00105661
chr3	135007366	135022213	SRPRB	2e-05	0.00105661
chr2	219946423	219960906	DNPEP	0.00013	0.00105661
chr1	155042659	155053226	SH2D2A	0.00011	0.00105661
chr20	55178961	55274708	BMP7	0.00016	0.00105661
chr1	175104576	175400647	ASTN	1e-05	0.00105661
chr7	18032926	18034011	PRPS1L1	1e-05	0.00105661
chr22	16973558	16994498	TUBA8	2e-05	0.00105661
chr11	113155727	113156417	LOC644672	1e-05	0.00105661
chr12	51744664	51759405	SPRYD3	0.00015	0.00105661
chr10	121578961	121622384	C10orf119	2e-05	0.00105661
chr11	64910616	64937571	FKSG44	7e-05	0.00105661
chrX	148430462	148436759	CXorf40A	0.00012	0.00105661
chr17	74531845	74557464	C1QTNF1	4e-05	0.00105661
chr5	74710820	74843196	COL4A3BP	0.00013	0.00105661
chrX	12719413	12752263	PRPS2	0.00013	0.00105661
chr1	37998531	38003411	EPHA10	2e-05	0.00105661
chr20	57003635	57015680	CTSZ	0.00011	0.00105661
chr4	17225370	17235258	MED28	0.00011	0.00105661
chr17	4812016	4831655	CAMTA2	0.00013	0.00105661
chr2	86584064	86644111	VPS24	0.00013	0.00114193
chr4	139304699	139382953	SLC7A11	0.0001	0.00114193
chr1	19465064	19473022	AFAR3	0.00015	0.00114193
chr3	9950505	9962088	CRELD1	0.00011	0.00114193
chr19	42850489	42874992	FLJ37549	3e-05	0.00114193
chr19	51829173	51829779	GNG8	2e-05	0.00114193
chr21	33364442	33366595	OLIG1	1e-05	0.00114193
chr12	51871374	51887267	ITGB7	0.00014	0.00114193
chr11	76605252	76676111	GDPD4	0.00011	0.00114193
chr6	52392952	52468542	EFHC1	3e-05	0.00114193
chr11	20342262	20345776	HTATIP2	0.00012	0.00114193
chr17	44642587	44655586	ABI3	2e-05	0.00114193
chr11	65378862	65382380	CFL1	1e-05	0.00114193
chr11	64878857	64881658	TIGD3	0.00011	0.00114193
chr17	21135373	21159142	MAP2K3	8e-05	0.00114193
chrX	71438226	71443515	CITED1	0.00013	0.00114193
chr10	7870098	7889761	ATP5C1	6e-05	0.00114193
chr13	40929541	40943013	RGC32	0.00012	0.00114193
chr5	37142086	37249612	FLJ13231	0.0001	0.00114193
chr9	102987137	103127237	PRG03	3e-05	0.00114193
chr5	1278469	1299303	SLC6A18	0.00014	0.00114193
chr1	224079598	224099883	EPHX1	0.00011	0.00114193
chr12	120322284	120346538	RNF34	0.00012	0.00114193
chrX	152561181	152569970	DUSP9	0.00013	0.00114193
chr1	160002707	160195475	ATF6	2e-05	0.00114193
chr2	102602597	102694239	SLC9A2	0.00015	0.00114193
chr20	60898282	60902385	C20orf20	0.00015	0.00114193
chr11	72073762	72115821	CENTD2	0.00013	0.00114193
chr11	66070966	66087373	ACTN3	0.00013	0.00114193
chr12	7833261	7839922	NANOG	0.00011	0.00114193
chr18	2645885	2795015	SMCHD1	0.00014	0.00114193
chr8	69512701	69893810	C8orf34	2e-05	0.00114193
chr4	141761385	141896921	TBC1D9	3e-05	0.00114193
chr22	22438021	22440141	C22orf16	2e-05	0.00114193
chr14	103165277	103237640	KNS2	1e-05	0.00114193
chr8	105460828	105548453	DPYS	0.00013	0.00114193
chr14	54104386	54325595	SAMD4A	1e-05	0.00114193
chr5	176382302	176426349	ZNF346	0.0001	0.00114193
chr10	42404560	42453998	ZNF11B	1e-05	0.00114193
chr17	40827057	40858780	ARHGAP27	2e-05	0.00114193
chr21	18539020	18561556	CHODL	0.00013	0.00114193
chr2	132001961	132007707	CCDC74A	5e-05	0.00114193
chr8	144366442	144370418	LOC338328	0.00013	0.00114193
chr3	88270951	88276502	ZNF654	1e-05	0.00114193
chr10	3169919	3205003	PITRM1	1e-05	0.00114193
chr2	127657885	127679813	FLJ16008	6e-05	0.00114193
chr11	63775697	63791603	PLCB3	1e-05	0.00114193
chr3	46514488	46517443	RTP3	0.00013	0.00114193
chr10	50244166	50269913	LOC644168	0.0001	0.00114193
chr9	115678382	115858696	ZNF618	2e-05	0.00114193
chr17	78494955	78602975	B3GNTL1	1e-05	0.00114193
chr4	970784	988316	IDUA	7e-05	0.00114193
chr4	77453216	77547482	FLJ25770	0.00011	0.00114193
chr5	171401678	171547951	STK10	0.00011	0.00114193
chr12	56299959	56306200	SLC26A10	3e-05	0.00114193
chr12	56435166	56439956	2011-03-09	3e-05	0.00114193
chr22	28206218	28217274	NEFH	1e-05	0.00114193
chr10	102096761	102114577	SCD	3e-05	0.00114193
chr20	62149524	62151423	SOX18	0.00013	0.00114193
chr8	59565291	59575275	CYP7A1	1e-05	0.00114193
chr11	17052515	17055796	RPS13	0.0001	0.00114193
chr15	74295635	74390865	ETFA	0.00013	0.00114193
chr11	64376783	64402767	EHD1	0.0001	0.00114193
chr11	2137584	2139015	INS0IGF2	0.00015	0.00114193
chr10	42598264	42646855	BMS1L	5e-05	0.00114193
chr6	144206200	144226634	LTV1	0.00014	0.00114193
chr11	8369993	8572079	STK33	7e-05	0.00114193
chr1	891739	900341	PLEKHN1	2e-05	0.00114193
chr2	118562519	118584066	INSIG2	1e-05	0.00114193
chr9	72339785	72926334	TRPM3	2e-05	0.00114193
chr2	55317261	55349888	MTIF2	3e-05	0.00114193
chr8	22060289	22070289	LGI3	0.00015	0.00114193
chr1	21005562	21375927	EIF4G3	0.00015	0.00114193
chr1	32438788	32443578	CCDC28B	0.00012	0.00114193
chr5	176786292	176802456	GRK6	1e-05	0.00114193
chr2	120018516	120130707	MGC33657	8e-05	0.00114193
chr6	41873361	41971077	USP49	0.00013	0.00114193
chr13	42253750	42263683	FLJ40919	0.00021	0.00114193
chr20	54005903	54013419	CBLN4	1e-05	0.00114193
chr10	124743186	124758301	IKZF5	2e-05	0.00114193
chr22	43966786	44015314	C22orf9	3e-05	0.00114193
chr12	46389794	46405617	P11	5e-05	0.00114193
chr2	24153808	24161232	TP53I3	0.00012	0.00114193
chr22	36531059	36533388	H1F0	9e-05	0.00114193
chr7	33020268	33068934	NT5C3	2e-05	0.00114193
chr18	19129978	19271923	C18orf45	2e-05	0.00114193
chr15	38815377	38834750	FAM82C	0.00015	0.00114193
chr11	85829799	86061075	ME3	5e-05	0.00114193
chr3	182184199	182190224	DNAJC19	2e-05	0.00114193
chrX	37430051	37476321	XK	4e-05	0.00114193
chr9	21470840	21472312	IFNE1	0.00013	0.00114193
chr17	77866034	77868769	CD7	0.00013	0.00114193
chr3	52296911	52302532	GLYCTK	0.00013	0.00114193
chr14	104957230	105008093	MTA1	0.00014	0.00114193
chr7	54577512	54604442	VSTM2	0.00013	0.00114193
chr2	154042097	154043568	RPRM	0.00019	0.00114193
chr1	35795979	35804965	NCDN	0.00015	0.00114193
chr6	39124594	39163497	GLP1R	0.00017	0.00114193
chr13	42046297	42080148	TNFSF11	0.00014	0.00114193
chr1	9275570	9352175	SPSB1	1e-05	0.00114193
chr6	116798802	116866135	DSE	0.00021	0.00114193
chr16	30522202	30529183	ZNF689	0.0001	0.00114193
chr15	72062613	72071688	STOML1	5e-05	0.00114193
chr3	123765955	123775966	DTX3L	0.00011	0.00114193
chr12	51686328	51722260	EIF4B	4e-05	0.00114193
chr21	39674139	39691486	WRB	1e-05	0.00114193
chr4	10100936	10295587	MIST	0.00015	0.00114193
chr7	44078373	44088607	POLM	0.0001	0.00114193
chr13	47775883	47954025	RB1	1e-05	0.00114193
chr10	104211159	104226790	C10orf77	0.00011	0.00114193
chr7	91914700	91926678	GATAD1	0.00011	0.00114193
chr18	12397927	12422234	C18orf43	9e-05	0.00114193
chr16	65499526	65510267	CDH16	3e-05	0.00114193
chr13	52500972	52524187	OLFM4	4e-05	0.00114193
chr10	120853618	120886505	FAM45B	0.0001	0.00114193
chr18	55252128	55515570	CCBE1	3e-05	0.00114193
chr14	57834974	57910201	ARID4A	0.00011	0.00114193
chr5	149413050	149473128	CSF1R	7e-05	0.00114193
chr2	167468220	167824505	CMYA3	2e-05	0.00114193
chr7	36860485	37455036	ELMO1	0.00011	0.00114193
chr1	226337473	226353535	ARF1	0.00012	0.00114193
chr5	135392596	135427405	TGFBI	1e-05	0.00114193
chr13	95541093	96289812	HS6ST3	2e-05	0.00114193
chr1	6188775	6203946	RNF207	3e-05	0.00114193
chr6	158653679	158852842	TULP4	0.00015	0.00114193
chr2	46779852	46843430	SOCS5	0.0001	0.00114193
chr21	45318942	45470902	ADARB1	2e-05	0.00114193
chr21	42091455	42172651	PRDM15	2e-05	0.00114193
chr6	84619703	84623951	C6orf159	0.00014	0.00114193
chr8	20147956	20157083	LZTS1	0.00013	0.00114193
chr11	73423127	73559712	DKFZP586P0123	3e-05	0.00114193
chr7	97683995	97719404	DKFZP434B0335	2e-05	0.00114193
chr11	63509900	63522468	OTUB1	0.00011	0.00114193
chr6	119322694	119512057	C6orf60	0.00014	0.00114193
chr2	235066426	235070432	ARL4C	0.00014	0.00114193
chr22	19108874	19122146	SCARF2	2e-05	0.00114193
chr10	105871918	105876132	C10orf78	2e-05	0.00114193
chr8	120004976	120033564	TNFRSF11B	0.00016	0.00114193
chr1	64983365	65071500	RAVER2	0.0001	0.00114193
chr19	10258649	10260198	ICAM4	1e-05	0.00114193
chr2	85737951	85748823	SFTPB	0.0001	0.00114193
chr15	43481877	43500903	SPATA5L1	2e-05	0.00114193
chr8	54300828	54326747	OPRK1	0.00014	0.00114193
chr7	39012932	39470915	POU6F2	0.00013	0.00114193
chr14	99601503	99680325	EVL	5e-05	0.00114193
chr7	72067951	72077933	TRIM50C	2e-05	0.00114193
chr11	129601783	129689817	ZBTB44	0.00014	0.00114193
chr1	151696844	151699761	S100A7	5e-05	0.00114193
chr7	86347173	86507467	KIAA1324L	0.00016	0.00114193
chr7	96473225	96478287	DLX6	0.0001	0.00114193
chr5	170221599	170659623	RANBP17	2e-05	0.00114193
chr21	42178288	42247068	C21orf25	1e-05	0.00114193
chr1	153445113	153450246	MTX1	0.00013	0.00114193
chr8	42726937	42742776	CHRNA6	0.0001	0.00114193
chr14	104746667	104785267	BRF1	0.00012	0.00114193
chr10	73703682	73705803	DDIT4	1e-05	0.00114193
chr5	39141114	39255424	FYB	0.00018	0.00114193
chr22	24895479	25106434	SEZ6L	3e-05	0.00114193
chr20	6696744	6708910	BMP2	5e-05	0.00114193
chr9	99477011	99499512	XPA	0.00011	0.00114193
chr3	52002684	52004998	RPL29	0.0001	0.00114193
chr1	3537199	3556497	WDR8	0.00013	0.00114193
chr1	233890970	234096843	LYST	2e-05	0.00114193
chrX	105856549	105926900	RNF128	0.00012	0.00114193
chr8	99145925	99175014	C8orf47	5e-05	0.00114193
chr18	44700221	44731079	SMAD7	0.00021	0.00114193
chr8	104900591	105334627	RIMS2	0.00012	0.00114193
chr3	10098004	10124915	C3orf24	0.0001	0.00114193
chr2	10018744	10059854	GRHL1	2e-05	0.00114193
chr4	157064727	157094498	CTSO	1e-05	0.00114193
chr7	72733183	72735717	WBSCR18	0.00012	0.00114193
chr15	46411656	46422860	DUT	0.00013	0.00114193
chr6	168161401	168188618	KIF25	0.00017	0.00114193
chr9	15161560	15297244	C9orf52	0.00012	0.00114193
chr1	58898177	58938335	MYSM1	0.00021	0.00114193
chr13	19430809	19558938	ZNF198	0.00013	0.00114193
chr11	63754511	63758329	DNAJC4	0.00012	0.00114193
chr6	42955648	42962709	RPL7L1	7e-05	0.00114193
chrX	111212908	111587129	ZCCHC16	2e-05	0.00114193
chr8	121477264	121526828	MRPL13	0.00017	0.00114193
chr20	3000265	3001162	OXT	0.00015	0.00114193
chr8	56848344	56900559	TGS1	0.00013	0.00114193
chr11	95163289	95205502	CEP57	1e-05	0.00114193
chr8	71712045	71743946	LACTB2	4e-05	0.00114193
chr12	51629109	51632951	KRT18	3e-05	0.00114193
chr7	148523509	148554272	ZNF282	1e-05	0.00114193
chr2	225338050	225615574	DOCK10	0.00012	0.00114193
chr2	74598765	74606916	DQX1	8e-05	0.00114193
chr7	36519134	36730550	AOAH	0.00012	0.00114193
chr2	219395349	219404756	PRKAG3	0.00013	0.00114193
chr10	105343775	105605154	SH3PXD2A	0.00016	0.00114193
chr3	171288061	171382231	PHC3	0.00012	0.00114193
chr14	104710321	104718685	NUDT14	0.00012	0.00114193
chr11	107884885	107969570	EXPH5	1e-05	0.00114193
chr8	86313539	86319895	C8orf59	4e-05	0.00114193
chr1	227801564	227828417	TAF5L	2e-05	0.00114193
chr2	112612432	112662262	FLJ37440	0.0001	0.00114193
chr2	238060616	238128699	MLPH	0.00017	0.00114193
chr6	150304828	150312059	ULBP2	0.00026	0.00114193
chr17	33046525	33077600	DDX52	0.00013	0.00114193
chr11	93916774	93922711	FUT4	4e-05	0.00114193
chr10	27727205	27743227	PTCHD3	4e-05	0.00114193
chr12	115481568	115498808	KRTHB5	8e-05	0.00114193
chr13	35773776	35818453	SPG20	0.00012	0.00114193
chr17	30594198	30618874	SLFN5	0.00013	0.00114193
chr16	66252351	66254181	PARD6A	0.00013	0.00114193
chr22	21742668	21797221	GNAZ	2e-05	0.00114193
chr18	65219270	65660359	DOK6	9e-05	0.00114193
chr4	140430541	140436407	NDUFC1	5e-05	0.00114193
chr7	150319079	150342608	NOS3	0.0001	0.00114193
chr19	10242778	10258291	ICAM1	2e-05	0.00114193
chr11	43858972	43898389	ALKBH3	2e-05	0.00114193
chr15	55786192	55797044	Gcom1	2e-05	0.00114193
chr10	90630005	90673222	STAMBPL1	0.00011	0.00114193
chr3	154684973	154703176	LOC152118	2e-05	0.00114193
chr12	54405497	54409177	CD63	0.0001	0.00114193
chr16	66254350	66258129	C16orf48	0.00013	0.00114193
chr11	72143422	72182398	STARD10	0.0001	0.00114193
chr15	80608215	80611920	RPS17	3e-05	0.00114193
chr18	55085246	55091605	RAX	3e-05	0.00114193
chr11	65792631	65801537	RAB1B	2e-05	0.00114193
chr2	85422732	85435166	RetSat	0.00012	0.00114193
chr10	69240973	69267943	DNAJC12	0.00016	0.00114193
chr5	76408287	76418786	ZBED3	0.00016	0.00114193
chrX	85290280	85974243	DACH2	4e-05	0.00114193
chr1	26358097	26361705	GRRP1	7e-05	0.00114193
chr4	89115825	89123586	SPP1	0.0001	0.00114193
chr3	123729462	123766114	PARP9	0.00011	0.00114193
chr2	98582297	98591387	MGC52110	1e-05	0.00114193
chr1	44174240	44175471	ARTN	3e-05	0.00114193
chr1	20698529	20707241	C1orf166	0.00015	0.00114193
chr16	29994884	30004189	PPP4C	3e-05	0.00114193
chr11	6459252	6462487	FXC1	6e-05	0.00114193
chr17	24919864	24924300	TP53I13	0.00019	0.00114193
chr19	1704661	1726444	ONECUT3	6e-05	0.00114193
chr19	53990131	54006113	BCAT2	8e-05	0.00114193
chr7	150404640	150408884	FASTK	0.00019	0.00114193
chr7	149092384	149101228	ZNF467	0.00011	0.00114193
chr8	140693985	140784481	KCNK9	0.00016	0.00114193
chr4	148778982	148824730	LOC90826	2e-05	0.00114193
chrX	82649940	82651431	POU3F4	0.00019	0.00114193
chr21	46433468	46473119	LSS	0.00013	0.00114193
chr3	147715657	147745186	PLSCR1	0.00013	0.00114193
chr15	64627592	64644889	LCTL	6e-05	0.00114193
chr11	544857	550779	C11orf35	0.00014	0.00114193
chr12	111327376	111331826	RPL6	0.00014	0.00114193
chr11	118566188	118569381	LOC283152	0.00018	0.00114193
chr2	180517848	180580025	KIAA1604	1e-05	0.00114193
chr19	51085122	51097702	LOC339344	0.0001	0.00114193
chr20	32755808	32764898	TP53INP2	0.00011	0.00114193
chr5	96241023	96279367	LRAP	3e-05	0.00114193
chr9	114799220	114814293	LOC169834	0.00017	0.00114193
chr3	182113145	182177642	FXR1	0.00022	0.00114193
chr17	71514521	71535102	EVPL	0.0001	0.00114193
chr3	149930656	149943480	AGTR1	0.00018	0.00114193
chr2	27573209	27600052	GCKR	3e-05	0.00114193
chr20	226203	228961	ZCCHC3	0.00018	0.00114193
chr15	38952193	38953731	RHOV	2e-05	0.00114193
chr11	63768528	63770989	PPP1R14B	1e-05	0.00114193
chr1	226937491	226949032	RHOU	0.00011	0.00114193
chr6	31696428	31713533	BAT2	0.0001	0.00114193
chr17	71978570	72009103	RHBDF2	3e-05	0.00114193
chr9	134503070	134535609	DDX31	0.00015	0.00114193
chr17	72035034	72045377	CYGB	2e-05	0.00114193
chr8	87655277	87825017	CNGB3	0.00012	0.00114193
chr17	51585834	51915006	ANKFN1	0.00013	0.00114193
chr5	45295109	45731977	HCN1	5e-05	0.00114193
chr5	134807803	134810937	C5orf20	0.0001	0.00114193
chr7	12693485	12697081	ARL4A	0.00021	0.00114193
chr3	49190072	49202426	LOC646498	0.0001	0.00114193
chr17	40687542	40695262	C17orf46	2e-05	0.00114193
chr18	33077827	33399941	BRUNOL4	5e-05	0.00114193
chr13	102494350	102517197	SLC10A2	0.00014	0.00114193
chr3	52263477	52287699	TMEM113	0.00013	0.00114193
chr2	62581273	62586980	TMEM17	4e-05	0.00114193
chr1	199719282	199742873	CSRP1	7e-05	0.00114193
chr15	89248423	89266818	MAN2A2	4e-05	0.00114193
chr2	73314912	73333652	CCT7	4e-05	0.00114193
chr2	218833982	218836826	GPBAR1	0.00015	0.00114193
chr16	65840355	65863594	SLC9A5	1e-05	0.00114193
chr20	25543001	25552614	NANP	0.0001	0.00114193
chr9	71848339	72031708	MAMDC2	5e-05	0.00114193
chr16	2873318	2889356	LOC114984	0.00019	0.00114193
chr5	178300829	178326040	ZNF454	2e-05	0.00114193
chr7	39572533	39578996	C7orf36	0.00015	0.00114193
chr1	229108612	229181207	TTC13	0.00012	0.00114193
chr3	53855616	53874866	IL17RB	0.0002	0.00114193
chr1	16397185	16411691	ARHGEF19	5e-05	0.00114193
chr2	27359103	27383810	TRIM54	2e-05	0.00114193
chr4	148621579	148685555	EDNRA	0.00017	0.00114193
chr3	50570466	50580186	C3orf18	1e-05	0.00114193
chr10	116687941	116727428	TRUB1	1e-05	0.00114193
chr3	135025771	135097381	RAB6B	2e-05	0.00114193
chr14	76362629	76406302	C14orf166B	0.00012	0.00114193
chr18	12436511	12647912	SPIRE1	0.00014	0.00114193
chr5	10330707	10361168	LOC134147	2e-05	0.00114193
chr9	107464598	107464925	TAL2	0.00016	0.00114193
chr10	92490557	92607651	HTR7	0.00013	0.00114193
chr3	197780121	197800327	FBXO45	2e-05	0.00114193
chr13	24354411	24395085	CENPJ	1e-05	0.00114193
chr4	167891112	168392316	SPOCK3	0.00013	0.00114193
chr1	45936995	45984720	IPP	0.00011	0.00114193
chr13	85264922	85271484	SLITRK6	9e-05	0.00114193
chr11	34029805	34080733	GPIAP1	3e-05	0.00114193
chr19	48702711	48723236	ETHE1	0.00011	0.00114193
chr10	22645304	22649242	COMMD3	3e-05	0.00114193
chr15	84486245	85373287	FLJ32310	9e-05	0.00114193
chr7	136204532	136352311	CHRM2	5e-05	0.00114193
chr13	113351124	113360502	ATP4B	0.00015	0.00114193
chr12	25249446	25295121	KRAS	0.00016	0.00114193
chr9	122890394	122979707	CEP110	0.00011	0.00114193
chr15	70320576	70350682	PARP6	9e-05	0.00114193
chr8	74141808	74168061	RPESP	0.0001	0.00114193
chr17	77483559	77488259	PYCR1	2e-05	0.00114193
chr9	139437667	139448678	NOXA1	0.00013	0.00114193
chr7	101823808	101854134	PRKRIP1	0.00013	0.00114193
chr14	67187618	67211301	VTI1B	0.00017	0.00114193
chr19	1803398	1814564	KLF16	0.00017	0.00114193
chr19	6482036	6486933	TNFSF9	1e-05	0.00114193
chr7	128099581	128110611	LOC346653	4e-05	0.00114193
chr6	150251293	150253790	RAET1E	0.00028	0.00114193
chr20	4077449	4116369	SMOX	7e-05	0.00114193
chr6	89847215	89851597	PNRC1	0.00011	0.00114193
chr18	59136166	59137593	BCL2	8e-05	0.00114193
chr17	24944652	24965905	ANKRD13B	1e-05	0.00114193
chr22	18388630	18433447	C22orf25	8e-05	0.00114193
chr3	140654416	140678042	RBP2	3e-05	0.00114193
chr5	133560047	133589849	PPP2CA	0.00014	0.00114193
chr13	35640353	35686676	SOHLH2	8e-05	0.00114193
chr3	71329725	71715830	FOXP1	6e-05	0.00114193
chr4	84596195	84601900	MRPS18C	0.00013	0.00114193
chr13	27774388	27967265	FLT1	0.00011	0.00114193
chr10	38278800	38305459	ZNF25	0.0001	0.00114193
chr2	10628344	10747549	NOL10	6e-05	0.00114193
chr4	84435491	84475058	HPSE	0.00014	0.00114193
chr7	135262048	135312604	MTPN	0.00021	0.00114193
chr19	63679606	63684409	ZNF446	0.00015	0.00114193
chr15	58083712	58085434	FOXB1	0.00021	0.00114193
chr21	33560541	33591390	IL10RB	0.00017	0.00114193
chr16	21177343	21221918	CRYM	0.00012	0.00114193
chr15	76517572	76580853	IREB2	6e-05	0.00114193
chr17	55609472	55824368	USP32	3e-05	0.00114193
chr20	54637764	54647743	TFAP2C	5e-05	0.00114193
chr16	55580910	55674937	NOD27	0.00028	0.00114193
chr1	40496319	40532443	ZMPSTE24	4e-05	0.00114193
chr14	68410792	68515709	ACTN1	0.00013	0.00114193
chr11	198529	205108	RIC8A	1e-05	0.00114193
chr6	10856035	10865196	TMEM14B	1e-05	0.00114193
chr5	171693109	171814132	SH3PXD2B	0.00016	0.00114193
chr5	172127706	172130809	DUSP1	0.00016	0.00114193
chr21	31953805	31963112	SOD1	0.00021	0.00114193
chr14	101345924	101463828	PPP2R5C	1e-05	0.00114193
chr10	59815181	59825902	TFAM	2e-05	0.00114193
chr5	71774989	71839005	ZNF366	0.00023	0.00114193
chr20	60810633	60864567	NTSR1	0.00014	0.00114193
chr2	173648810	173840982	ZAK	0.00013	0.00114193
chr6	139267313	139351091	REPS1	8e-05	0.00114193
chr8	30808601	30826075	TEX15	0.00015	0.00114193
chr2	108877360	108972260	EDAR	0.00021	0.00114193
chr17	25467959	25537611	CCDC55	6e-05	0.00114193
chrX	146801200	146840303	FMR1	0.0001	0.00114193
chr3	32834513	32908774	LIN41	2e-05	0.00114193
chr17	32368611	32374607	LHX1	5e-05	0.00114193
chr14	52582492	52689750	DDHD1	2e-05	0.00114193
chr12	6424311	6431144	CD27	0.00015	0.00114193
chr9	34600492	34602101	C9orf23	9e-05	0.00114193
chr2	108769650	108859279	FLJ32745	0.00021	0.00114193
chr17	76133219	76554768	KIAA1303	0.0001	0.00114193
chr16	80739268	80761330	MPHOSPH6	7e-05	0.00114193
chr7	27836720	28186962	JAZF1	0.00019	0.00114193
chr9	139205889	139214378	C9orf75	8e-05	0.00114193
chr15	20556789	20585849	NIPA2	0.00012	0.00114193
chr1	20941757	20985768	HP1BP3	8e-05	0.00114193
chr5	138775279	138803038	DNAJC18	2e-05	0.00114193
chr7	1440520	1465635	MICALL2	0.00012	0.00114193
chr13	44592671	44756237	GTF2F2	0.00011	0.00114193
chr1	41217593	41250822	CTPS	0.00034	0.00114193
chr14	23788161	23802256	TGM1	0.0001	0.00114193
chr9	135213248	135217853	SURF2	1e-05	0.00114193
chr14	52089615	52174181	GPR137C	0.00016	0.00114193
chr3	51870684	51872480	IQCF2	0.00013	0.00114193
chr22	36698265	36710485	SOX10	3e-05	0.00114193
chr19	590925	594603	FGF22	0.00013	0.00114193
chr2	96724920	96734207	LOC90342	3e-05	0.00114193
chr1	85504049	85516171	BCL10	0.00024	0.00114193
chr17	40358973	40380608	LOC146909	4e-05	0.00114193
chr16	87403379	87405843	APRT	2e-05	0.00114193
chr8	144444970	144451539	ZNF696	0.00015	0.00114193
chr3	10132332	10143873	C3orf10	0.00014	0.00114193
chr11	63750337	63754063	NUDT22	6e-05	0.00114193
chr17	72132441	72151489	ST6GALNAC1	2e-05	0.00114193
chr9	35739202	35742871	KIAA0258	0.00011	0.00114193
chr7	72588621	72609960	BCL7B	0.0001	0.00114193
chr16	66902445	66948663	PRMT7	0.00025	0.00114193
chr9	113327259	113379945	ZNF483	0.0001	0.00114193
chr6	131949565	131991056	CRSP3	0.00016	0.00114193
chr3	51837608	51839916	IQCF3	0.00013	0.00114193
chr13	48178951	48181499	CYSLTR2	0.00017	0.00114193
chr22	37949664	37970936	PDGFB	0.0001	0.00114193
chr2	238743782	238777063	ILKAP	0.00014	0.00114193
chr16	682506	695809	FBXL16	5e-05	0.00114193
chr15	62921187	62947252	PLEKHQ1	4e-05	0.00114193
chr18	9698302	9852547	RAB31	0.00027	0.00114193
chr5	148717801	148729408	MGC3265	0.00016	0.00114193
chr9	138866639	138875070	MAMDC4	0.00016	0.00114193
chr9	139314755	139316524	MGC61598	3e-05	0.00114193
chr4	41678469	41683241	WDR21B	0.00014	0.00114193
chr6	12398514	12405413	EDN1	0.00024	0.00114193
chrX	17303463	17664032	NHS	0.00024	0.00114193
chr20	25176705	25226647	PYGB	4e-05	0.00114193
chr9	263047	455252	DOCK8	0.00018	0.00114193
chr4	8935988	8937581	USP17	0.00016	0.00114193
chr5	76542461	76758982	PDE8B	0.00012	0.00114193
chr12	46827841	46837644	ASB8	0.00025	0.00114193
chr1	110707027	110735159	SLC16A4	1e-05	0.00114193
chr2	72968055	72972794	SPR	0.00012	0.00114193
chr9	139062373	139068326	ENTPD2	8e-05	0.00114193
chr15	81445998	81450427	FAM103A1	0.0001	0.00114193
chr3	32701701	32790358	CNOT10	2e-05	0.00114193
chr10	124729545	124739894	C10orf89	0.00022	0.00114193
chr6	157722544	158014964	ZDHHC14	0.00012	0.00114193
chr1	3721203	3763657	KIAA0562	0.0001	0.00114193
chr2	160838760	161058551	RBMS1	0.00019	0.00114193
chr4	1765420	1780396	FGFR3	7e-05	0.00114193
chr1	26389705	26401619	CATSPER4	0.00026	0.00114193
chr22	22445035	22456502	MMP11	9e-05	0.00114193
chr15	53260812	53276523	C15orf15	0.00017	0.00114193
chr12	108370842	108399538	KCTD10	0.00014	0.00114193
chr6	136619693	136652682	BCLAF1	9e-05	0.00114193
chr12	107539810	107551799	SELPLG	0.00011	0.00114193
chr12	50008493	50026730	ELA1	4e-05	0.00114193
chr16	30583278	30589632	FBRS	0.00012	0.00114193
chr15	78774706	78835017	FAM108C1	4e-05	0.00114193
chr17	42641712	42656043	MYL4	0.00023	0.00114193
chr5	128329111	128397233	SLC27A6	0.00013	0.00114193
chrX	148486015	148521375	FAM11A	6e-05	0.00114193
chr1	178190530	178350637	CEP350	0.00011	0.00114193
chr2	80382513	80384998	LRRTM1	0.0001	0.00114193
chr4	104730073	104860422	TACR3	6e-05	0.00114193
chr16	86298922	86357043	KLHDC4	0.00017	0.00114193
chr17	38178979	38185142	VPS25	2e-05	0.00114193
chr3	49733935	49736388	GMPPB	4e-05	0.00114193
chr4	1693063	1716693	TACC3	0.0002	0.00114193
chrX	150095716	150100588	GPR50	0.00027	0.00114193
chr1	225124895	225150427	PSEN2	0.00018	0.00114193
chr17	39741489	39750763	RPIP8	0.0003	0.00114193
chr15	41825881	41852095	PDIA3	0.00011	0.00114193
chr2	27155437	27162767	EMILIN1	0.00023	0.00114193
chr11	124294355	124311518	HEPN1	6e-05	0.00114193
chr9	113433452	113456450	bA16L21.2.1	0.0001	0.00114193
chr12	65949415	65994187	CAND1	1e-05	0.00114193
chr2	220145197	220148671	INHA	2e-05	0.00114193
chr20	9443270	9459171	C20orf103	0.00015	0.00114193
chr1	227718952	227761065	ABCB10	3e-05	0.00114193
chr12	40761914	40824940	GLT8D3	0.0001	0.00114193
chr1	156229686	156332464	KIRREL	3e-05	0.00114193
chr9	138966588	138969769	LCN12	0.0002	0.00114193
chr17	4876620	4879451	GPR172B	0.00018	0.00114193
chr12	129446633	129568363	RIMBP2	1e-05	0.00114193
chr1	21416326	21544621	ECE1	0.00015	0.00114193
chr5	158516996	158567412	FLJ31951	1e-05	0.00114193
chr3	198079123	198145981	SENP5	0.00014	0.00114193
chr19	50446681	50500381	MARK4	3e-05	0.00114193
chr8	125556188	125570039	RNF139	0.0001	0.00114193
chr14	89491998	89580859	TDP1	0.0001	0.00114193
chr19	3495197	3508571	C19orf28	8e-05	0.00114193
chr9	116943917	117204744	2011-12-01	1e-05	0.00114193
chr3	49736731	49798977	IHPK1	0.00019	0.00114193
chr12	64504506	64595566	HMGA2	1e-05	0.00114193
chr1	32889410	32918839	RBBP4	1e-05	0.00114193
chr15	70239201	70277180	GRAMD2	0.00012	0.00114193
chr8	25372429	25421342	CDCA2	0.0002	0.00114193
chr11	62117250	62125879	MTA2	0.0001	0.00114193
chr4	124063674	124460054	SPATA5	0.00013	0.00114193
chr4	113372429	113410654	C4orf16	0.00014	0.00114193
chr9	34948191	34972541	KIAA1045	9e-05	0.00114193
chr15	82113841	82499597	ADAMTSL3	0.00013	0.00114193
chr4	45732544	45820839	GABRG1	0.00019	0.00114193
chr16	2009521	2010757	NPW	0.00023	0.00114193
chr3	45771951	45812966	SLC6A20	0.00017	0.00114193
chr1	15352815	15419459	TMEM51	0.00022	0.00114193
chr2	183497850	183611474	NCKAP1	2e-05	0.00114193
chr10	105203133	105208635	FAM26C	0.00015	0.00114193
chr5	41033878	41107201	FLJ40243	0.00038	0.00114193
chr2	232281478	232286494	PTMA	3e-05	0.00114193
chr10	30940714	30958653	LYZL2	6e-05	0.00114193
chr12	47584198	47601625	CCDC65	0.0001	0.00114193
chr17	68740370	68753078	C17orf80	0.00029	0.00114193
chr16	55261226	55262542	MT1H	0.00029	0.00114193
chr7	44050829	44067838	DBNL	2e-05	0.00114193
chr7	134483363	134501190	TMEM140	3e-05	0.00114193
chr15	79392068	79403579	STARD5	1e-05	0.00114193
chr10	63950212	64101777	ZNF365	0.00018	0.00114193
chr4	5577783	5580426	C4orf6	9e-05	0.00114193
chr9	36026915	36114448	RECK	4e-05	0.00114193
chr7	74962234	74971564	LOC442590	0.00026	0.00114193
chr18	45603098	45975382	MYO5B	6e-05	0.00114193
chr1	77327256	77457720	PIGK	2e-05	0.00114193
chr7	31795772	32077516	PDE1C	6e-05	0.00114193
chr5	108698308	108773574	PJA2	4e-05	0.00114193
chr20	39402973	39422635	LPIN3	0.00011	0.00114193
chr10	103976132	103979332	ELOVL3	0.00014	0.00114193
chr8	99183742	99198594	HRSP12	0.0001	0.00114193
chr6	26548741	26561621	BTN3A3	5e-05	0.00114193
chr7	154720475	154732876	INSIG1	0.00012	0.00114193
chr2	170392263	170648885	ZNF650	0.00015	0.00114193
chr4	108062409	108176902	DKK2	5e-05	0.00114193
chr11	110843467	110888274	BTG4	4e-05	0.00114193
chr11	125001546	125030847	CHEK1	1e-05	0.00114193
chr2	100985122	100989317	RPL31	0.00016	0.00114193
chr1	204875503	204889164	DYRK3	7e-05	0.00114193
chr14	102870988	102881112	EIF5	0.00012	0.00114193
chr13	31989029	32010932	PFAAP5	0.00011	0.00114193
chr8	57516070	57521143	PENK	0.00014	0.00114193
chr17	39828177	39936328	KIAA0553	5e-05	0.00114193
chr18	663914	702642	ENOSF1	0.00012	0.00114193
chr9	37500888	37566250	FBXO10	4e-05	0.00114193
chr6	31186980	31188311	C6orf15	0.00029	0.00114193
chr2	68238508	68256593	LOC56902	0.00014	0.00114193
chr17	37604721	37681950	STAT5B	0.00012	0.00114193
chr16	2265879	2330748	ABCA3	5e-05	0.00114193
chrX	23915883	23955224	KLHL15	0.00014	0.00114193
chr15	81314791	81412477	HOMER2	0.0003	0.00114193
chr16	66484715	66521081	PSKH1	3e-05	0.00114193
chr20	199523	219390	C20orf96	5e-05	0.00114193
chr3	12750391	12775808	TMEM40	0.00013	0.00114193
chr2	149895358	150038383	MGC52057	2e-05	0.00114193
chr15	61356843	61385165	APH1B	0.00016	0.00114193
chr2	127892486	127903286	PROC	6e-05	0.00114193
chr1	178466064	178510811	LHX4	0.00016	0.00114193
chr3	52803823	52818065	ITIH3	2e-05	0.00114193
chr7	43118722	43569463	HECW1	0.00019	0.00114193
chr13	26540437	26644029	USP12	0.00022	0.00114193
chr15	97956184	98071524	MEF2A	0.0001	0.00114193
chr12	109642126	109665050	PPP1CC	0.00026	0.00114193
chr3	37878672	38000963	CTDSPL	8e-05	0.00114193
chr20	54367389	54377116	C20orf108	0.00013	0.00114193
chr17	55325224	55382566	RPS6KB1	0.00022	0.00114193
chr5	65053840	65155145	NLN	0.00011	0.00114193
chr20	16677002	16680808	OTOR	2e-05	0.00114193
chr16	31377817	31385989	ARMC5	0.00018	0.00115573
chr2	208839235	208878516	PIP5K3	7e-05	0.00115573
chr2	158736724	159021460	LOC130940	0.00028	0.00115573
chr1	229039488	229070900	C1orf198	0.00013	0.00115573
chr5	139485704	139488575	LOC492311	0.00012	0.00115573
chr1	227523383	227545358	C1orf96	0.00019	0.00115573
chr20	364125	391187	TBC1D20	0.00012	0.00115573
chr6	34493210	34501854	RPS10	4e-05	0.00115573
chr20	39199574	39237771	PLCG1	8e-05	0.00115573
chr1	109969571	109976200	AMPD2	4e-05	0.00115573
chr19	18584681	18592849	TMEM59L	5e-05	0.00115573
chr1	3531415	3536552	FAM79A	0.00013	0.00115573
chr10	124680408	124703909	C10orf88	0.00038	0.00115573
chr1	40137872	40140274	MYCL1	0.00029	0.00115573
chr16	166678	167520	HBA1	3e-05	0.00115573
chr5	132021763	132024700	IL13	0.0003	0.00115573
chr9	124720199	124733600	ZBTB26	3e-05	0.00115573
chr3	196776866	196792278	APOD	2e-05	0.00115573
chr2	26769122	26806207	KCNK3	0.00022	0.00115573
chr19	13854167	13877909	MGC11271	0.00017	0.00115573
chr2	128335675	128358904	MGC4268	0.00013	0.00115573
chr12	101038085	101115427	C12orf48	7e-05	0.00115573
chr1	154640678	154665808	C1orf61	0.00013	0.00115573
chrX	135057345	135121174	FHL1	0.00055	0.00115573
chr2	204440753	204446928	CTLA4	0.00015	0.00115573
chr1	144236346	144255224	ITGA10	3e-05	0.00115573
chr5	52892241	53014924	NDUFS4	2e-05	0.00115573
chr15	53698894	53822469	PRTG	0.00017	0.00115573
chr1	27733342	27802730	AHDC1	0.00041	0.00115573
chr15	47206833	47235073	COPS2	7e-05	0.00115573
chr4	2440604	2487381	RNF4	0.00022	0.00115573
chr2	200879600	201055231	LOC26010	0.00022	0.00115573
chr19	12321184	12337475	ZNF442	0.00021	0.00115573
chr22	36472186	36502508	TRIOBP	0.00012	0.00115573
chr6	112775224	112779191	RFPL4B	0.00023	0.00115573
chr16	23101540	23135701	SCNN1G	7e-05	0.00115573
chr5	141283592	141299900	KIAA0141	0.00016	0.00115573
chr6	132000134	132110242	ENPP3	0.00018	0.00115573
chr13	31503436	31768775	FRY	0.00031	0.00115573
chr19	13878051	13902691	CC2D1A	0.00016	0.00115573
chr6	97076437	97109873	KIAA0776	0.0001	0.00115573
chr10	133850393	133869256	DPYSL4	5e-05	0.00115573
chr6	29677984	29708839	GABBR1	0.00013	0.00115573
chr16	54782751	54948857	GNAO1	0.00024	0.00115573
chr12	38232813	38300237	ABCD2	0.00018	0.00115573
chr10	106390848	107014983	SORCS3	0.00012	0.00115573
chr2	241815351	241860974	HDLBP	1e-05	0.00115573
chr2	151974673	152040664	RIF1	5e-05	0.00115573
chr3	26639303	26727267	LRRC3B	0.00051	0.00115573
chr12	4788602	4792839	KCNA6	0.00018	0.00115573
chr10	22650145	22660190	PCGF4	0.00024	0.00115573
chr6	43381188	43384508	CRIP3	4e-05	0.00115573
chr8	145917102	145951775	ZNF251	0.0002	0.00115573
chr15	61268780	61347024	RAB8B	3e-05	0.00115573
chr1	202752133	202786349	MDM4	0.0002	0.00115573
chr3	135679239	135687519	ANAPC13	0.00012	0.00115573
chr13	76462795	76474652	CLN5	0.00011	0.00115573
chr8	11599161	11654918	GATA4	0.00031	0.00115573
chr1	209902744	209915590	NEK2	0.00026	0.00115573
chr4	53938619	54020597	FIP1L1	0.00016	0.00115573
chr6	29732787	29748128	MOG	9e-05	0.00115573
chr3	129124591	129189204	KLHDC6	0.00014	0.00115573
chr6	28301051	28309239	ZNF193	9e-05	0.00115573
chr9	115958051	116112795	COL27A1	1e-05	0.00115573
chr10	73177318	73203343	C10orf54	0.00019	0.00115573
chr6	155096203	155196884	RBM16	0.00031	0.00115573
chr7	134723303	134845391	CNOT4	3e-05	0.00115573
[truncated: 4,444 more rows]
