# Supplementary material for: Chromatin States Accurately Classify Cell Differentiation Stages
Source: PLoS One. 2012 Feb 20;7(2):e31414. doi: 10.1371/journal.pone.0031414 (PMC3282719; doi:10.1371/journal.pone.0031414)
Supplement: Table S6 — List of “hotspot” genes whose chromatin states are significantly associated with differentiation status. (XLSX) [file pone.0031414.s011.xlsx]

## Sheet: SuppTable6
Chromosome	Transcription Start	Transcription End	Gene Symbol	p-value	Adjusted p-value
chr14	73821732	73839512	ABCD4	2e-05	0.00855116
chr20	30831318	30860822	DNMT3B	2e-05	0.00855116
chrX	136476011	136481923	ZIC3	2e-05	0.00855116
chr3	110109339	110155310	GUCA1C	2e-05	0.00855116
chr3	181814489	181879977	CCDC39	2e-05	0.00855116
chr4	187424111	187447829	F11	2e-05	0.00855116
chr7	73341740	73458208	CYLN2	2e-05	0.00855116
chr8	55041669	55097561	TCEA1	2e-05	0.00855116
chr10	82204046	82269364	TSPAN14	2e-05	0.00855116
chr15	23474952	23659442	ATP10A	2e-05	0.00855116
chr16	3002206	3004507	CLDN9	2e-05	0.00855116
chrX	5818084	6156706	NLGN4X	2e-05	0.00855116
chrX	8456915	8660227	KAL1	2e-05	0.00855116
chrX	70062159	70067684	SLC7A3	2e-05	0.00855116
chr3	32497807	32519407	CMTM6	2e-05	0.00855116
chr14	21036122	21049297	METTL3	2e-05	0.00855116
chr22	44825002	44828688	FLJ10945	2e-05	0.00855116
chr1	26560711	26571853	ZNF683	2e-05	0.00855116
chr3	46452500	46481399	LTF	2e-05	0.00855116
chrX	147389830	147889898	AFF2	2e-05	0.00855116
chr3	141136896	141769320	CLSTN2	2e-05	0.00855116
chr4	55957113	55987099	TPARL	2e-05	0.00855116
chr6	101953625	102624651	GRIK2	2e-05	0.00855116
chr16	74038423	74056085	LOC124491	2e-05	0.00855116
chr22	25325361	25343991	CRYBB1	2e-05	0.00855116
chr22	18243039	18309359	TXNRD2	2e-05	0.00855116
chr22	34952202	34965946	APOL2	2e-05	0.00855116
chr2	15649220	15688675	DDX1	2e-05	0.00855116
chr3	16901672	17107102	PLCL2	2e-05	0.00855116
chr12	112143651	112218316	TPCN1	2e-05	0.00855116
chr12	42439046	42468164	IRAK4	2e-05	0.00855116
chr16	65157850	65170539	CMTM1	1e-05	0.00855116
chr2	118288724	118306423	DDX18	2e-05	0.00855116
chr2	149119037	149261600	EPC2	4e-05	0.00855116
chr2	151974673	152040664	RIF1	3e-05	0.00855116
chr19	50990808	51010417	RSHL1	3e-05	0.00855116
chrX	142543610	142550685	SLITRK4	3e-05	0.00855116
chr3	3108493	3127031	IL5RA	8e-05	0.00855116
chr3	151860366	151904432	C3orf44	9e-05	0.00855116
chr4	91035074	91094801	MMRN1	9e-05	0.00855116
chr5	6652354	6686157	NSUN2	7e-05	0.00855116
chr5	127621500	127901634	FBN2	7e-05	0.00855116
chr8	1980564	2080787	MYOM2	9e-05	0.00855116
chrX	68641802	68669074	TMEM28	9e-05	0.011031
chrX	152720816	152749197	PDZD4	6e-05	0.011031
chr5	125995312	125999873	FLJ27505	3e-05	0.011031
chr8	53185951	53484856	ST18	2e-05	0.011031
chr2	181553586	181636395	UBE2E3	0.00012	0.011031
chr3	25614478	25680792	TOP2B	0.00011	0.011031
chr3	161956689	162271507	PPM1L	0.00012	0.011031
chr5	95092605	95157825	RHOBTB3	0.00012	0.0128267
chr6	116528691	116673545	NT5DC1	0.00012	0.0128267
chr6	38751681	38778930	GLO1	0.00011	0.0128267
chr8	104900591	105334627	RIMS2	0.00012	0.0128267
chr8	110168901	110200988	TRHR	0.00011	0.0128267
chr8	146248627	146252220	C8orf33	0.00012	0.0128267
chr9	114289068	114462527	KIAA1958	0.00011	0.0128267
chr9	83388419	83493416	TLE1	0.00011	0.0128267
chr9	129687421	129701692	ST6GALNAC6	0.00011	0.0128267
chr9	137964636	137993047	UBADC1	0.00011	0.0128267
chr10	25504295	25931161	GPR158	0.00012	0.0128267
chr10	95246398	95278837	CEP55	0.00017	0.0128267
chr10	119754418	119796104	RAB11FIP2	0.00011	0.0128267
chr11	8059484	8084228	TUB	0.00012	0.0128267
chr11	17254861	17309645	NUCB2	0.00012	0.0128267
chr11	65869419	65871737	B3GNT1	0.00012	0.0128267
chr11	69296977	69299352	FGF4	0.00018	0.0128267
chr11	124048949	124069895	SPA17	0.00011	0.0128267
chr12	124377114	124709542	TMEM132B	0.00012	0.0128267
chr13	60881821	60887282	PCDH20	0.00012	0.0128267
chr15	30853636	31147377	FMN1	0.00011	0.0128267
chr15	98085136	98091149	LYSMD4	0.00011	0.0128267
chr16	5075235	5087782	FAM86A	0.00011	0.0128267
chr16	19777795	19803652	GPRC5B	0.00011	0.0128267
chr1	27192781	27199964	LOC388610	0.00013	0.0128267
chr1	64442077	64482615	UBE2U	0.00015	0.0128267
chr1	112740382	112803737	CTTNBP2NL	0.00015	0.0128267
chr1	155077289	155095290	INSRR	0.00015	0.0128267
chr2	20681044	20714345	HS1BP3	0.00015	0.0128267
chr2	27293761	27320157	CAD	0.00015	0.0128267
chr2	71412396	71515695	ZNF638	0.00015	0.0128267
chr2	120233676	120451507	PTPN4	0.00015	0.0128267
chr2	216830833	216944995	2011-03-04	0.00015	0.0128267
chr3	13332736	13436809	NUP210	0.00013	0.0128267
chr3	139388837	139498909	ARMC8	0.00015	0.0128267
chr3	185386556	185394489	ABCF3	0.00015	0.0128267
chr4	5577783	5580426	C4orf6	0.00015	0.0128267
chr4	45732544	45820839	GABRG1	0.00015	0.0128267
chr4	81337680	81344506	PRDM8	0.00015	0.0128267
chr4	109761197	109771086	RPL34	0.00015	0.0128267
chr5	357290	491403	AHRR	0.00015	0.0128267
chr5	132021763	132024700	IL13	0.00015	0.0128267
chr5	149413050	149473128	CSF1R	0.00015	0.0128267
chr6	36272527	36308545	BRPF3	0.00015	0.0128267
chr6	70982529	71069494	COL9A1	0.00015	0.0128267
chr6	26266327	26279553	HIST1H2BD	0.00015	0.0128267
chr6	150087151	150109381	NUP43	0.00015	0.0128267
chr6	150279706	150285907	RAET1G	0.00015	0.0128267
chr6	160462852	160499738	SLC22A1	0.00015	0.0128267
chr7	18032926	18034011	PRPS1L1	0.00015	0.0128267
chr7	106991667	107006202	DUS4L	0.00015	0.0128267
chr7	142692184	142695262	TMEM139	0.00015	0.0128267
chr8	6251528	6493434	MCPH1	0.00015	0.0128267
chr8	18293034	18303003	NAT2	0.00012	0.0128267
chr8	20147956	20157083	LZTS1	0.00015	0.0128267
chr8	21822330	21827151	DOK2	0.00015	0.0128267
chr8	22060289	22070289	LGI3	0.00015	0.0128267
chr8	24297915	24319471	ADAMDEC1	0.00015	0.0128267
chr8	37837344	37876161	RAB11FIP1	0.00015	0.0128267
chr9	118227327	119217138	ASTN2	0.00015	0.0128267
chr9	131428255	131437700	C9orf32	0.00015	0.0128267
chr9	132558997	132570075	EXOSC2	0.00015	0.0128267
chr10	73246061	73281088	PSAP	0.00015	0.0128267
chr10	94439660	94445388	HHEX	0.00015	0.0128267
chr11	8915694	8921156	ASCL3	0.00015	0.0128267
chr11	66381548	66384521	LRFN4	0.00015	0.0128267
chr11	69189514	69199346	ORAOV1	0.00015	0.0128267
chr11	118483302	118493036	TMEM24	0.00015	0.0128267
chr11	124010903	124048927	SIAE	0.00015	0.0128267
chr12	4700012	4752153	GALNT8	0.00015	0.0128267
chr12	47699024	47735374	MLL2	0.00015	0.0128267
chr12	47584198	47601625	CCDC65	0.00013	0.0128267
chr12	56210360	56227245	DCTN2	0.00015	0.0128267
chr12	56284870	56289850	DTX3	0.00015	0.0128267
chr15	76674706	76700377	CHRNA3	0.00015	0.0128267
chr16	1987768	1999764	ZNF598	0.00015	0.0128267
chr17	33761530	33809543	SOCS7	0.00015	0.0128267
chr17	40141501	40185157	DBF4B	0.00015	0.0128267
chr17	44642587	44655586	ABI3	0.00015	0.0128267
chrX	70281435	70307774	NLGN3	0.00015	0.0128267
chr1	47421847	47428358	PDZK1IP1	7e-05	0.0128267
chr1	50347224	50439641	ELAVL4	7e-05	0.0128267
chr1	90233265	90266682	ZNF326	7e-05	0.0128267
chr1	110378763	110398778	FAM40A	7e-05	0.0128267
chr2	175647253	175741143	ATF2	7e-05	0.0128267
chr2	175749231	175754736	ATP5G3	7e-05	0.0128267
chr2	176498655	176575264	KIAA1715	7e-05	0.0128267
chr2	221990992	222145254	EPHA4	0.00013	0.0128267
chr3	59710077	61212164	FHIT	7e-05	0.0128267
chr3	138020550	138057424	TMEM22	7e-05	0.0128267
chr3	172264365	172660546	TNIK	7e-05	0.0128267
chr4	154345067	154479918	TRIM2	7e-05	0.0128267
chr5	132238970	132327253	AFF4	7e-05	0.0128267
chr7	150013726	150021659	GIMAP2	0.00013	0.0128267
chr7	154720475	154732876	INSIG1	7e-05	0.0128267
chr10	70833963	70846680	TACR2	7e-05	0.0128267
chr10	99516507	99521760	SFRP5	7e-05	0.0128267
chr11	606576	615007	MUCDHL	7e-05	0.0128267
chr11	45072139	45203478	PRDM11	7e-05	0.0128267
chr11	117362318	117377403	IL10RA	7e-05	0.0128267
chr11	122214464	122248555	CRTAM	7e-05	0.0128267
chr14	23700261	23705612	ISGF3G	0.00013	0.0128267
chr19	15198730	15204231	ABHD9	7e-05	0.0128267
chrX	24932213	24943775	ARX	7e-05	0.0128267
chrX	50128636	50230477	DGKK	7e-05	0.0128267
chrX	103381375	103386244	ESX1	7e-05	0.0128267
chrX	150095716	150100588	GPR50	7e-05	0.0128267
chrX	152561181	152569970	DUSP9	7e-05	0.0128267
chr15	81715658	81744472	BNC1	1e-05	0.0128267
chr16	28016816	28130691	XPO6	1e-05	0.0128267
chr8	68062920	68103340	LOC286187	2e-05	0.0128267
chr5	56811599	56814393	DKFZp686D0972	8e-05	0.0128267
chr5	177351841	177355849	PROP1	9e-05	0.0128267
chr20	42309321	42342425	GDAP1L1	7e-05	0.0128267
chrX	23262905	23324839	PTCHD1	5e-05	0.0128267
chr4	154607001	154777310	KIAA0922	0.00018	0.0128267
chr3	5138929	5197599	ARL8B	0.000560011	0.0128267
chr1	2975603	3345043	PRDM16	0.00045005	0.0128267
chr1	3558988	3639716	TP73	0.00045005	0.0128267
chr1	26220857	26235539	EXTL1	0.00045005	0.0128267
chr1	39897379	39910297	NT5C1A	0.00045005	0.0128267
chr1	47572174	47617097	CMPK	0.00045005	0.0128267
chr1	112099776	112111721	DDX20	0.00045005	0.0128267
chr1	155130146	155152850	PEAR1	0.00045005	0.0128267
chr1	199108788	199109874	GPR25	0.000470047	0.0128267
chr1	227523383	227545358	C1orf96	0.00045005	0.0128267
chr1	229221557	229242608	FAM89A	0.00045005	0.0128267
chr2	254871	262481	ACP1	0.000470047	0.0128267
chr2	70376612	70382705	FLJ14668	0.000470047	0.0128267
chr2	86584064	86644111	VPS24	0.00045005	0.0128267
chr2	97717300	97722755	ZAP70	0.00045005	0.0128267
chr2	102602597	102694239	SLC9A2	0.00045005	0.0128267
chr2	232281478	232286494	PTMA	0.000470047	0.0128267
chr5	44340853	44424541	FGF10	0.000470047	0.0128267
chr5	61720108	61735485	HSA9761	0.00045005	0.0128267
chr5	132111035	132117755	FLJ16793	0.00045005	0.0128267
chr6	167624890	167649491	UNC93A	0.000470047	0.0128267
chr8	21938299	21950353	NPM2	0.00045005	0.0128267
chr10	99427172	99436960	AVPI1	0.000470047	0.0128267
chr10	124897627	124900178	HMX2	0.000470047	0.0128267
chr11	2137584	2139015	INS0IGF2	0.00045005	0.0128267
chr17	45911188	45918335	RSAD1	0.000470047	0.0128267
chr17	53921896	53950211	MTMR4	0.000470047	0.0128267
chrX	13497661	13561614	EGFL6	0.000470047	0.0128267
chrX	51091822	51097117	NUDT10	0.000470052	0.0128267
chrX	72583814	72591145	CDX4	0.00045005	0.0128267
chrX	133198742	133207474	LOC347475	0.000470047	0.0128267
chr1	118297810	118529357	SPAG17	0.000450041	0.0128267
chr2	74734900	74762693	SEMA4F	0.000450041	0.0128267
chr3	162545274	162572565	C3orf57	0.000450041	0.0128267
chr9	37743801	37768968	RG9MTD3	0.000450041	0.0128267
chr11	72765360	72786166	TNFRSF19L	0.000450041	0.0128267
chr11	130250975	130291592	SNX19	0.000450041	0.0128267
chr22	30007586	30018474	MGC17330	0.00045005	0.0128267
chr4	42094612	42099261	LOC152573	0.0001	0.0128267
chr22	34374369	34394401	APOL6	7e-05	0.0128267
chr4	41631925	41652580	TMEM33	0.00016	0.0128267
chr4	54660954	54662879	GSH2	0.00016	0.0128267
chr8	145660017	145661657	CYHR1	0.00021	0.0128267
chr11	65861379	65869158	BRMS1	0.00016	0.0128267
chr2	42250019	42413190	EML4	0.00011	0.0128267
chr3	61522284	62254737	PTPRG	0.0001	0.0128267
chr5	89789777	89806341	LOC153364	0.0001	0.0128267
chr5	140033674	140051155	HARS	0.0001	0.0128267
chr5	140051201	140059073	HARSL	0.0001	0.0128267
chr7	80209790	80386603	SEMA3C	0.0001	0.0133104
chr8	75425207	75441888	GDAP1	0.00011	0.0133104
chr10	25310922	25345036	C10orf63	0.0001	0.0133104
chr11	7965442	7974292	EIF3S5	0.0001	0.0133104
chr15	24339788	24570020	GABRB3	0.00011	0.0133104
chr15	29562621	29734834	OTUD7	0.00011	0.0133104
chrX	68752635	69176044	EDA	0.0001	0.0138909
chr3	184143253	184181020	DCUN1D1	0.00013	0.0138909
chr17	38420147	38427985	VAT1	0.00013	0.0138909
chrX	3236607	3274681	MXRA5	0.00013	0.0138909
chrX	110904197	111212660	TRPC5	0.00013	0.0141423
chrX	111212908	111587129	ZCCHC16	0.00013	0.0141423
chrX	113724806	114050880	HTR2C	6e-05	0.0141423
chr10	71908582	71998211	KIAA1274	0.00055	0.0141423
chr1	78186180	78217365	FUBP1	3e-05	0.0141423
chr15	75500297	75564998	HMG20A	0.00017	0.0141423
chr9	14607032	14683469	ZDHHC21	0.00056	0.0141423
chr3	101694152	101778975	TMEM45A	0.00213	0.0141423
chr9	90193116	90283440	SPIN	0.00213	0.0141423
chr19	7447760	7459905	PEX11G	0.00213	0.0146771
chr13	98951728	99013278	TM9SF2	4e-05	0.0146771
chr13	99056936	99342824	CLYBL	4e-05	0.0146771
chr15	62766825	62782515	OAZ2	0.00016	0.0146771
chr2	44442606	44853233	C2orf34	7e-05	0.0153849
chr5	1851499	1852946	MRPL36	0.00015	0.0158232
chr5	1854508	1869163	NDUFS6	0.00015	0.0158232
chr7	19725463	19779541	MGC42090	0.00013	0.0158232
chr11	63337498	63351765	LOC144097	0.00013	0.0158232
chr11	133623384	133628470	THYN1	0.00013	0.0158232
chr13	52089605	52115920	LOC144983	0.00013	0.016509
chr18	68565766	68685790	NETO1	0.00017	0.0171196
chr22	29860792	29866469	PLA2G3	0.00021	0.0171196
chrX	102356707	102358778	BEXL1	0.00019	0.0175095
chrX	107862369	107866295	IRS4	0.00019	0.0175095
chr4	39874921	39922676	RHOH	0.00025	0.0175095
chr4	155703595	155711686	FGB	0.00023	0.0175095
chr7	36159360	36307676	KIAA1706	0.00017	0.0175095
chr9	98619093	98656210	FLJ16636	0.00026	0.018167
chr10	116571772	116614254	KIAA1600	0.00021	0.018456
chr11	107083310	107087997	SLN	0.00021	0.018456
chr7	116907252	117095952	CFTR	0.00022	0.018456
chr18	61569136	61699154	CDH7	0.0002	0.018456
chr20	30019465	30049916	XKR7	0.00024	0.018456
chr22	16040191	16060545	CECR1	1e-05	0.018456
chr6	26348632	26349000	HIST1H4F	1e-05	0.0187319
chr6	26354818	26355184	HIST1H4G	1e-05	0.0187319
chr6	26358348	26358814	HIST1H3F	1e-05	0.0187319
chr9	116822625	116920307	TNC	0.00012	0.0187319
chr13	95541093	96289812	HS6ST3	0.00011	0.0187319
chr10	116687941	116727428	TRUB1	3e-05	0.0187319
chr9	94923591	94936391	NINJ1	0.00057	0.0192801
chr12	7755355	7761417	DPPA3	0.00054	0.0192801
chrX	24486125	24575274	PCYT1B	0.00054	0.0198203
chrX	102450930	102452601	BEX2	0.00057	0.0198203
chrX	104953191	105089252	NRK	0.00057	0.0202033
chr6	26379125	26379591	HIST1H3G	0.00015	0.0202033
chr4	45946462	46086702	GABRA2	9e-05	0.0202033
chr1	222639816	222688335	WDR26	0.00021	0.0202033
chr1	243200314	243317761	EFCAB2	0.00018	0.0205753
chr2	215885080	215922722	ATIC	0.00027	0.0205753
chr2	215987629	216009036	FN1	0.00027	0.0205753
chr2	235066426	235070432	ARL4C	0.00027	0.0205753
chr6	158653679	158852842	TULP4	0.00018	0.0210867
chr6	34867771	34953269	C6orf107	0.00018	0.0210867
chr7	130004027	130021946	TSGA13	0.00026	0.0212879
chr11	107884885	107969570	EXPH5	0.00018	0.0212879
chr12	52680143	52683385	HOXC9	0.00026	0.0212879
chr17	34346243	34377182	FBXO47	0.00026	0.0212879
chr22	20929199	20929926	VPREB1	0.00018	0.0212879
chr2	220170839	220189416	STK11IP	0.00024	0.0212879
chr2	220200535	220214946	SLC4A3	0.00024	0.0218563
chr14	90993708	91046397	KIAA2010	0.00028	0.0220368
chrX	99433297	99551927	PCDH19	0.00027	0.0220368
chr3	38282306	38294810	SLC22A13	0.00033	0.0220368
chr7	25124801	25131480	CYCS	0.00049	0.0220368
chr10	46077146	46096738	PDZK5B	0.00033	0.0220368
chr18	11679264	11871919	GNAL	0.00038	0.0220368
chr18	74841262	74859181	SALL3	0.00034	0.0224881
chr6	27947602	27948078	HIST1H3I	0.00035	0.0224881
chr10	71728734	71812388	LRRC20	0.00031	0.0224881
chrX	139412817	139414891	SOX3	0.00031	0.0224881
chr1	211070107	211087614	LOC149643	0.00032	0.0224881
chr9	126754887	126945596	C9orf126	0.00033	0.0224881
chr13	78953287	79026222	NDFIP2	0.0004	0.0224881
chr4	4288169	4300835	TMEM128	0.0004	0.0224881
chr6	90409951	90586163	MDN1	0.00035	0.0224881
chr6	26333361	26333822	HIST1H3E	0.00044	0.0224881
chr16	25154822	25176343	ZKSCAN2	0.00037	0.0224881
chr10	129784913	129814645	MKI67	3e-05	0.0224881
chr8	95330662	95343733	GEM	6e-05	0.0224881
chr1	196138399	196143118	C1orf53	0.00053	0.0224881
chr2	44399406	44440393	PREPL	0.00053	0.0224881
chr2	72259951	72906685	EXOC6B	0.00053	0.0224881
chr2	74563723	74575191	TTC31	0.00053	0.0224881
chr2	160838760	161058551	RBMS1	0.00053	0.0224881
chr3	26639303	26727267	LRRC3B	0.00053	0.0224881
chr3	45405078	45565332	LARS2	0.00053	0.0224881
chr3	139695878	139795819	CEP70	0.00053	0.0224881
chr3	139810608	139834901	FAIM	0.00053	0.0224881
chr3	147633771	147696412	PLSCR2	0.00053	0.0224881
chr3	185547033	185562085	CLCN2	0.00053	0.0224881
chr4	47832556	47966571	TEC	0.00053	0.0224881
chr4	91375204	91922173	MGC48628	0.00053	0.0224881
chr5	1278469	1299303	SLC6A18	0.00053	0.0224881
chr5	134697969	134763476	H2AFY	0.00053	0.0224881
chr6	165613142	165643101	C6orf118	0.00053	0.0224881
chr7	33020268	33068934	NT5C3	0.00053	0.0224881
chr7	44612695	44682719	OGDH	0.00053	0.0224881
chr7	1063666	1065423	GPR146	0.00053	0.0224881
chr7	120776140	120823658	FAM3C	0.00053	0.0224881
chr7	150540509	150555250	ABCF2	0.00053	0.0224881
chr7	154943584	154950287	EN2	0.00053	0.0224881
chr10	27833254	27869103	RAB18	0.00053	0.0224881
chr10	72642354	72729714	UNC5B	0.00053	0.0224881
chr10	100133313	100164931	C10orf33	0.00053	0.0224881
chr10	102780985	102790987	SFXN3	0.00053	0.0224881
chr10	102811587	102815338	KAZALD1	0.00053	0.0224881
chr10	118420692	118492075	HSPA12A	0.00053	0.0224881
chr10	134108703	134111814	C10orf91	0.00053	0.0224881
chr11	6189139	6212517	C11orf56	0.00053	0.0224881
chr11	34894740	34974092	PDHX	0.00053	0.0224881
chr11	44044432	44062145	PHACS	0.00053	0.0224881
chr11	47550325	47557101	KBTBD4	0.00053	0.0224881
chr11	56911410	56914706	PRG2	0.00053	0.0224881
chr11	63793877	63808740	BAD	0.00053	0.0224881
chr11	73843535	73856248	KCNE3	0.00053	0.0224881
chr11	74823333	74914515	GDPD5	0.00053	0.0224881
chr12	51369909	51383514	KRT1B	0.00053	0.0224881
chr12	543723	643016	NINJ2	0.00053	0.0224881
chr12	4628543	4666658	NDUFA9	0.00053	0.0224881
chr12	47864851	47869128	TUBA3	0.00053	0.0224881
chr12	55097174	55129433	TIMELESS	0.00053	0.0224881
chr14	23098616	23107119	AP1G2	0.00053	0.0224881
chr19	19510073	19518468	CILP2	0.00053	0.0224881
chr19	54883753	54886059	LOC199800	0.00053	0.0224881
chr1	218390349	218512375	RAB3GAP2	0.00062	0.0224881
chr2	62581273	62586980	TMEM17	0.00054	0.0224881
chr3	49429215	49435016	AMT	0.00063	0.0224881
chr4	970784	988316	IDUA	0.00052	0.0224881
chr4	104218231	104240473	BDH2	0.0006	0.0224881
chr4	157064727	157094498	CTSO	0.00063	0.0224881
chr5	137648857	137695415	CDC25C	0.00055	0.0224881
chr6	32191022	32203995	CREBL1	0.00052	0.0224881
chr8	12914143	12931655	C8orf79	0.00052	0.0224881
chr8	23755378	23768265	STC1	0.00054	0.0224881
chr8	98856984	98934005	LAPTM4B	0.00063	0.0224881
chr11	8087071	8147144	RIC3	0.0006	0.0224881
chr11	20342262	20345776	HTATIP2	0.00054	0.0224881
chr11	116803698	117173186	DSCAML1	0.00059	0.0224881
chr12	114880765	115199526	THRAP2	0.00054	0.0224881
chr13	49469143	49490604	RFP2	0.00056	0.0224881
chr15	81907286	82078495	SH3GL3	0.00057	0.0224881
chr16	155972	156767	HBAP2	0.00054	0.0224881
chr16	66902445	66948663	PRMT7	0.00066	0.0224881
chr17	6495782	6497341	LOC388327	0.00043	0.0224881
chr17	21135373	21159142	MAP2K3	0.00055	0.0224881
chr20	3091272	3097207	ProSAPiP1	0.00059	0.0224881
chrX	119276532	119329419	FAM70A	0.00059	0.0224881
chr1	47654330	47656310	FOXE3	0.00057	0.0224881
chr2	176702722	176704972	HOXD8	0.00048	0.0224881
chr2	219554052	219558623	FEV	0.00057	0.0224881
chr3	39399818	39413823	SLC25A38	0.00048	0.0224881
chr3	197951311	198043749	PAK2	0.00057	0.0224881
chr4	77446832	77451307	GENX03414	0.00057	0.0224881
chr5	65053840	65155145	NLN	0.00063	0.0224881
chr5	94752803	94811900	FAM81B	0.00057	0.0224881
chr7	25140840	25186342	C7orf31	0.00053	0.0224881
chr9	139101199	139123460	MAN1B1	0.00057	0.0224881
chr10	115584473	115603597	DCLRE1A	0.00057	0.0224881
chr11	128310479	128318032	P53AIP1	0.00048	0.0224881
chr12	2870293	2920560	TULP3	0.00053	0.0224881
chr15	62921187	62947252	PLEKHQ1	0.00057	0.0224881
chr16	19032782	19040453	LOC162073	0.00057	0.0224881
chr17	6880425	6884004	SLC16A13	0.00057	0.0224881
chr17	72035034	72045377	CYGB	0.00057	0.0224881
chr20	887097	930904	RSPO4	0.00048	0.0224881
chr20	3000265	3001162	OXT	0.00057	0.0224881
chr2	12774658	12800307	TRIB2	0.00048	0.0224881
chr2	176665777	176668912	HOXD13	0.00054	0.0224881
chr3	135679239	135687519	ANAPC13	0.00059	0.0224881
chr5	1930548	1935880	IRX4	0.00059	0.0224881
chr5	149352877	149360410	TIGD6	0.00048	0.0224881
chr6	57290380	57621334	PRIM2A	0.00048	0.0224881
chr8	99145925	99175014	C8orf47	0.00057	0.0224881
chr9	99871392	99921309	TRIM14	0.00057	0.0224881
chr11	98397080	99732682	CNTN5	0.0006	0.0224881
chr14	46189971	46190778	RPL10L	0.00044	0.0224881
chr14	92869317	93243442	KIAA1409	0.00054	0.0224881
chr17	46692895	46730289	UTP18	0.0006	0.0224881
chr19	7699849	7703005	CLEC4G	0.00057	0.0224881
chr20	5230686	5243015	PROKR2	0.00044	0.0224881
chr20	9466036	9767522	PAK7	0.0006	0.0224881
chr20	44235782	44313741	CDH22	0.0005	0.0224881
chr20	61445108	61463192	CHRNA4	0.00057	0.0224881
chr20	2410466	2437778	ZNF343	0.00059	0.0224881
chr22	18388630	18433447	C22orf25	0.00054	0.0224881
chr19	11986531	12007525	ZNF433	1e-05	0.0224881
chr13	50184759	50315886	DLEU7	2e-05	0.0224881
chr9	72063697	72159609	SMC5	9e-05	0.0224881
chrX	122145776	122452447	GRIA3	8e-05	0.0224881
chr12	67488246	67520481	MDM2	0.00081	0.0224881
chr13	94159886	94162390	SOX21	0.00077	0.0224881
chr4	57592002	57671296	IGFBP7	0.00013	0.0224881
chr11	46255803	46299546	CREB3L1	0.0003	0.0224881
chr20	61535475	61574437	KCNQ2	0.00029	0.0224881
chr20	49833991	49852421	SALL4	8e-05	0.0224881
chr11	113351119	113366242	HTR3A	0.00015	0.0224881
chr10	4995453	5010157	AKR1C1	0.00213	0.0224881
chr2	58127223	58240507	VRK2	0.0003	0.0224881
chr6	3064040	3098271	BPHL	0.00033	0.0224881
chr7	50493627	50600648	DDC	0.0004	0.0224881
chr9	5880908	5899822	MLANA	0.00039	0.0224881
chr14	76634330	76653382	KIAA1737	0.00033	0.0224881
chr16	70158254	70168496	TAT	0.00033	0.0224881
chr7	129933317	130004138	COPG2	0.00041	0.0224881
chr2	187267033	187336755	KIAA1946	0.00149	0.0224881
chr7	138395624	138445005	ZC3HAV1	0.000900009	0.0224881
chr15	90197949	90507780	SLCO3A1	0.00035	0.0224881
chr11	95163289	95205502	CEP57	0.00018	0.0224881
chr6	26359857	26360281	HIST1H2BH	6e-05	0.0224881
chr1	10381671	10402787	PGD	0.00026	0.0224881
chrX	92812587	92815264	NAP1L3	0.00031	0.0224881
chrX	92815860	92853917	RP1032F7.2	0.00031	0.0224881
chr4	52581628	52599203	SGCB	0.00077	0.0224881
chr5	74016766	74052867	HEXB	0.00075	0.0224881
chr8	61753892	61942017	CHD7	0.00068	0.0224881
chr8	106087	107024	OR4F21	0.00079	0.0224881
chr18	22749613	23019279	CHST9	0.00096	0.0224881
chr20	12937626	13095411	SPTLC2L	0.00014	0.0224881
chr11	133753609	133787022	B3GAT1	0.00016	0.0224881
chr5	140996776	141000814	C5orf16	0.00027	0.0224881
chr12	51486600	51494602	KRT4	0.00035	0.0224881
chr14	93663870	93665710	FAM14A	0.00029	0.0224881
chr15	71131927	71384598	NEO1	0.00026	0.0224881
chr11	111255157	111260005	C11orf1	0.0017	0.0224881
chr11	15948370	16454494	SOX6	0.00138	0.0224881
chr11	118716836	118722580	MFRP	0.00038	0.0224881
chr10	127514898	127559874	DHX32	0.00014	0.0224881
chr19	37874706	37896542	NUDT19	0.00028	0.0224881
chr12	8577167	8584825	CLEC4E	0.00016	0.0224881
chr6	4060926	4080830	PECI	0.00062	0.0224881
chrX	9714495	9877481	APXL	0.00069	0.0224881
chr17	7096095	7103983	C17orf81	0.0001	0.0224881
chr2	17555466	17563187	RAD51AP2	0.00052	0.0224881
chr10	18081223	18129860	LOC340843	0.00064	0.0224881
chr11	20577521	20633184	SLC6A5	0.00073	0.0224881
chr17	36923523	36928666	KRT15	0.00058	0.0224881
chr19	41185841	41191512	FLJ36445	0.00063	0.0224881
chr1	202268197	202277011	C1orf157	0.00057	0.0224881
chr3	47867189	48105715	MAP4	0.00063	0.0224881
chr3	113287928	113319733	C3orf52	0.00065	0.0224881
chr3	123882361	123932377	PARP14	0.00057	0.0225512
chr10	71833927	71853675	EIF4EBP2	0.00059	0.0225512
chr17	30762193	30783656	SLFN12	0.00057	0.0225512
chr17	75319476	75330615	ENPP7	0.00057	0.0225512
chr20	61654816	61658477	C20orf195	0.00057	0.0225512
chr22	47350781	47533750	FAM19A5	0.0006	0.0225512
chr8	101042451	101187520	RGS22	0.00019	0.0225512
chr2	3683660	3728135	ALLC	0.0008	0.0225512
chr4	84601121	84625314	CCDC98	0.00037	0.0225512
chr5	68696326	68701596	TAF9	0.00037	0.0225512
chr6	29562523	29563658	MAS1L	0.00171	0.0225512
chr11	125268590	125278315	PUS3	0.00018	0.0225512
chr13	37108794	37341935	TRPC4	0.00077	0.0225512
chr6	116677825	116681954	TSPYL4	0.00157	0.0225512
chr6	127629712	127651195	RNF146	0.0009	0.0225512
chr19	50100878	50104489	APOE	0.00099	0.0226045
chr21	45664058	45669413	C21orf123	0.00212	0.0226045
chr2	37724246	37752830	CDC42EP3	0.0012	0.0226045
chr11	1812249	1815326	SYT8	0.00422	0.0226045
chr16	49727386	49742684	SALL1	0.00043	0.0226045
chr2	234245282	234346688	UGT1A10	0.00128	0.0226045
chr4	120634998	120769429	PDE5A	0.00136	0.0226045
chr11	60746396	60755754	PGA4	0.00128	0.0228877
chrX	75564520	75568148	MAGEE1	0.00142	0.0228877
chr19	53466465	53482675	ZNF114	0.00289009	0.0230743
chr3	121829705	121884018	HGD	0.00303	0.0230743
chr8	79590890	79678039	PKIA	0.00295009	0.0230743
chrX	48574449	48578904	PCSK1N	0.00286006	0.0230743
chr1	850983	869825	SAMD11	0.00291006	0.0231651
chr1	23568050	23570865	LOC148898	0.00261005	0.0231651
chr1	35795979	35804965	NCDN	0.00260003	0.0231651
chr1	39861690	39877935	HEYL	0.00261005	0.0231651
chr1	152644292	152706812	IL6R	0.00260003	0.0231651
chr1	152718583	152741213	SHE	0.00260003	0.0231651
chr1	154905181	154913813	NES	0.00265008	0.023439
chr1	155042659	155053226	SH2D2A	0.00291006	0.023439
chr1	178390590	178433790	QSCN6	0.00265008	0.023758
chr3	44354947	44376298	C3orf23	0.00287003	0.0240756
chr4	661710	665816	MYL5	0.00291006	0.0243438
chr5	138835733	138842476	LOC340061	0.00291006	0.0243438
chr5	180582911	180595414	TRIM41	0.00270003	0.0246098
chr6	30137014	30140664	ZNRD1	0.00288	0.0246098
chr7	43118722	43569463	HECW1	0.00291006	0.0249227
chr9	263047	455252	DOCK8	0.00260003	0.0252343
chr10	15860180	15942525	C10orf97	0.00265008	0.0253956
chr10	104580279	104587280	CYP17A1	0.00265008	0.0253956
chr10	133631193	133645425	BNIP3	0.00265008	0.0253956
chr12	120811028	120840153	PSMD9	0.00265008	0.0253956
chr17	37530523	37560548	RAB5C	0.00266005	0.0259094
chr19	11349474	11356019	EPOR	0.00265008	0.0259094
chr19	40824486	40827613	ETV2	0.00265008	0.0259094
chr19	41051240	41062538	APLP1	0.00265008	0.0259094
chr19	51686287	51691009	KIAA1183	0.00258	0.0265168
chrX	71263687	71268476	RGAG4	0.00265008	0.0265168
chr12	57552204	57600529	LRIG3	0.00261003	0.0268188
chr19	60580015	60581424	MDAC1	0.00261003	0.0269647
chr19	62885216	62892979	ZNF551	0.0024201	0.0269647
chr19	21265802	21304052	ZNF708	0.00199	0.0269647
chr19	55001960	55008280	FLJ22688	0.00204	0.0269647
chrX	48655404	48661228	PIM2	0.00032	0.0276125
chr16	30006737	30010709	TBX6	0.0004	0.0278561
chr10	122206455	122339357	PPAPDC1A	0.00148	0.0278561
chr15	63337490	63366071	PARP16	0.00132	0.0280449
chr16	85997352	86082961	ZCCHC14	0.00132	0.0280449
chr7	45163891	45190372	RAMP3	0.00024	0.0280449
chr3	73193499	73195159	FLJ10213	0.00095	0.0283378
chr5	1514543	1577076	AYTL2	0.00084	0.0289202
chr6	41351689	41362435	TREM1	0.00094	0.0289202
chr7	86619859	86663580	DMTF1	0.00112	0.0289648
chr7	27203023	27206250	HOXA13	0.00093	0.0289648
chr7	100288293	100302569	SLC12A9	0.00092	0.0289648
chr9	110744671	110815585	CTNNAL1	0.00122	0.0289648
chr9	134503070	134535609	DDX31	0.00087	0.0289648
chr9	138146247	138150552	C9orf69	0.00096	0.0289648
chr9	138966588	138969769	LCN12	0.00093	0.0289648
chr11	104468405	104477368	INCA	0.00114	0.0289648
chr14	76667365	76677887	ZDHHC22	0.00112	0.0289648
chr15	99639239	99652983	SNRPA1	0.00103	0.0289648
chr16	166678	167520	HBA1	0.0009	0.0289648
chr16	55224034	55225399	MT1M	0.00096	0.0289648
chr17	6288518	6295108	FAM64A	0.001	0.0289648
chr17	7103945	7106519	CLDN7	0.00088	0.0289648
chr17	26250126	26257412	C17orf42	0.001	0.0289648
chr20	54005903	54013419	CBLN4	0.00085	0.0289648
chr1	117345904	117380690	IGSF2	0.00094	0.0289648
chr1	153213837	153218346	CKS1B	0.00073	0.0289648
chr1	226679168	226679649	HIST3H3	0.00073	0.0289648
chr1	226711688	226712183	HIST3H2A	0.00073	0.0289648
chr2	111206679	111568392	ACOXL	0.00093	0.0289648
chr4	3434830	3466006	C4orf25	0.00095	0.0289648
chr4	37262249	37271527	C4orf19	0.00093	0.0289648
chr4	40510995	40911245	APBB2	0.00095	0.0289648
chr4	47763166	47831030	TXK	0.00095	0.0289648
chr4	141397889	141523154	SCOC	0.00095	0.0289648
chr5	76408287	76418786	ZBED3	0.00095	0.0289648
chr5	112796573	112798565	TSSK1	0.00095	0.0289648
chr5	138920934	138988200	UBE2D2	0.00089	0.0289648
chr5	169863625	170096212	KCNIP1	0.001	0.0289648
chr5	172343368	172394506	ATP6V0E	0.00095	0.0289648
chr6	43507466	43526141	ABCC10	0.00102	0.0289648
chr6	94007861	94185993	EPHA7	0.001	0.0289648
chr6	169599231	169844084	WDR27	0.00093	0.0289648
chr6	27208799	27211049	HIST1H2AG	0.001	0.0289648
chr6	97076437	97109873	KIAA0776	0.00093	0.0289648
chr6	136619693	136652682	BCLAF1	0.00093	0.0289648
chr7	115952074	115988466	CAV1	0.00091	0.0289648
chr8	24207524	24268670	ADAM28	0.00081	0.0289648
chr8	52892701	52936350	PCMTD1	0.00095	0.0289648
chr8	66677629	66708986	ARMC1	0.00101	0.0289648
chr8	145456863	145485928	BOP1	0.00093	0.0289648
chr9	34358906	34366894	KIAA1161	0.00093	0.0289648
chr9	37500888	37566250	FBXO10	0.00093	0.0289648
chr9	123946160	123961919	NDUFA8	0.001	0.0289648
chr9	133389011	133396476	UCK1	0.00095	0.0289648
chr10	22645304	22649242	COMMD3	0.001	0.0289648
chr10	50393249	50402332	PGBD3	0.00085	0.0289648
chr10	50336714	50417078	ERCC6	0.00085	0.0289648
chr10	85994788	86008924	RGR	0.00093	0.0289648
chr10	103338078	103359399	RP110529I10.4	0.00093	0.0289648
chr10	104668103	104828228	CNNM2	0.00102	0.0289648
chr11	13470176	13474143	PTH	0.00093	0.0289648
chr11	14621906	14848926	PDE3B	0.00095	0.0289648
chr11	63809906	63813539	GPR137	0.00093	0.0289648
chr11	65241721	65244985	RNASEH2C	0.00093	0.0289648
chr11	71605466	71610642	FOLR2	0.00095	0.0289648
chr11	74654129	74740521	ARRB1	0.00093	0.0289648
chr11	124128228	124137433	ESAM	0.00095	0.0289648
chr11	129534891	129585466	ST14	0.00095	0.0289648
chr12	42516228	43069807	TMEM117	0.00093	0.0289648
chr12	61324030	61614932	PPM1H	0.00101	0.0289648
chr12	104981254	105057941	NUAK1	0.00095	0.0289648
chr12	47645390	47651810	WNT10B	0.00093	0.0289648
chr12	47945131	47953380	TUBA1C	0.00093	0.0289648
chr12	55914953	55920742	LOC56901	0.00093	0.0289648
chr12	56271323	56283296	PIP5K2C	0.00095	0.0289648
chr13	23781715	23794665	MGC48915	0.00093	0.0289648
chr13	110565624	110745543	ARHGEF7	0.00093	0.0289648
chr14	99601503	99680325	EVL	0.00093	0.0290768
chr15	24799262	25451729	GABRG3	0.00086	0.0290768
chr15	38240529	38300627	BUB1B	0.00093	0.0290768
chr15	43193815	43197591	DUOXA2	0.00095	0.0290768
chr15	43196978	43209349	NIP	0.00095	0.0293313
chr15	49288963	49418086	CYP19A1	0.00095	0.0297492
chr16	2450115	2454964	C16orf59	0.00093	0.0297492
chr16	23101540	23135701	SCNN1G	0.00085	0.0297492
chr16	23673448	23677757	LOC63928	0.00081	0.0297492
chr16	54100454	54174650	AYTL1	0.00095	0.0297492
chr16	55156461	55160370	MT4	0.00095	0.0297492
chr17	1680094	1748119	RPA1	0.00093	0.0297492
chr17	7532519	7547544	WDR79	0.001	0.0297492
chr17	37122138	37125746	GAST	0.001	0.0297492
chr17	38105819	38150574	EZH1	0.00093	0.0297492
chr17	44429772	44488504	IGF2BP1	0.00091	0.0299015
chr20	3011202	3013370	AVP	0.00093	0.0299015
chr20	5969424	5982676	C20orf75	0.00091	0.0299015
chr4	78651929	78752010	CXCL13	0.00019	0.0301006
chr12	54231277	54232205	OR6C4	0.00035	0.0301006
chrX	74508785	74659600	ZDHHC15	0.0003	0.030347
chr6	27208074	27208554	HIST1H2BJ	0.00056	0.0308375
chr7	98810264	98830338	ARPC1B	0.00054	0.0308375
chr11	122448244	122571217	ASAM	0.00243	0.0316679
chr2	74441789	74461472	DCTN1	0.00068	0.032203
chr4	54570714	54625545	CHIC2	0.00059	0.0326844
chr4	89866128	90197346	FAM13A1	0.00075	0.0326844
chr9	107250145	107274239	FSD1L	0.00071	0.032924
chr22	18608939	18635816	RTN4R	0.00076	0.0331104
chr7	128290133	128293138	ATP6V1F	0.00221	0.0331104
chr1	18680010	18685065	KLHDC7A	0.0072	0.0333482
chr1	34102217	34102978	HMGB4	0.00686	0.0335324
chr1	38250970	38263084	UTP11L	0.00686	0.0335324
chr1	40079314	40121764	TRIT1	0.00686	0.0337684
chr1	44459329	44593526	PRNPIP	0.00686	0.0339504
chr1	107400931	107403437	PRMT6	0.00686	0.0339504
chr1	107484267	107825994	NTNG1	0.00686	0.0343645
chr1	110456584	110458091	UBL4B	0.00701	0.0343645
chr1	113045271	113051548	RHOC	0.00686	0.0343645
chr1	114323552	114326398	OLFML3	0.00686	0.034597
chr1	149666067	149698556	POGZ	0.00717	0.0348287
chr1	150005754	150010430	OAZ3	0.00686	0.0352901
chr1	151901138	151910103	ILF2	0.00686	0.0352901
chr1	158603484	158609262	NHLH1	0.00686	0.0358039
chr1	160219607	160260268	OLFML2B	0.00686	0.0359215
chr1	170017383	170033478	KIAA0859	0.00686	0.0359215
chr1	179324260	179326602	IER5	0.00701	0.0359215
chr1	231186504	231498082	PCNXL2	0.00686	0.0360933
chr1	233679869	233734404	B3GALNT2	0.00686	0.0360933
chr1	240225414	240228998	MAP1LC3C	0.00686	0.0365451
chr2	27155437	27162767	EMILIN1	0.00686	0.0365451
chr2	27359103	27383810	TRIM54	0.0072	0.0369942
chr2	39259193	39310177	CDKL4	0.00686	0.0369942
chr2	47449970	47467661	TACSTD1	0.00686	0.0371612
chr2	71190326	71210867	MCEE	0.00686	0.0371612
chr2	105834736	105877158	NCK2	0.00686	0.0373838
chr2	110292913	110319883	NPHP1	0.00686	0.0378269
chr2	114101353	114117436	RABL2A	0.00686	0.0378269
chr2	136261884	136311220	LCT	0.00686	0.0383252
chr2	137464931	138151757	THSD7B	0.00686	0.0385447
chr2	138438277	138490403	HNMT	0.00686	0.0387636
chr2	162908895	162925875	GCA	0.00686	0.0389817
chr2	223433975	223516362	ACSL3	0.00686	0.0391992
chr2	232951591	232955841	ALPP	0.0072	0.0395731
chr3	8997277	9266311	SRGAP3	0.00686	0.0395731
chr3	11289101	11571556	ATG7	0.00686	0.0395731
chr3	50359922	50363490	TUSC4	0.00686	0.0397884
chr3	50581912	50597423	HEMK1	0.00686	0.0400031
chr3	54131732	55083622	CACNA2D3	0.00686	0.0404908
chr3	67132092	67144320	KBTBD8	0.00686	0.0407038
chr3	133801670	133804070	CCRL1	0.00686	0.0409162
chr3	143825033	143915191	PLS1	0.00686	0.0410671
chr3	156963094	157006749	C3orf33	0.0072	0.0410671
chr3	180788950	180805128	MRPL47	0.00686	0.041278
chr4	1784557	1827772	LETM1	0.00686	0.0416979
chr4	3413523	3421009	HGFAC	0.00686	0.0416979
chr4	6009745	6041067	FLJ46481	0.00686	0.041907
chr4	17453940	17632474	LCORL	0.00686	0.0423854
chr4	24844772	24889808	PI4K2B	0.00717	0.0425305
chr4	109188149	109309027	LEF1	0.00686	0.0425305
chr4	155745178	155753352	FGG	0.00686	0.0426747
chr4	162524500	163304636	FSTL5	0.00686	0.0426747
chr5	2799879	2804769	IRX2	0.00686	0.0428805
chr5	6686499	6722673	SRD5A1	0.00686	0.0433533
chr5	10406827	10488491	2011-03-06	0.00686	0.0435575
chr5	14717782	14752841	FAM105B	0.00686	0.045235
chr5	43638985	43741425	NNT	0.00686	0.045235
chr5	92979530	93436221	C5orf21	0.00686	0.045235
chr5	127012634	127022220	CTXN3	0.00686	0.045235
chr5	134812456	134815988	TIFAB	0.00686	0.045235
chr5	175979816	175990163	SNCB	0.00686	0.045235
chr5	177509073	177513567	NOLA2	0.00686	0.045235
chr5	178219606	178244021	ZNF354B	0.00701	0.0458308
chr5	179660305	179712921	GFPT2	0.00686	0.0458308
chr6	30403018	30419484	TRIM39	0.00686	0.0458308
chr6	124166767	125188483	TCBA1	0.00686	0.0458969
chr6	39410853	39801159	KIF6	0.00686	0.0458969
chr6	45974171	46091553	CLIC5	0.00686	0.0458969
chr6	160872505	161007397	LPA	0.00686	0.0463553
chr6	161332811	161458406	MAP3K4	0.00686	0.0465509
chr6	26548741	26561621	BTN3A3	0.0072	0.0468739
chr6	44463279	44522757	CDC5L	0.00686	0.0468739
chr6	88814225	88833268	SPACA1	0.00686	0.0468739
chr7	2481297	2523910	LOC402635	0.00686	0.0474535
chr7	20653740	20761821	ABCB5	0.00686	0.0474535
chr7	29840865	29912316	WIPF3	0.00686	0.0474535
chr7	99325972	99355090	TRIM4	0.00686	0.0476456
chr8	22078834	22114926	BMP1	0.00686	0.0478372
chr8	38363176	38385218	LETM2	0.0072	0.0479609
chr8	53609250	53640565	UNQ9433	0.00686	0.0479609
chr8	90983268	91009268	C8orf1	0.00717	0.0480838
chr8	107842320	107851649	ABRA	0.00686	0.0480838
chr9	15543096	15961895	C9orf93	0.0068	0.0482735
chr9	17569193	17787120	SH3GL2	0.00686	0.0486511
chr9	139569181	139593208	WDR85	0.00651	0.0486511
chr9	12683448	12700249	TYRP1	0.0068	0.0488392
chr9	34388182	34448568	C9orf25	0.00686	0.049282
chr9	110669621	110736217	IKBKAP	0.00686	0.0499094
chr10	6509110	6662244	PRKCQ	0.00686	0.0499094
