# Supplementary material for: Chromatin States Accurately Classify Cell Differentiation Stages
Source: PLoS One. 2012 Feb 20;7(2):e31414. doi: 10.1371/journal.pone.0031414 (PMC3282719; doi:10.1371/journal.pone.0031414)
Supplement: Table S7 — List of genes whose chromatin states are significantly different between pluripotent cells and other normal cell types. (XLSX) [file pone.0031414.s012.xlsx]

## Sheet: SuppTable7
Chromosome	Transcription Start	Transcription End	Gene Symbol	p-value	Adjusted p-value
chr20	30831318	30860822	DNMT3B	6.44995e-05	0.0296456
chrX	136476011	136481923	ZIC3	6.44995e-05	0.0296456
chr14	73821732	73839512	ABCD4	6.44995e-05	0.0296456
chr3	110109339	110155310	GUCA1C	6.44995e-05	0.0296456
chr3	181814489	181879977	CCDC39	6.44995e-05	0.0296456
chr4	187424111	187447829	F11	6.44995e-05	0.0296456
chr7	73341740	73458208	CYLN2	6.44995e-05	0.0296456
chr8	55041669	55097561	TCEA1	6.44995e-05	0.0296456
chr10	82204046	82269364	TSPAN14	6.44995e-05	0.0296456
chr15	23474952	23659442	ATP10A	6.44995e-05	0.0296456
chr16	3002206	3004507	CLDN9	6.44995e-05	0.0296456
chrX	5818084	6156706	NLGN4X	6.44995e-05	0.0296456
chrX	8456915	8660227	KAL1	6.44995e-05	0.0296456
chrX	70062159	70067684	SLC7A3	6.44995e-05	0.0296456
chrX	142543610	142550685	SLITRK4	6.44995e-05	0.0296456
chr3	32497807	32519407	CMTM6	6.44995e-05	0.0296456
chr14	21036122	21049297	METTL3	6.44995e-05	0.0296456
chr22	44825002	44828688	FLJ10945	6.44995e-05	0.0296456
chr1	26560711	26571853	ZNF683	6.44995e-05	0.0296456
chr3	46452500	46481399	LTF	6.44995e-05	0.0296456
chr8	53185951	53484856	ST18	6.44995e-05	0.0296456
chrX	147389830	147889898	AFF2	6.44995e-05	0.0296456
chr3	141136896	141769320	CLSTN2	6.44995e-05	0.0296456
chr4	55957113	55987099	TPARL	6.44995e-05	0.0296456
chr6	101953625	102624651	GRIK2	6.44995e-05	0.0296456
chr16	74038423	74056085	LOC124491	6.44995e-05	0.0296456
chr22	25325361	25343991	CRYBB1	6.44995e-05	0.0296456
chr22	18243039	18309359	TXNRD2	6.44995e-05	0.0296456
chr22	34952202	34965946	APOL2	6.44995e-05	0.0296456
chr2	15649220	15688675	DDX1	6.44995e-05	0.0296456
chr3	16901672	17107102	PLCL2	6.44995e-05	0.0296456
chr12	112143651	112218316	TPCN1	6.44995e-05	0.0296456
chr12	42439046	42468164	IRAK4	6.44995e-05	0.0296456
chr15	81715658	81744472	BNC1	6.44995e-05	0.0296456
chr3	3108493	3127031	IL5RA	0.000193498	0.0296456
chr3	151860366	151904432	C3orf44	0.000193498	0.0296456
chr4	42094612	42099261	LOC152573	0.000193498	0.0296456
chr4	91035074	91094801	MMRN1	0.000193498	0.0296456
chr5	6652354	6686157	NSUN2	0.000193498	0.0296456
chr5	127621500	127901634	FBN2	0.000193498	0.0296456
chr8	1980564	2080787	MYOM2	0.000193498	0.0327877
chrX	68641802	68669074	TMEM28	0.000193498	0.0327877
chrX	152720816	152749197	PDZD4	0.000193498	0.0327877
chr4	154607001	154777310	KIAA0922	0.000193498	0.0327877
chr3	25614478	25680792	TOP2B	0.000386997	0.0327877
chr8	104900591	105334627	RIMS2	0.000386997	0.0327877
chr9	114289068	114462527	KIAA1958	0.000386997	0.0327877
chr9	137964636	137993047	UBADC1	0.000386997	0.0327877
chr10	119754418	119796104	RAB11FIP2	0.000386997	0.0327877
chr11	69296977	69299352	FGF4	0.000386997	0.0327877
chr15	30853636	31147377	FMN1	0.000386997	0.0327877
chr16	5075235	5087782	FAM86A	0.000386997	0.0327877
chr16	19777795	19803652	GPRC5B	0.000386997	0.0327877
chr2	181553586	181636395	UBE2E3	0.000386997	0.0327877
chr3	161956689	162271507	PPM1L	0.000386997	0.0327877
chr5	95092605	95157825	RHOBTB3	0.000386997	0.0327877
chr6	116528691	116673545	NT5DC1	0.000386997	0.0327877
chr6	38751681	38778930	GLO1	0.000386997	0.0327877
chr8	110168901	110200988	TRHR	0.000386997	0.0327877
chr8	146248627	146252220	C8orf33	0.000386997	0.0327877
chr9	83388419	83493416	TLE1	0.000386997	0.0327877
chr9	129687421	129701692	ST6GALNAC6	0.000386997	0.0327877
chr10	25504295	25931161	GPR158	0.000386997	0.0327877
chr10	95246398	95278837	CEP55	0.000386997	0.0327877
chr11	8059484	8084228	TUB	0.000386997	0.0327877
chr11	17254861	17309645	NUCB2	0.000386997	0.0327877
chr11	65869419	65871737	B3GNT1	0.000386997	0.0327877
chr11	124048949	124069895	SPA17	0.000386997	0.0327877
chr12	124377114	124709542	TMEM132B	0.000386997	0.0327877
chr13	60881821	60887282	PCDH20	0.000386997	0.0327877
chr15	98085136	98091149	LYSMD4	0.000386997	0.0327877
chr1	27192781	27199964	LOC388610	0.000386997	0.0327877
chr1	64442077	64482615	UBE2U	0.000386997	0.0327877
chr1	112740382	112803737	CTTNBP2NL	0.000386997	0.0327877
chr1	155077289	155095290	INSRR	0.000386997	0.0327877
chr1	222639816	222688335	WDR26	0.000386997	0.0327877
chr1	243200314	243317761	EFCAB2	0.000386997	0.0327877
chr2	20681044	20714345	HS1BP3	0.000386997	0.0327877
chr2	27293761	27320157	CAD	0.000386997	0.0327877
chr2	44442606	44853233	C2orf34	0.000386997	0.0327877
chr2	71412396	71515695	ZNF638	0.000386997	0.0327877
chr2	120233676	120451507	PTPN4	0.000386997	0.0327877
chr2	215885080	215922722	ATIC	0.000386997	0.0327877
chr2	215987629	216009036	FN1	0.000386997	0.0327877
chr2	216830833	216944995	2011-03-04	0.000386997	0.0327877
chr2	235066426	235070432	ARL4C	0.000386997	0.0327877
chr3	13332736	13436809	NUP210	0.000386997	0.0327877
chr3	139388837	139498909	ARMC8	0.000386997	0.0327877
chr3	185386556	185394489	ABCF3	0.000386997	0.0327877
chr4	5577783	5580426	C4orf6	0.000386997	0.0327877
chr4	45732544	45820839	GABRG1	0.000386997	0.0327877
chr4	81337680	81344506	PRDM8	0.000386997	0.0327877
chr4	109761197	109771086	RPL34	0.000386997	0.0327877
chr5	357290	491403	AHRR	0.000386997	0.0327877
chr5	132021763	132024700	IL13	0.000386997	0.0327877
chr5	149413050	149473128	CSF1R	0.000386997	0.0327877
chr6	36272527	36308545	BRPF3	0.000386997	0.0327877
chr6	70982529	71069494	COL9A1	0.000386997	0.0327877
chr6	158653679	158852842	TULP4	0.000386997	0.0327877
chr6	26266327	26279553	HIST1H2BD	0.000386997	0.0327877
chr6	34867771	34953269	C6orf107	0.000386997	0.0327877
chr6	150087151	150109381	NUP43	0.000386997	0.0327877
chr6	150279706	150285907	RAET1G	0.000386997	0.0327877
chr6	160462852	160499738	SLC22A1	0.000386997	0.0327877
chr7	18032926	18034011	PRPS1L1	0.000386997	0.0327877
chr7	106991667	107006202	DUS4L	0.000386997	0.0327877
chr7	130004027	130021946	TSGA13	0.000386997	0.0327877
chr7	142692184	142695262	TMEM139	0.000386997	0.0327877
chr8	6251528	6493434	MCPH1	0.000386997	0.0327877
chr8	18293034	18303003	NAT2	0.000386997	0.0327877
chr8	20147956	20157083	LZTS1	0.000386997	0.0327877
chr8	21822330	21827151	DOK2	0.000386997	0.0327877
chr8	22060289	22070289	LGI3	0.000386997	0.0327877
chr8	24297915	24319471	ADAMDEC1	0.000386997	0.0327877
chr8	37837344	37876161	RAB11FIP1	0.000386997	0.0327877
chr9	118227327	119217138	ASTN2	0.000386997	0.0327877
chr9	131428255	131437700	C9orf32	0.000386997	0.0327877
chr9	132558997	132570075	EXOSC2	0.000386997	0.0327877
chr10	73246061	73281088	PSAP	0.000386997	0.0327877
chr10	94439660	94445388	HHEX	0.000386997	0.0327877
chr11	8915694	8921156	ASCL3	0.000386997	0.0327877
chr11	66381548	66384521	LRFN4	0.000386997	0.0327877
chr11	69189514	69199346	ORAOV1	0.000386997	0.0327877
chr11	107884885	107969570	EXPH5	0.000386997	0.0327877
chr11	118483302	118493036	TMEM24	0.000386997	0.0327877
chr11	124010903	124048927	SIAE	0.000386997	0.0327877
chr12	4700012	4752153	GALNT8	0.000386997	0.0327877
chr12	47699024	47735374	MLL2	0.000386997	0.0327877
chr12	47584198	47601625	CCDC65	0.000386997	0.0327877
chr12	52680143	52683385	HOXC9	0.000386997	0.0327877
chr12	56210360	56227245	DCTN2	0.000386997	0.0327877
chr12	56284870	56289850	DTX3	0.000386997	0.0327877
chr15	76674706	76700377	CHRNA3	0.000386997	0.0327877
chr16	1987768	1999764	ZNF598	0.000386997	0.0327877
chr17	33761530	33809543	SOCS7	0.000386997	0.0327877
chr17	34346243	34377182	FBXO47	0.000386997	0.0327877
chr17	40141501	40185157	DBF4B	0.000386997	0.0327877
chr17	44642587	44655586	ABI3	0.000386997	0.0327877
chr22	20929199	20929926	VPREB1	0.000386997	0.0327877
chrX	70281435	70307774	NLGN3	0.000386997	0.0327877
chr1	47421847	47428358	PDZK1IP1	0.000386997	0.0327877
chr1	50347224	50439641	ELAVL4	0.000386997	0.0327877
chr1	90233265	90266682	ZNF326	0.000386997	0.0327877
chr1	110378763	110398778	FAM40A	0.000386997	0.0327877
chr2	175647253	175741143	ATF2	0.000386997	0.0327877
chr2	175749231	175754736	ATP5G3	0.000386997	0.0327877
chr2	176498655	176575264	KIAA1715	0.000386997	0.0327877
chr2	220170839	220189416	STK11IP	0.000386997	0.0327877
chr2	220200535	220214946	SLC4A3	0.000386997	0.0327877
chr2	221990992	222145254	EPHA4	0.000386997	0.0327877
chr3	59710077	61212164	FHIT	0.000386997	0.0327877
chr3	138020550	138057424	TMEM22	0.000386997	0.0327877
chr3	172264365	172660546	TNIK	0.000386997	0.0327877
chr4	57592002	57671296	IGFBP7	0.000386997	0.0327877
chr4	154345067	154479918	TRIM2	0.000386997	0.0327877
chr5	132238970	132327253	AFF4	0.000386997	0.0327877
chr7	150013726	150021659	GIMAP2	0.000386997	0.0327877
chr7	154720475	154732876	INSIG1	0.000386997	0.0327877
chr10	70833963	70846680	TACR2	0.000386997	0.0327877
chr10	99516507	99521760	SFRP5	0.000386997	0.0327877
chr11	606576	615007	MUCDHL	0.000386997	0.0327877
chr11	45072139	45203478	PRDM11	0.000386997	0.0327877
chr11	117362318	117377403	IL10RA	0.000386997	0.0327877
chr11	122214464	122248555	CRTAM	0.000386997	0.0327877
chr14	23700261	23705612	ISGF3G	0.000386997	0.0327877
chr14	90993708	91046397	KIAA2010	0.000386997	0.0327877
chr19	15198730	15204231	ABHD9	0.000386997	0.0327877
chrX	24932213	24943775	ARX	0.000386997	0.0327877
chrX	50128636	50230477	DGKK	0.000386997	0.0327877
chrX	99433297	99551927	PCDH19	0.000386997	0.0327877
chrX	103381375	103386244	ESX1	0.000386997	0.0327877
chrX	150095716	150100588	GPR50	0.000386997	0.0327877
chrX	152561181	152569970	DUSP9	0.000386997	0.0327877
chr8	68062920	68103340	LOC286187	6.44995e-05	0.0327877
chr9	116822625	116920307	TNC	0.000257998	0.0327877
chr16	28016816	28130691	XPO6	6.44995e-05	0.0327877
chr5	56811599	56814393	DKFZp686D0972	0.000257998	0.0327877
chr5	177351841	177355849	PROP1	0.000257998	0.0327877
chr20	42309321	42342425	GDAP1L1	0.000257998	0.0327877
chrX	23262905	23324839	PTCHD1	0.000257998	0.0327877
chr1	2975603	3345043	PRDM16	0.00103199	0.0327877
chr1	3558988	3639716	TP73	0.00103199	0.0327877
chr1	26220857	26235539	EXTL1	0.00103199	0.0327877
chr1	39897379	39910297	NT5C1A	0.00103199	0.0327877
chr1	47572174	47617097	CMPK	0.00103199	0.0327877
chr1	112099776	112111721	DDX20	0.00103199	0.0327877
chr1	155130146	155152850	PEAR1	0.00103199	0.0327877
chr1	199108788	199109874	GPR25	0.00103199	0.0327877
chr1	227523383	227545358	C1orf96	0.00103199	0.0327877
chr1	229221557	229242608	FAM89A	0.00103199	0.0327877
chr2	254871	262481	ACP1	0.00103199	0.0327877
chr2	70376612	70382705	FLJ14668	0.00103199	0.0327877
chr2	86584064	86644111	VPS24	0.00103199	0.0327877
chr2	97717300	97722755	ZAP70	0.00103199	0.0327877
chr2	102602597	102694239	SLC9A2	0.00103199	0.0327877
chr2	232281478	232286494	PTMA	0.00103199	0.0327877
chr5	44340853	44424541	FGF10	0.00103199	0.0327877
chr5	61720108	61735485	HSA9761	0.00103199	0.0327877
chr5	132111035	132117755	FLJ16793	0.00103199	0.0327877
chr6	167624890	167649491	UNC93A	0.00103199	0.0327877
chr7	138395624	138445005	ZC3HAV1	0.00103199	0.0327877
chr8	21938299	21950353	NPM2	0.00103199	0.0327877
chr10	99427172	99436960	AVPI1	0.00103199	0.0327877
chr10	124897627	124900178	HMX2	0.00103199	0.0327877
chr11	2137584	2139015	INS0IGF2	0.00103199	0.0327877
chr17	45911188	45918335	RSAD1	0.00103199	0.0327877
chr17	53921896	53950211	MTMR4	0.00103199	0.0327877
chrX	13497661	13561614	EGFL6	0.00103199	0.0327877
chrX	51091822	51097117	NUDT10	0.00103199	0.0327877
chrX	72583814	72591145	CDX4	0.00103199	0.0327877
chrX	133198742	133207474	LOC347475	0.00103199	0.0327877
chr1	118297810	118529357	SPAG17	0.00103199	0.0327877
chr2	74734900	74762693	SEMA4F	0.00103199	0.0327877
chr3	162545274	162572565	C3orf57	0.00103199	0.0327877
chr9	37743801	37768968	RG9MTD3	0.00103199	0.0327877
chr11	72765360	72786166	TNFRSF19L	0.00103199	0.0327877
chr11	130250975	130291592	SNX19	0.00103199	0.0327877
chr22	30007586	30018474	MGC17330	0.00103199	0.0377307
chr22	29860792	29866469	PLA2G3	0.000257998	0.0377307
chr2	42250019	42413190	EML4	0.000322497	0.0377307
chr3	61522284	62254737	PTPRG	0.000322497	0.0427324
chr5	89789777	89806341	LOC153364	0.000322497	0.0427324
chr5	140033674	140051155	HARS	0.000322497	0.0485993
chr5	140051201	140059073	HARSL	0.000322497	0.0485993
chr7	80209790	80386603	SEMA3C	0.000322497	0.0485993
chr8	75425207	75441888	GDAP1	0.000322497	0.0485993
chr10	25310922	25345036	C10orf63	0.000322497	0.0485993
chr11	7965442	7974292	EIF3S5	0.000322497	0.0485993
chr15	24339788	24570020	GABRB3	0.000322497	0.0485993
chr15	29562621	29734834	OTUD7	0.000322497	0.0485993
chrX	68752635	69176044	EDA	0.000322497	0.0485993
chrX	122145776	122452447	GRIA3	0.000322497	0.0485993
chr3	184143253	184181020	DCUN1D1	0.000322497	0.0485993
chr4	45946462	46086702	GABRA2	0.000322497	0.0485993
chr9	72063697	72159609	SMC5	0.000322497	0.0485993
chr17	38420147	38427985	VAT1	0.000322497	0.0485993
chrX	3236607	3274681	MXRA5	0.000322497	0.0485993
chrX	110904197	111212660	TRPC5	0.000322497	0.0485993
chrX	111212908	111587129	ZCCHC16	0.000322497	0.0485993
chrX	113724806	114050880	HTR2C	0.000322497	0.0485993
chr22	34374369	34394401	APOL6	0.000386997	0.0485993
chr4	41631925	41652580	TMEM33	0.000386997	0.0485993
chr4	54660954	54662879	GSH2	0.000386997	0.0485993
chr8	145660017	145661657	CYHR1	0.000386997	0.0485993
