# Supplementary material for: Chromatin States Accurately Classify Cell Differentiation Stages
Source: PLoS One. 2012 Feb 20;7(2):e31414. doi: 10.1371/journal.pone.0031414 (PMC3282719; doi:10.1371/journal.pone.0031414)
Supplement: Table S8 — List of genes whose chromatin states are significantly different between the normal and cancer cell lines. (XLSX) [file pone.0031414.s013.xlsx]

## Sheet: SuppTable8
Chromosome	Transcription Start	Transcription End	Gene Symbol	p-value	Adjusted p-value
chr11	65861379	65869158	BRMS1	0.00122549	1
chr21	34963557	35012389	CLIC6	0.00122549	1
chr22	31999062	32646410	LARGE	0.00122549	1
chr1	148747206	148752660	ECM1	0.00490196	1
chr2	168518776	168812351	STK39	0.00490196	1
chr2	201552031	201644637	FAM126B	0.00490196	1
chr2	201644706	201658718	NDUFB3	0.00490196	1
chr2	237897400	237987559	COL6A3	0.00490196	1
chr10	74853344	74863325	ZMYND17	0.00490196	1
chr15	20986536	20999858	GOLGA8E	0.00490196	1
chr16	75805	128672	C16orf35	0.00490196	1
chr17	31222609	31231490	CCL5	0.00490196	1
chr17	36201973	36209737	KRT28	0.00490196	1
chr19	60361842	60369830	LOC352909	0.00490196	1
chr22	37152280	37181149	KCNJ4	0.00490196	1
chr22	30007586	30018474	MGC17330	0.00612745	1
chr22	44446350	44619493	ATXN10	0.00612745	1
chr5	9682108	9683463	TAS2R1	0.00735294	1
chr14	20595891	20596354	RNASE8	0.00735294	1
chr3	197427779	197444698	OSTalpha	0.00857843	1
chr10	18874496	18980556	NSUN6	0.00857843	1
chr16	2773954	2776709	PRSS33	0.00857843	1
chr16	30697270	30706024	ZNF629	0.00857843	1
chr18	42796728	42798369	TCEB3CL	0.00857843	1
chr18	46007563	46046863	CCDC11	0.00980392	1
chr19	17295033	17306638	TMEM16H	0.00980392	1
chr22	21220123	21231696	PRAME	0.00980392	1
chrX	37430051	37476321	XK	0.00980392	1
chrX	151649951	151653828	MAGEA12	0.0110294	1
chrX	151653883	151660174	CSAG1	0.0110294	1
chr17	73676265	73680604	SYNGR2	0.0110294	1
chr2	172349126	172458979	SLC25A12	0.0122549	1
chr17	17090865	17125316	COPS3	0.0122549	1
chr15	86811687	86822498	MRPS11	0.0122549	1
chr17	24107122	24193967	C17orf63	0.0122549	1
chr17	32368611	32374607	LHX1	0.0122549	1
chr17	32380287	32488283	AATF	0.0122549	1
chr17	32807097	32823773	C17orf78	0.0122549	1
chr17	40098011	40104116	FLJ35848	0.0122549	1
chr22	17273778	17279600	DGCR6	0.0122549	1
chr22	35526691	35545463	PVALB	0.0122549	1
chr9	139021506	139043195	ABCA2	0.0122549	1
chr22	28038922	28041748	RRP22	0.0122549	1
chr22	42606891	42619190	PNPLA5	0.0122549	1
chr17	36923523	36928666	KRT15	0.0122549	1
chr13	20848509	20931423	ZDHHC20	0.0122549	1
chr12	45755756	45759915	AMIGO2	0.0122549	1
chr15	100279867	100280785	OR4F4	0.0122549	1
chr6	24279962	24466259	DCDC2	0.0122549	1
chr3	44665236	44677286	ZNF35	0.0122549	1
chr3	44729141	44740325	ZNF502	0.0122549	1
chr7	149200989	149208720	ATP6V0E2	0.0122549	1
chr10	61218526	61336824	CCDC6	0.0122549	1
chr19	55571496	55578079	NR1H2	0.0122549	1
chr14	49161641	49171698	C14orf104	0.0122549	1
chr9	116389814	116400972	ATP6V1G1	0.0122549	1
chr13	42046297	42080148	TNFSF11	0.0122549	1
chr15	54170022	54322775	RFXDC2	0.0122549	1
chr19	41820123	41849579	GIOT01	0.0122549	1
chr19	37874706	37896542	NUDT19	0.0171569	1
chr6	31746706	31748206	LY6G5B	0.0171569	1
chr5	34053721	34079074	C1QTNF3	0.0171569	1
chr5	43325249	43349352	HMGCS1	0.0171569	1
chr6	7347878	7363267	RIOK1	0.0171569	1
chr12	48012466	48017238	C1QL4	0.0171569	1
chr14	96038472	96103199	PAPOLA	0.0171569	1
chr22	45458970	45512816	CERK	0.0171569	1
chr13	38482001	38510252	C13orf23	0.0183824	1
chr1	100276376	100321515	HIAT1	0.0183824	1
chr1	100321691	100371099	SASS6	0.0183824	1
chr1	151897823	151900928	SNAPAP	0.0183824	1
chr3	8636320	8668737	C3orf32	0.0183824	1
chr6	28335076	28336714	C6orf194	0.0183824	1
chr7	151284443	151347944	GALNTL5	0.0183824	1
chr10	12978630	13083710	CCDC3	0.0183824	1
chrX	15312846	15421385	PIR	0.0183824	1
chrX	24621976	24925021	POLA	0.0183824	1
chrX	133421840	133462364	HPRT1	0.0183824	1
chr6	27208074	27208554	HIST1H2BJ	0.0183824	1
chr1	153183179	153195191	PBXIP1	0.0183824	1
chr4	57592002	57671296	IGFBP7	0.0196078	1
chr5	494642	496210	LOC116349	0.0196078	1
chr10	1092775	1168237	WDR37	0.0196078	1
chr12	131927010	131974257	CHFR	0.0196078	1
chr16	360776	371951	TMEM8	0.0196078	1
chr19	11349474	11356019	EPOR	0.0196078	1
chr19	60354947	60360912	TNNI3	0.0196078	1
chr4	72826276	72868752	GC	0.0196078	1
chr9	111041834	111122842	EPB41L4B	0.0196078	1
chr17	42963442	43055641	NPEPPS	0.0196078	1
chr22	29011107	29015502	LOC652968	0.0196078	1
chr22	42255986	42539451	FLJ23588	0.0196078	1
chr22	27799105	27872803	KREMEN1	0.0196078	1
chr1	209984951	210070737	LPGAT1	0.0196078	1
chr1	210181320	210275507	INTS7	0.0196078	1
chr20	1238620	1257838	SDCBP2	0.0196078	1
chr14	75197373	75491174	TTLL5	0.0196078	1
chr22	34267297	34279989	RASD2	0.0196078	1
chr1	152186777	152197667	CRTC2	0.0196078	1
chr1	152198212	152206812	SLC39A1	0.0196078	1
chr5	137543247	137551259	KIF20A	0.0196078	1
chr6	28032997	28033937	OR2B6	0.0196078	1
chr8	71126578	71146116	PRDM14	0.0196078	1
chr8	71648226	71683158	TRAM1	0.0196078	1
chr12	55148628	55150067	SPRYD4	0.0196078	1
chr17	23959108	23965338	FLJ25006	0.0196078	1
chr17	24095149	24102102	TRAF4	0.0196078	1
chr17	30312661	30314318	CCDC16	0.0220588	1
chr17	75319476	75330615	ENPP7	0.0220588	1
chr19	19765642	19793560	ZNF506	0.0232843	1
chr22	29388038	29393872	DUSP18	0.0232843	1
chr22	48775068	48793182	FLJ41993	0.0232843	1
chr11	76710708	76862581	PAK1	0.0245098	1
chr12	65029065	65359020	GRIP1	0.0245098	1
chr15	62244770	62435495	CSNK1G1	0.0245098	1
chr11	73034870	73051510	PLEKHB1	0.0245098	1
chr19	42651821	42668082	ZNF570	0.0245098	1
chr19	57349936	57366708	FLJ16287	0.0245098	1
chr6	27400556	27401720	FKSG83	0.0245098	1
chr17	40338518	40348394	GFAP	0.0245098	1
chr19	232045	242435	PPAP2C	0.0245098	1
chr15	89061582	89159688	BLM	0.0245098	1
chr21	42655461	42659713	TFF1	0.0245098	1
chr15	22471633	22479685	C15orf2	0.0245098	1
chr15	22751162	22765069	SNURF	0.0245098	1
chr19	42593901	42650179	ZNF569	0.0245098	1
chr1	154535039	154535714	VHLL	0.0245098	1
chr1	154545375	154574819	CCT3	0.0245098	1
chr1	203893603	203916253	SLC45A3	0.0245098	1
chr2	50000991	51113178	NRXN1	0.0245098	1
chr3	25444757	25614424	RARB	0.0245098	1
chr6	27890059	27890497	HIST1H2AJ	0.0245098	1
chr9	125158268	125180853	CRB2	0.0245098	1
chr11	65886568	65895867	SLC29A2	0.0245098	1
chr12	54947333	54951017	COQ10A	0.0245098	1
chr15	47937727	48198711	ATP8B4	0.0257353	1
chr17	71396637	71404649	TRIM65	0.0257353	1
chr17	73681754	73694880	TK1	0.0257353	1
chr14	51396799	51506268	GNG2	0.0257353	1
chr16	36999	43625	POLR3K	0.0257353	1
chr1	52588854	52604452	CC2D1B	0.0257353	1
chr1	52611089	52642719	ORC1L	0.0257353	1
chr6	26128696	26129165	HIST1H3A	0.0257353	1
chr6	26135103	26135459	HIST1H4B	0.0257353	1
chr6	27526505	27548858	ZNF184	0.0257353	1
chr6	27883235	27883688	HIST1H2BL	0.0257353	1
chr7	98854689	98874355	PTCD1	0.0257353	1
chr12	55130151	55134696	MIP	0.0257353	1
chr12	70952729	71345688	TRHDE	0.0257353	1
chr19	23332338	23370109	ZNF91	0.0257353	1
chr19	42517419	42547195	HKR1	0.0257353	1
chr19	42553898	42575806	ZNF527	0.0257353	1
chr11	56984914	57000959	RTN4RL2	0.0257353	1
chr14	36736906	37090215	MIPOL1	0.0257353	1
chr17	23627734	23658144	FLJ40504	0.0257353	1
chr21	41720023	41753008	MX1	0.0257353	1
chr8	26296439	26326561	BNIP3L	0.0257353	1
chr6	26129885	26130256	HIST1H4A	0.0257353	1
chr17	53973946	53976682	C17orf47	0.0257353	1
chr17	53989038	54124415	TEX14	0.0257353	1
chr17	54092936	54124391	LOC645545	0.0269608	1
chr22	44118610	44188164	SMC1L2	0.0269608	1
chr14	22368935	22374079	MRPL52	0.0269608	1
chr20	1823825	1868539	SIRPA	0.0269608	1
chr6	44355879	44373403	MGC33600	0.0269608	1
chr11	64250958	64268905	RASGRP2	0.0269608	1
chr14	22510249	22521688	JUB	0.0269608	1
chrX	153660161	153686957	MPP1	0.0269608	1
chr14	52582492	52689750	DDHD1	0.0269608	1
chr19	18406624	18409943	ISYNA1	0.0269608	1
chr1	75962869	76001771	ACADM	0.0269608	1
chr2	28887220	28926977	SPDY1	0.0269608	1
chr2	43893115	43919462	ABCG5	0.0294118	1
chr2	121266326	121466321	GLI2	0.0294118	1
chr5	66513871	66528368	CD180	0.0306373	1
chr5	137478760	137503031	NME5	0.0306373	1
chr6	33390173	33393472	ZNF297	0.0306373	1
chr6	33870426	33879771	MLN	0.0306373	1
chr7	7573140	7613628	FLJ20323	0.0306373	1
chr12	51486600	51494602	KRT4	0.0306373	1
chr16	32592341	32596379	LOC729355	0.0343137	1
chr17	24924612	24940736	GIT1	0.0343137	1
chr17	73695037	73715377	AFMID	0.0343137	1
chr19	14060229	14062232	SAMD1	0.0343137	1
chr19	17187154	17191638	MDS032	0.0343137	1
chr19	17198054	17201027	FLJ22709	0.0343137	1
chr22	29361792	29373862	SLC35E4	0.0343137	1
chrX	129585039	129864889	COVA1	0.0343137	1
chrX	23761397	23835955	MGC4825	0.0343137	1
chrX	23836043	23867545	FLJ25444	0.0343137	1
chr16	55836538	55845046	ARL2BP	0.0343137	1
chr19	3545503	3557658	TBXA2R	0.0343137	1
chr19	53825758	53832400	DBP	0.0343137	1
chr9	131540432	131555165	PTGES	0.0343137	1
chr13	19430809	19558938	ZNF198	0.0343137	1
chr17	38576771	38719232	NBR1	0.0343137	1
chr11	62210451	62213776	LOC221091	0.0343137	1
chr2	74585685	74588329	PCGF1	0.0343137	1
chr3	14691657	14789544	C3orf20	0.0343137	1
chr4	122808597	122837626	ANXA5	0.0343137	1
chr6	34314545	34321985	HMGA1	0.0343137	1
chr10	69761884	69772952	HNRPH3	0.0343137	1
chr12	52960754	52965295	HNRPA1	0.0343137	1
chr12	56405261	56422207	CENTG1	0.0343137	1
chr8	82732750	82761115	IMPA1	0.0343137	1
chr12	117903778	118085240	KIAA1853	0.0343137	1
chr17	7563763	7677783	DNHD3	0.0343137	1
chr3	23908575	23933541	NKIRAS1	0.0367647	1
chr3	38282306	38294810	SLC22A13	0.0367647	1
chr3	46874360	46879977	MYL3	0.0367647	1
chr6	26232351	26232896	HIST1H2AC	0.0367647	1
chr7	43589216	43633502	STK17A	0.0367647	1
chr8	95801326	95873238	DPY19L4	0.0367647	1
chr8	95904709	95961896	INTS8	0.0367647	1
chr8	74865393	74953664	UBE2W	0.0367647	1
chr9	124066967	124125561	MRRF	0.0367647	1
chr9	114967620	115023462	FKBP15	0.0379902	1
chr15	77511912	77551697	KIAA1024	0.0379902	1
chr15	88874201	88989580	CRTC3	0.0379902	1
chr16	2419395	2448860	CCNF	0.0379902	1
chr17	26183148	26246421	C17orf41	0.0379902	1
chr19	13854167	13877909	MGC11271	0.0379902	1
chr19	13878051	13902691	CC2D1A	0.0379902	1
chr19	44206503	44215038	FBXO27	0.0379902	1
chr19	50086333	50098775	TOMM40	0.0379902	1
chr19	54750781	54775615	NOSIP	0.0416667	1
chr3	9933781	9950313	IL17RC	0.0416667	1
chr3	9962225	9969078	PRRT3	0.0428922	1
chr11	64705918	64736052	CAPN1	0.0428922	1
chr12	51519012	51529045	K5B	0.0428922	1
chr16	2959342	2963486	PAQR4	0.0428922	1
chrX	153644343	153659154	DKC1	0.0428922	1
chr14	81007645	81069886	SEL1L	0.0428922	1
chr6	34322135	34324882	C6orf1	0.0428922	1
chr8	8897723	8928259	THEX1	0.0428922	1
chr6	27948905	27949268	HIST1H4L	0.0428922	1
chr6	27966072	27966549	HIST1H3J	0.0428922	1
chr6	28601767	28609923	GPX5	0.0428922	1
chr9	124651552	124707383	RC3H2	0.0428922	1
chr17	25910709	25914633	DKFZP434O047	0.0428922	1
chr17	43480744	43493840	NFE2L1	0.0428922	1
chr22	45135394	45311731	CELSR1	0.0428922	1
chr18	26900004	26936375	DSC2	0.0428922	1
chr1	171950702	172022461	KLHL20	0.0428922	1
chr1	172035639	172060082	C1orf155	0.0428922	1
chr2	85919781	85969668	ST3GAL5	0.0428922	1
chr2	121695003	121759245	TFCP2L1	0.0428922	1
chr2	128320704	128332174	POLR2D	0.0428922	1
chr3	47602390	47798410	SMARCC1	0.0441176	1
chr3	48173671	48204805	CDC25A	0.0441176	1
chr4	185913743	185984209	ACSL1	0.0441176	1
chr7	102740157	102772556	ZRF1	0.0441176	1
chr7	116380616	116657309	ST7	0.0441176	1
chr7	127454361	127458238	LRRC4	0.0441176	1
chr11	57122280	57138902	SERPING1	0.0441176	1
chr11	63419206	63433621	MARK2	0.0441176	1
chr12	30753752	30798715	C1QDC1	0.0441176	1
chr12	51783540	51804590	SOAT2	0.0441176	1
chr4	113730235	113777505	FLJ11331	0.0441176	1
chr19	62394680	62426024	ZNF264	0.0441176	1
chrX	9393038	9647777	TBL1X	0.0441176	1
chrX	23915883	23955224	KLHL15	0.0441176	1
chr3	8767096	8786300	OXTR	0.0441176	1
chr6	30621674	30632987	GNL1	0.0441176	1
chr9	98122809	98185758	SLC35D2	0.0441176	1
chr21	42513076	42590421	ABCG1	0.0441176	1
chr15	87815645	87840803	RHCG	0.0441176	1
chr3	102980763	103025141	FAM55C	0.0441176	1
chr15	50271811	50375262	MYO5C	0.0441176	1
chr18	29412538	29581397	ASXL3	0.0441176	1
chr14	23838937	23844214	C14orf21	0.0441176	1
chr9	137694988	137697576	LCN9	0.0465686	1
chrX	47396139	47403504	UXT	0.0465686	1
chr13	75021927	75078067	UCHL3	0.0465686	1
chr22	29420792	29633811	OSBP2	0.0465686	1
chr5	1445909	1498538	SLC6A3	0.0465686	1
chr9	133154944	133174468	PPAPDC3	0.0465686	1
chr11	62186864	62195817	C11orf48	0.0465686	1
chr15	88428217	88446712	IDH2	0.0465686	1
chr17	35770430	35774471	GJC1	0.0465686	1
chr19	55579404	55613083	POLD1	0.0465686	1
chrX	129091019	129127489	PDCD8	0.0465686	1
chr5	43562126	43593244	PAIP1	0.0465686	1
chr6	26307765	26308194	HIST1H2BF	0.0465686	1
chr6	26312851	26313227	HIST1H4E	0.0490196	1
chr12	119942477	119961163	OASL	0.0490196	1
chr18	57633283	57711284	RNF152	0.0490196	1
chr3	39279989	39296531	CX3CR1	0.0490196	1
chr4	62045433	62620763	LPHN3	0.0490196	1
chr7	156435177	156458636	NOM1	0.0490196	1
